# Supplementary material for: Weaning drives microbiome-mediated epigenetic regulation to shape immune memory in mice
Source: Nat Microbiol. 2026 Mar 19;11(4):1064–79. doi: 10.1038/s41564-026-02295-6 (PMC13056565; doi:10.1038/s41564-026-02295-6)
Supplement: Supplementary file 4 — Supplementary Tables 1–5. [file 41564_2026_2295_MOESM4_ESM.xls]

## Sheet: Table S1
Table S1. Microbiota-associated differentially methylated regions (DMRs) in adult 15 week-old Lgr5+ ISCs.
chr	start	end	nCpG	WithinGenebody	NearbyTSS	DistanceToNearbyTSS	cCRE_class	cCRE_info	SPF_ISC_M_15w	SPF_ISC_F_15w	SPF_IEC_M_15w	SPF_IEC_F_15w	GF_ISC_M_15w	GF_ISC_M_15w	GF_ISC_F_15w	GF_ISC_F_15w	GF_IEC_M_15w	GF_IEC_M_15w	GF_IEC_F_15w	GF_IEC_F_15w	AVE_SPF_ISC	AVE_GF_ISC	Meth diff-ISC
chr16	10490450	10491033	17	Ciita	none	none	pELS	EM10E0615427|chr16:10490666-10491009	0.162242	0.189723	0.121065	0.0865604	0.865217	0.783562	0.855491	0.824503	0.757202	0.779553	0.785211	0.8	0.175983	0.832193	-0.656211
chr18	50175607	50175749	12	Hsd17b4	none	none	none	none	0.296736	0.303704	0.318182	0.215017	0.892977	0.917012	0.883495	0.92381	0.888199	0.885593	0.914439	0.96063	0.30022	0.904323	-0.604104
chr10	88584512	88584798	10	Mybpc1	none	none	dELS	EM10E0484124|chr10:88584484-88584832	0.234432	0.265781	0.280992	0.300654	0.78481	0.869565	0.849624	0.846491	0.71875	0.781609	0.736196	0.860714	0.250106	0.837623	-0.587516
chr7	118601377	118602239	15	Tmc5	none	none	none	none	0.231023	0.217949	0.233115	0.251908	0.875912	0.686667	0.82397	0.847403	0.844444	0.874644	0.909747	0.923944	0.224486	0.808488	-0.584002
chr2	135724392	135724830	14	Plcb4	none	none	none	none	0.103226	0.164557	0.184	0.143713	0.819608	0.634969	0.761364	0.633117	0.869186	0.722022	0.569231	0.781022	0.133891	0.712264	-0.578373
chr9	46617708	46618461	13	none	none	none	none	none	0.217877	0.350685	0.354762	0.377483	0.873333	0.867403	0.838384	0.853333	0.844444	0.880814	0.836364	0.868766	0.284281	0.858113	-0.573832
chr11	53773336	53774766	27	Irf1	none	none	none	none	0.206897	0.200886	0.199739	0.185493	0.717608	0.726496	0.845921	0.801653	0.765172	0.774908	0.728155	0.784343	0.203891	0.77292	-0.569028
chr7	19202582	19203305	10	Eml2	none	none	dELS	EM10E0842648|chr7:19202507-19202842	0.225	0.22179	0.226496	0.24424	0.704142	0.755396	0.857143	0.831731	0.788618	0.821429	0.830189	0.825	0.223395	0.787103	-0.563708
chr16	31661743	31662797	18	none	Dlg1	-646	none	none	0.246187	0.2	0.177858	0.188645	0.762058	0.646226	0.858586	0.863636	0.780749	0.793269	0.855805	0.821918	0.223094	0.782627	-0.559533
chr11	49086705	49087358	10	Ifi47,Olfr56	none	none	PLS	EM10E0501146|chr11:49086840-49087167	0.0298507	0.0509259	0.045082	0.0818966	0.485075	0.616822	0.578512	0.702703	0.566176	0.668421	0.647059	0.763314	0.0403883	0.595778	-0.55539
chr10	99081608	99081976	10	none	none	none	dELS	EM10E0486763|chr10:99081571-99081915	0.116883	0.132075	0.125	0.0855856	0.642424	0.639024	0.641791	0.71519	0.69186	0.646154	0.712871	0.768559	0.124479	0.659607	-0.535128
chr3	100692409	100693031	15	none	none	none	pELS	EM10E0738616|chr3:100692283-100692589	0.170455	0.262857	0.275261	0.252788	0.791781	0.70073	0.694268	0.817857	0.730303	0.742739	0.528302	0.725857	0.216656	0.751159	-0.534503
chr18	36724164	36724728	10	none	none	none	none	none	0.178082	0.149038	0.0915751	0.110092	0.673171	0.715152	0.708333	0.689024	0.77381	0.642857	0.656522	0.685279	0.16356	0.69642	-0.53286
chr11	78983258	78984342	17	Lgals9	none	none	pELS	EM10E0511582|chr11:78983582-78983906	0.175953	0.142857	0.168646	0.218097	0.669903	0.620787	0.75	0.708434	0.775934	0.837209	0.774096	0.825301	0.159405	0.687281	-0.527876
chr11	54928850	54929827	13	Tnip1	none	none	none	none	0.221154	0.19633	0.219409	0.22268	0.798165	0.673629	0.726115	0.719512	0.735	0.772251	0.778426	0.694915	0.208742	0.729355	-0.520613
chr5	147059239	147059807	10	Lnx2	none	none	dELS	EM10E0810889|chr5:147059472-147059814	0.178138	0.195238	0.16041	0.152941	0.75	0.660232	0.72	0.690909	0.411765	0.572115	0.566138	0.566802	0.186688	0.705285	-0.518597
chr19	21818075	21819052	17	Cemip2	none	none	dELS	EM10E0674064|chr19:21818096-21818446	0.444162	0.309148	0.337478	0.295739	0.888	0.886731	0.908367	0.870588	0.869688	0.870769	0.813559	0.862445	0.376655	0.888422	-0.511766
chr17	34286327	34287649	14	none	H2-Aa	-174	pELS	EM10E0640035|chr17:34286582-34286900	0.276119	0.220896	0.176	0.151335	0.75	0.807273	0.7343	0.746622	0.659649	0.79798	0.77	0.729412	0.248507	0.759548	-0.511041
chr12	25248927	25249333	10	none	none	none	dELS	EM10E0532859|chr12:25249129-25249345	0.121094	0.045082	0.185811	0.126126	0.654255	0.561856	0.518797	0.599057	0.594286	0.550265	0.612378	0.541353	0.0830879	0.583491	-0.500403
chr11	58215893	58216848	16	Irgm2	none	none	none	none	0.237624	0.219124	0.2	0.122622	0.681115	0.744125	0.720472	0.716707	0.554598	0.648325	0.64939	0.680952	0.228374	0.715605	-0.487231
chr17	84047935	84048896	10	none	none	none	none	none	0.293814	0.333333	0.290909	0.304167	0.855346	0.723684	0.855932	0.743169	0.66879	0.608392	0.676113	0.776786	0.313574	0.794533	-0.480959
chr8	22739714	22740503	10	none	none	none	none	none	0.207273	0.245902	0.30719	0.234727	0.728972	0.673267	0.731544	0.667774	0.476744	0.649254	0.513793	0.636364	0.226587	0.700389	-0.473802
chr12	74895011	74895330	10	none	none	none	none	none	0.295302	0.418182	0.32342	0.360169	0.832432	0.855346	0.869565	0.751152	0.764151	0.822917	0.776398	0.868327	0.356742	0.827124	-0.470382
chr9	50494687	50498115	49	none	Plet1	162	dELS	EM10E0904695|chr9:50496579-50496929	0.336735	0.273345	0.236776	0.201915	0.776413	0.785304	0.730375	0.77549	0.82205	0.747851	0.696552	0.74632	0.30504	0.766896	-0.461856
chr4	138834440	138836160	40	Pla2g5	none	none	none	none	0.363333	0.363402	0.312027	0.180103	0.836384	0.755528	0.822034	0.86682	0.792424	0.800712	0.817694	0.811007	0.363368	0.820192	-0.456824
chr15	73281196	73281515	10	Ptk2	none	none	none	none	0.407942	0.368821	0.322957	0.376518	0.835165	0.828996	0.858407	0.857778	0.884393	0.815451	0.767857	0.803636	0.388382	0.845086	-0.456705
chr10	20471962	20472649	10	Pde7b	none	none	none	none	0.264957	0.298343	0.217742	0.159624	0.713542	0.684444	0.748918	0.801105	0.716172	0.625	0.668182	0.690299	0.28165	0.737002	-0.455352
chr9	77937378	77938550	23	Elovl5	none	none	none	none	0.213508	0.210863	0.218425	0.142035	0.638298	0.736501	0.612658	0.682186	0.623656	0.719039	0.700508	0.654832	0.212185	0.667411	-0.455226
chr17	66432414	66432795	12	Mtcl1	none	none	none	none	0.340708	0.440678	0.529915	0.467456	0.84689	0.818182	0.851282	0.837209	0.790698	0.78355	0.839662	0.857809	0.390693	0.838391	-0.447698
chr1	151002069	151002651	10	none	none	none	pELS	EM10E0453911|chr1:151002094-151002326	0.274336	0.239316	0.311178	0.290909	0.659341	0.726829	0.686486	0.74477	0.597484	0.778723	0.606218	0.735751	0.256826	0.704357	-0.44753
chr6	72485964	72486538	10	none	none	none	none	none	0.234432	0.211712	0.210169	0.256809	0.62449	0.590909	0.752381	0.714286	0.478673	0.645161	0.549763	0.577703	0.223072	0.670516	-0.447444
chr8	110322504	110322924	10	Hydin	none	none	none	none	0.129707	0.19685	0.185328	0.297398	0.547872	0.591111	0.707965	0.586207	0.482927	0.537634	0.514768	0.609053	0.163279	0.608289	-0.44501
chr6	31127203	31128017	13	none	none	none	dELS	EM10E0816216|chr6:31127092-31127301	0.289855	0.259259	0.255269	0.177258	0.746725	0.758454	0.693694	0.674121	0.763251	0.828125	0.786232	0.815642	0.274557	0.718249	-0.443691
chr18	74879759	74880241	10	none	none	none	dELS	EM10E0666086|chr18:74880004-74880353	0.370242	0.33887	0.425087	0.241636	0.704846	0.855	0.88	0.751037	0.510949	0.684211	0.687805	0.549801	0.354556	0.797721	-0.443164
chr8	92839683	92840231	10	Mmp2	none	none	none	none	0.278008	0.297778	0.315152	0.257384	0.686667	0.756881	0.709924	0.766667	0.583333	0.688716	0.690476	0.619048	0.287893	0.730034	-0.442141
chr2	122149191	122150089	10	B2m,Patl2	none	none	pELS	EM10E0708063|chr2:122149356-122149696	0.29	0.204188	0.2875	0.268382	0.708543	0.601093	0.738318	0.702857	0.635135	0.705128	0.646288	0.706161	0.247094	0.687703	-0.440608
chr12	36216900	36217238	11	Lrrc72	none	none	none	none	0.187879	0.266376	0.155172	0.225664	0.771552	0.450867	0.768421	0.675676	0.775862	0.772532	0.770925	0.759259	0.227127	0.666629	-0.439502
chr2	122164546	122164921	10	Trim69,Patl2	none	none	dELS	EM10E0708081|chr2:122164391-122164596	0.0973783	0.095941	0.0866426	0.0617284	0.603352	0.442553	0.427746	0.670846	0.569343	0.770563	0.730769	0.700441	0.0966596	0.536124	-0.439465
chr13	58614464	58614877	10	none	none	none	DNase-H3K4me3	EM10E0563239|chr13:58614675-58614864	0.386792	0.293103	0.355649	0.260204	0.748744	0.768473	0.781457	0.81068	0.818182	0.762712	0.780488	0.772727	0.339948	0.777338	-0.43739
chr2	122299501	122300680	21	Duoxa2	none	none	DNase-H3K4me3	EM10E0708126|chr2:122299188-122299508	0.381443	0.25	0.215722	0.0990991	0.807571	0.707042	0.732283	0.760593	0.649874	0.61791	0.647059	0.59952	0.315722	0.751872	-0.436151
chr3	94498186	94498908	10	Snx27	none	none	none	none	0.0909091	0.0865385	0.121693	0.0546448	0.503311	0.55303	0.551282	0.488152	0.201183	0.458333	0.35426	0.505556	0.0887238	0.523944	-0.43522
chr11	53841115	53842434	21	Gm12216	none	none	dELS	EM10E0502814|chr11:53841558-53841889	0.240351	0.174688	0.187679	0.163009	0.681941	0.627057	0.587896	0.673179	0.761518	0.787986	0.77551	0.7375	0.207519	0.642518	-0.434999
chr9	111161362	111161742	12	Lrrfip2	none	none	none	none	0.346341	0.320463	0.445455	0.311189	0.755435	0.746939	0.8	0.769663	0.71831	0.678788	0.756477	0.727679	0.333402	0.768009	-0.434607
chr9	67848060	67848567	12	Vps13c	none	none	none	none	0.251046	0.242604	0.277108	0.220963	0.706667	0.782051	0.603175	0.626415	0.64	0.553846	0.641509	0.550676	0.246825	0.679577	-0.432752
chr5	136933097	136933527	10	none	none	none	dELS	EM10E0807410|chr5:136933420-136933678	0.426087	0.438849	0.365672	0.348993	0.861878	0.815217	0.907285	0.872222	0.860963	0.878049	0.797386	0.738411	0.432468	0.864151	-0.431683
chr13	45375054	45375519	10	none	none	none	none	none	0.276836	0.261194	0.328	0.295302	0.707207	0.75	0.64	0.701657	0.625	0.632432	0.653846	0.712838	0.269015	0.699716	-0.430701
chr10	94525395	94526209	10	Tmcc3	none	none	dELS	EM10E0485478|chr10:94525754-94526091	0.262009	0.268657	0.27931	0.229102	0.66443	0.752	0.638298	0.719512	0.661202	0.62037	0.68	0.666667	0.265333	0.69356	-0.428227
chr11	49061607	49062957	12	Tgtp2,Olfr56	none	none	none	none	0.353952	0.38255	0.336232	0.352313	0.845794	0.785714	0.752137	0.794326	0.716578	0.77972	0.817829	0.78481	0.368251	0.794493	-0.426242
chr15	27553523	27554062	12	Otulin,Ank	none	none	none	none	0.478102	0.424437	0.433702	0.37931	0.877934	0.840183	0.910394	0.875839	0.796	0.845	0.825758	0.828383	0.45127	0.876088	-0.424818
chr9	42995367	42995810	12	Arhgef12	none	none	dELS	EM10E0902173|chr9:42995324-42995628	0.3879	0.379538	0.434629	0.422492	0.821429	0.769531	0.78744	0.855422	0.817204	0.823293	0.776596	0.81877	0.383719	0.808455	-0.424736
chr11	119638199	119638735	11	Rptor	none	none	none	none	0.291667	0.273529	0.296736	0.328612	0.704433	0.687919	0.671875	0.763251	0.649215	0.781145	0.792746	0.807273	0.282598	0.70687	-0.424272
chr18	60806229	60807147	17	Cd74	none	none	dELS	EM10E0662395|chr18:60806528-60806866	0.463215	0.495238	0.389474	0.368182	0.910204	0.88959	0.911877	0.90201	0.855319	0.894988	0.901408	0.921986	0.479227	0.90342	-0.424194
chr6	97509272	97509508	10	Frmd4b	none	none	dELS	EM10E0829049|chr6:97509437-97509746	0.177632	0.148649	0.161616	0.0983607	0.61194	0.698276	0.568807	0.465969	0.592308	0.570588	0.666667	0.564516	0.16314	0.586248	-0.423108
chr6	108453627	108454080	10	Itpr1	none	none	none	none	0.225941	0.230483	0.275862	0.106838	0.602484	0.59375	0.683871	0.723005	0.391566	0.49711	0.47486	0.479853	0.228212	0.650778	-0.422565
chr17	82827729	82828081	10	none	none	none	dELS	EM10E0649697|chr17:82827809-82828157	0.234637	0.222222	0.332117	0.419192	0.724719	0.511765	0.780702	0.571429	0.703125	0.753906	0.652406	0.686047	0.22843	0.647154	-0.418724
chr17	29394189	29394901	10	none	none	none	dELS	EM10E0637966|chr17:29394149-29394499	0.317972	0.285714	0.21875	0.168142	0.720238	0.643979	0.764706	0.747059	0.811594	0.727273	0.719745	0.676056	0.301843	0.718995	-0.417152
chr16	93084073	93084909	10	none	none	none	dELS	EM10E0629666|chr16:93083799-93084085	0.49162	0.423423	0.480702	0.47907	0.879032	0.892019	0.830645	0.892562	0.863636	0.909502	0.853774	0.899254	0.457522	0.873565	-0.416043
chr19	53303376	53303991	10	none	none	none	dELS	EM10E0681894|chr19:53303500-53303690	0.301653	0.37931	0.45993	0.329966	0.760181	0.703863	0.770992	0.789091	0.695122	0.759162	0.740741	0.69163	0.340482	0.756032	-0.41555
chr17	29395680	29396009	10	none	none	none	dELS	EM10E0637969|chr17:29395382-29395728	0.240741	0.285714	0.220447	0.235	0.741935	0.684211	0.628378	0.66	0.646465	0.683616	0.664596	0.730769	0.263228	0.678631	-0.415404
chr4	103122907	103123397	10	Mier1	none	none	dELS	EM10E0762841|chr4:103123122-103123466	0.0899281	0.09319	0.0416667	0.0785498	0.520661	0.40367	0.629268	0.466019	0.406417	0.572052	0.482301	0.547771	0.091559	0.504905	-0.413346
chr6	146793523	146794183	10	none	none	none	dELS	EM10E0839990|chr6:146793561-146793905	0.238318	0.256303	0.250996	0.221402	0.637755	0.659794	0.631579	0.710638	0.694301	0.646409	0.651042	0.663755	0.24731	0.659942	-0.412631
chr11	44503949	44504436	10	none	none	none	dELS	EM10E0500181|chr11:44504077-44504427	0.117021	0.114583	0.0953947	0.0821918	0.417476	0.643777	0.550336	0.495652	0.577586	0.413386	0.504762	0.444444	0.115802	0.52681	-0.411008
chr5	103565041	103565509	10	Ptpn13	none	none	none	none	0.303191	0.385542	0.411348	0.421986	0.622378	0.785366	0.75969	0.845238	0.783951	0.779661	0.754717	0.758197	0.344367	0.753168	-0.408801
chr17	83963276	83963801	10	none	none	none	dELS	EM10E0650209|chr17:83963490-83963694	0.253968	0.311828	0.459854	0.530612	0.701863	0.727811	0.615789	0.715232	0.853211	0.645161	0.742991	0.774038	0.282898	0.690174	-0.407276
chr9	50593057	50593408	10	none	none	none	none	none	0.378947	0.339695	0.446154	0.291536	0.776316	0.688889	0.911111	0.689655	0.844444	0.574074	0.757225	0.705263	0.359321	0.766493	-0.407172
chr19	7562380	7563027	10	Pla2g16	none	none	none	none	0.469466	0.40081	0.447273	0.429719	0.882353	0.780172	0.837349	0.862295	0.868571	0.854772	0.815574	0.806867	0.435138	0.840542	-0.405405
chr8	44957237	44957408	10	Fat1	none	none	none	none	0.194175	0.221854	0.202206	0.121528	0.642276	0.479339	0.735577	0.594595	0.698718	0.635556	0.64557	0.707224	0.208015	0.612947	-0.404932
chr17	35200329	35200864	10	Tnf	none	none	pELS	EM10E0640578|chr17:35200464-35200813	0.410138	0.444853	0.342424	0.253289	0.863636	0.829016	0.839286	0.790323	0.775	0.79668	0.720307	0.766038	0.427496	0.830565	-0.403069
chr18	20956531	20957802	16	Rnf125	none	none	dELS	EM10E0655004|chr18:20956648-20956986	0.257713	0.299618	0.2897	0.298	0.703557	0.615566	0.669173	0.718367	0.632219	0.633907	0.554545	0.677298	0.278666	0.676666	-0.398
chr13	46503275	46503733	14	Cap2	none	none	none	none	0.549645	0.409091	0.41791	0.385827	0.915	0.800664	0.89604	0.896	0.825581	0.860759	0.874396	0.845426	0.479368	0.876926	-0.397558
chr1	132564031	132564301	10	none	none	none	none	none	0.268775	0.166078	0.150943	0.1	0.584071	0.603239	0.669811	0.60166	0.564815	0.584795	0.565714	0.570248	0.217426	0.614695	-0.397269
chr11	115743079	115743801	18	none	none	none	none	none	0.337237	0.292089	0.324597	0.224806	0.675159	0.693931	0.819608	0.649457	0.546326	0.638796	0.613333	0.571429	0.314663	0.709539	-0.394876
chr11	115199100	115199344	10	Tmem104	none	none	dELS	EM10E0525485|chr11:115199200-115199354	0.137339	0.207547	0.157895	0.206294	0.66129	0.471616	0.596491	0.537255	0.587838	0.639004	0.436123	0.539906	0.172443	0.566663	-0.39422
chr6	55779553	55779951	10	none	none	none	none	none	0.0942623	0.142857	0.0862069	0.0682594	0.464912	0.511719	0.471074	0.596838	0.47619	0.491667	0.349206	0.526163	0.11856	0.511136	-0.392576
chr1	37990594	37991304	13	Txndc9	none	none	none	none	0.269531	0.370518	0.201389	0.183871	0.869792	0.662021	0.562162	0.752475	0.650485	0.655319	0.664122	0.669355	0.320025	0.711612	-0.391588
chr7	130979767	130980310	10	Htra1,Fgfr2	none	none	none	none	0.203636	0.349823	0.224409	0.255474	0.596899	0.61674	0.778443	0.680297	0.496063	0.536	0.479452	0.629344	0.27673	0.668095	-0.391365
chr2	163094399	163094812	12	none	none	none	none	none	0.0914634	0.163763	0.134921	0.097561	0.478088	0.483108	0.606838	0.496988	0.388535	0.39313	0.333333	0.418667	0.127613	0.516255	-0.388642
chr10	24651220	24651491	10	Enpp1	none	none	dELS	EM10E0470350|chr10:24651206-24651549	0.544974	0.460581	0.372414	0.229391	0.869231	0.914027	0.922222	0.860169	0.625	0.869369	0.768421	0.899306	0.502777	0.891412	-0.388635
chr16	44331228	44331709	10	Sidt1	none	none	pELS	EM10E0624059|chr16:44331197-44331393	0.334802	0.216867	0.30531	0.22541	0.635135	0.723735	0.601695	0.687831	0.7	0.747368	0.680851	0.672932	0.275835	0.662099	-0.386264
chr17	34198719	34199238	10	Psmb8	none	none	pELS	EM10E0639981|chr17:34198574-34198887	0.35124	0.291667	0.284698	0.22449	0.755319	0.702222	0.708571	0.663866	0.723404	0.642157	0.763033	0.648148	0.321453	0.707495	-0.386041
chr18	10869506	10870009	10	none	none	none	none	none	0.162698	0.278388	0.204545	0.159509	0.593023	0.532075	0.685714	0.610619	0.613445	0.707207	0.699507	0.602076	0.220543	0.605358	-0.384815
chr6	136555339	136555739	10	Atf7ip	none	none	dELS	EM10E0837593|chr6:136555533-136555880	0.342995	0.439863	0.351351	0.300676	0.813472	0.725322	0.762376	0.8	0.72	0.641304	0.695122	0.753289	0.391429	0.775292	-0.383864
chr6	37617159	37617893	13	none	none	none	dELS	EM10E0817619|chr6:37617352-37617699	0.2	0.215909	0.125	0.0531561	0.745098	0.503968	0.548673	0.56746	0.671795	0.45977	0.523288	0.469178	0.207955	0.5913	-0.383345
chr10	40442388	40443216	10	Cdk19	none	none	dELS	EM10E0472325|chr10:40442465-40442631	0.240196	0.276515	0.212355	0.307054	0.580645	0.585227	0.726415	0.674009	0.803419	0.674847	0.66129	0.718631	0.258356	0.641574	-0.383218
chr10	28380321	28381001	10	Ptprk	none	none	none	none	0.286458	0.233333	0.228571	0.248366	0.604878	0.679104	0.62201	0.665306	0.653061	0.665158	0.505376	0.722689	0.259896	0.642825	-0.382929
chr13	44993466	44993938	14	Dtnbp1	none	none	none	none	0.316397	0.258398	0.266509	0.185615	0.666667	0.680597	0.641115	0.679365	0.490272	0.440559	0.486413	0.564557	0.287398	0.666936	-0.379538
chr14	59773715	59774114	10	Atp8a2	none	none	none	none	0.322115	0.277512	0.310345	0.172996	0.647059	0.63388	0.767857	0.667969	0.747788	0.705882	0.760766	0.739535	0.299814	0.679191	-0.379377
chr19	6895465	6895834	10	none	none	none	dELS	EM10E0670926|chr19:6895640-6895955	0.267016	0.426471	0.212871	0.284404	0.820717	0.566038	0.718254	0.798942	0.798354	0.669811	0.683761	0.625954	0.346743	0.725988	-0.379245
chr4	129365181	129365886	10	Zbtb8a	none	none	dELS	EM10E0769562|chr4:129365280-129365489	0.17757	0.2287	0.263598	0.117318	0.545872	0.511111	0.7	0.568	0.488636	0.58871	0.491228	0.727273	0.203135	0.581246	-0.378111
chr13	74813098	74813553	15	none	none	none	none	none	0.417112	0.466418	0.382114	0.219917	0.838875	0.837838	0.753709	0.848101	0.834459	0.910526	0.849123	0.870079	0.441765	0.819631	-0.377866
chr11	48993352	48993734	10	Olfr56	Tgtp1	-438	none	none	0.325758	0.432432	0.362573	0.336842	0.722581	0.751381	0.850394	0.697842	0.66383	0.632653	0.65	0.62766	0.379095	0.755549	-0.376454
chr10	111157106	111157532	10	none	none	none	pELS	EM10E0488001|chr10:111157265-111157600	0.359223	0.450216	0.415094	0.316239	0.855263	0.60119	0.855491	0.806723	0.92891	0.813253	0.865672	0.824859	0.40472	0.779667	-0.374947
chr17	34879280	34879767	10	Gm20547,C2	Zbtb12	0	dELS	EM10E0640288|chr17:34879557-34879822	0.192661	0.305164	0.224335	0.31746	0.690647	0.579882	0.677632	0.543379	0.5	0.595376	0.551471	0.691589	0.248912	0.622885	-0.373972
chr2	162651999	162652364	10	Ptprt	none	none	none	none	0.0865801	0.114155	0.207602	0.130952	0.422764	0.547511	0.496933	0.42807	0.527638	0.426606	0.324176	0.493007	0.100368	0.47382	-0.373452
chr8	46861157	46861408	10	none	none	none	none	none	0.452575	0.601604	0.414169	0.475325	0.877193	0.933884	0.83871	0.947566	0.820755	0.897143	0.836806	0.822967	0.527089	0.899338	-0.372249
chr14	73368745	73369291	10	Itm2b	none	none	none	none	0.188192	0.161585	0.112245	0.119804	0.589744	0.447653	0.516588	0.630597	0.426573	0.655039	0.6	0.49026	0.174889	0.546145	-0.371257
chr7	3058924	3059519	10	none	none	none	none	none	0.304094	0.318182	0.38756	0.255814	0.599057	0.783505	0.580838	0.762295	0.466292	0.784314	0.726872	0.785714	0.311138	0.681424	-0.370286
chr16	33796851	33797739	10	Muc13	none	none	pELS	EM10E0621817|chr16:33796848-33797057	0.212121	0.243902	0.133803	0.121212	0.61165	0.502304	0.733668	0.541818	0.540881	0.339901	0.521327	0.508897	0.228012	0.59736	-0.369348
chr19	53751425	53751774	10	Rbm20	none	none	dELS	EM10E0682205|chr19:53751750-53752069	0.206897	0.237237	0.246544	0.160256	0.713514	0.497959	0.624434	0.525478	0.661538	0.484848	0.527919	0.557185	0.222067	0.590346	-0.368279
chr18	57769220	57769694	10	none	none	none	none	none	0.334975	0.366883	0.421739	0.45	0.770701	0.605405	0.786127	0.713115	0.729839	0.756757	0.783069	0.830688	0.350929	0.718837	-0.367908
chr4	137879432	137880334	10	Ece1	none	none	dELS	EM10E0774030|chr4:137879819-137879983	0.444444	0.401316	0.305085	0.340541	0.777108	0.824242	0.780488	0.779661	0.824561	0.835165	0.878947	0.816993	0.42288	0.790375	-0.367495
chr1	36052507	36053131	10	none	none	none	dELS	EM10E0434155|chr1:36052712-36053056	0.291005	0.320197	0.199336	0.211268	0.652968	0.677966	0.695364	0.664773	0.759036	0.574324	0.709302	0.625	0.305601	0.672768	-0.367167
chr7	34146654	34147563	10	Uba2	none	none	dELS	EM10E0846119|chr7:34147169-34147517	0.327381	0.286432	0.35	0.210227	0.564815	0.636364	0.788462	0.702247	0.661538	0.661654	0.563107	0.666667	0.306907	0.672972	-0.366065
chr10	121316472	121316784	10	Tbc1d30	none	none	dELS	EM10E0490367|chr10:121316391-121316741	0.363636	0.252252	0.314554	0.154229	0.607438	0.66	0.78903	0.637931	0.543624	0.538071	0.427861	0.516129	0.307944	0.6736	-0.365655
chr16	22129164	22129643	10	Igf2bp2	none	none	none	none	0.103226	0.104839	0.201835	0.320158	0.438776	0.490291	0.430108	0.514851	0.567308	0.626374	0.519231	0.566265	0.104032	0.468506	-0.364474
chr17	29270444	29270979	13	BC004004	none	none	none	none	0.177019	0.192878	0.139842	0.16208	0.573604	0.493289	0.532609	0.59697	0.364407	0.485549	0.353933	0.440895	0.184948	0.549118	-0.364169
chr4	31457792	31458772	13	none	none	none	none	none	0.296154	0.451128	0.307246	0.359517	0.751592	0.683849	0.772388	0.741214	0.647668	0.641791	0.688259	0.748252	0.373641	0.737261	-0.36362
chr16	94250059	94250354	10	Hlcs	none	none	dELS	EM10E0630129|chr16:94250232-94250403	0.333333	0.302521	0.395683	0.435685	0.69375	0.655172	0.652381	0.724138	0.824	0.674157	0.625	0.756364	0.317927	0.68136	-0.363433
chr18	55699504	55699751	10	none	none	none	none	none	0.142857	0.20398	0.289256	0.238579	0.591954	0.534722	0.55615	0.464286	0.522167	0.429348	0.328467	0.478022	0.173419	0.536778	-0.363359
chr14	99455301	99455778	10	none	none	none	none	none	0.285714	0.278351	0.316872	0.26749	0.623256	0.638889	0.659091	0.660194	0.494949	0.743363	0.545852	0.658879	0.282032	0.645357	-0.363325
chr19	24674504	24675034	11	none	Tmem252	496	none	none	0.505319	0.383838	0.506897	0.522337	0.847619	0.760638	0.75	0.861789	0.892157	0.900498	0.886957	0.850394	0.444579	0.805011	-0.360433
chr13	29165236	29165425	10	none	none	none	none	none	0.187234	0.226148	0.333333	0.25	0.409722	0.651852	0.830645	0.372694	0.619632	0.521739	0.351759	0.575916	0.206691	0.566228	-0.359537
chr17	34296640	34297287	13	none	none	none	dELS	EM10E0640045|chr17:34296706-34297015	0.394928	0.49026	0.496815	0.443478	0.809339	0.80315	0.828125	0.766272	0.762069	0.832727	0.821705	0.782609	0.442594	0.801721	-0.359128
chr10	75446407	75446903	10	Gucd1	none	none	dELS	EM10E0479207|chr10:75446427-75446777	0.101266	0.171875	0.142857	0.0377358	0.56875	0.448529	0.587121	0.377483	0.441767	0.476744	0.490196	0.77	0.13657	0.495471	-0.358901
chr16	10823566	10824023	10	none	none	none	none	none	0.158333	0.185606	0.115108	0.136792	0.568345	0.516484	0.428571	0.609649	0.423358	0.555	0.596226	0.505051	0.17197	0.530762	-0.358793
chr2	114146967	114147408	13	Aqr	none	none	none	none	0.498221	0.456204	0.515957	0.429003	0.776536	0.869718	0.818182	0.878453	0.765714	0.840989	0.815331	0.773885	0.477213	0.835722	-0.35851
chr1	183094871	183095335	10	Disp1	none	none	none	none	0.460317	0.455814	0.511737	0.456522	0.818182	0.830357	0.759777	0.857895	0.821705	0.902098	0.885246	0.834254	0.458066	0.816553	-0.358487
chr6	140598448	140598963	10	none	none	none	dELS	EM10E0838297|chr6:140598598-140598896	0.3367	0.3241	0.378981	0.347339	0.7	0.628	0.71875	0.707865	0.615023	0.708861	0.562162	0.731563	0.3304	0.688654	-0.358254
chr4	107123310	107123601	10	none	none	none	none	none	0.189189	0.270833	0.267016	0.240816	0.712707	0.537975	0.619565	0.481618	0.556522	0.536913	0.705584	0.530201	0.230011	0.587966	-0.357955
chr16	49818494	49819074	10	Cd47	none	none	dELS	EM10E0624902|chr16:49818602-49818949	0.195918	0.208889	0.184669	0.163823	0.602679	0.498141	0.604167	0.536398	0.559809	0.467593	0.502703	0.556604	0.202404	0.560346	-0.357943
chr8	3068701	3069309	12	none	none	none	none	none	0.203125	0.318841	0.123077	0.201389	0.506944	0.78481	0.606742	0.576159	0.686813	0.607362	0.627193	0.4625	0.260983	0.618664	-0.357681
chr4	8962764	8963624	12	none	none	none	dELS	EM10E0749976|chr4:8963086-8963400	0.225914	0.260586	0.21727	0.158249	0.629442	0.57377	0.593407	0.604651	0.502793	0.5	0.553719	0.629747	0.24325	0.600317	-0.357067
chr9	50476006	50476522	10	none	none	none	none	none	0.307407	0.320946	0.33218	0.240678	0.748571	0.611111	0.623711	0.699454	0.477011	0.607477	0.563725	0.603053	0.314177	0.670712	-0.356535
chr17	34998463	34999239	10	none	none	none	dELS	EM10E0640400|chr17:34998619-34998880	0.184615	0.246528	0.2	0.17765	0.607527	0.411348	0.673267	0.589844	0.558659	0.637363	0.595745	0.523973	0.215572	0.570496	-0.354925
chr7	24778171	24779332	21	Ceacam10	none	none	none	none	0.535777	0.380776	0.414348	0.290123	0.786164	0.812236	0.858521	0.795547	0.669355	0.779874	0.788889	0.774194	0.458276	0.813117	-0.35484
chr2	22775131	22775964	16	Apbb1ip	none	none	pELS	EM10E0687786|chr2:22775133-22775375	0.208556	0.17033	0.261851	0.254408	0.517949	0.564356	0.588983	0.497573	0.510345	0.646707	0.594156	0.528125	0.189443	0.542215	-0.352772
chr1	54584955	54585772	11	none	none	none	dELS	EM10E0437630|chr1:54585399-54585748	0.24	0.192825	0.298578	0.236842	0.590734	0.581818	0.526786	0.577181	0.548276	0.613924	0.515924	0.589623	0.216413	0.56913	-0.352717
chr17	80789870	80790336	10	none	none	none	none	none	0.356	0.41129	0.45993	0.46063	0.700375	0.650485	0.777778	0.815972	0.76	0.780488	0.863799	0.810909	0.383645	0.736152	-0.352507
chr15	81954142	81954786	10	Pmm1	none	none	none	none	0.15655	0.144476	0.168421	0.106436	0.62963	0.438127	0.517544	0.426523	0.37799	0.213523	0.461538	0.32567	0.150513	0.502956	-0.352443
chr16	10768384	10769177	10	none	none	none	dELS	EM10E0615567|chr16:10768860-10769209	0.302326	0.235294	0.2	0.213439	0.621849	0.591928	0.734513	0.536481	0.458904	0.483333	0.460094	0.538813	0.26881	0.621193	-0.352383
chr8	77056466	77057254	10	Nr3c2	none	none	dELS	EM10E0881446|chr8:77056823-77057056	0.137097	0.186312	0.165493	0.146617	0.592308	0.47541	0.517241	0.466981	0.388535	0.365854	0.464088	0.344262	0.161704	0.512985	-0.351281
chr13	55810194	55810876	12	none	none	none	none	none	0.20524	0.148276	0.23301	0.215686	0.4375	0.555102	0.591954	0.524904	0.465021	0.525292	0.515528	0.507576	0.176758	0.527365	-0.350607
chr15	79894591	79895135	10	Apobec3	none	none	PLS	EM10E0605328|chr15:79894896-79895131	0.417989	0.427746	0.324818	0.312	0.664384	0.742515	0.878788	0.807143	0.770588	0.566372	0.796407	0.716157	0.422868	0.773207	-0.35034
chr3	121330002	121330536	10	Alg14	none	none	dELS	EM10E0742499|chr3:121330201-121330532	0.458937	0.414815	0.555133	0.481781	0.712766	0.829167	0.786765	0.814126	0.715328	0.774725	0.704663	0.800712	0.436876	0.785706	-0.34883
chr5	100587256	100587821	10	none	none	none	dELS	EM10E0795022|chr5:100587692-100588042	0.211155	0.234432	0.204301	0.25	0.631944	0.435185	0.594891	0.624413	0.528	0.615721	0.561837	0.592233	0.222794	0.571608	-0.348815
chr14	21737679	21738135	10	Dusp13	none	none	none	none	0.378016	0.363897	0.321608	0.321767	0.704545	0.708772	0.732673	0.722063	0.695652	0.665605	0.735683	0.724638	0.370956	0.717013	-0.346057
chr5	20945063	20945534	10	Rsbn1l	none	none	dELS	EM10E0782174|chr5:20945062-20945279	0.11236	0.129412	0.0859873	0.107623	0.469565	0.52	0.318182	0.559091	0.234043	0.456522	0.536424	0.461538	0.120886	0.466709	-0.345824
chr7	20002298	20002663	10	Nlrp9b	none	none	none	none	0.257353	0.213198	0.315789	0.30303	0.597015	0.482558	0.651961	0.592784	0.730964	0.679144	0.472222	0.582915	0.235275	0.581079	-0.345804
chr7	127915250	127915849	16	Kat8	none	none	dELS	EM10E0864862|chr7:127915447-127915607	0.390449	0.359729	0.39899	0.307252	0.703057	0.679412	0.757009	0.743827	0.776163	0.750789	0.703125	0.735238	0.375089	0.720826	-0.345737
chr10	111876926	111877480	10	none	none	none	DNase-H3K4me3	EM10E0488299|chr10:111877469-111877672	0.491597	0.528139	0.641256	0.637615	0.822222	0.834862	0.886179	0.874439	0.866142	0.865546	0.77095	0.851429	0.509868	0.854426	-0.344558
chr7	140987522	140988016	10	none	none	none	dELS	EM10E0868203|chr7:140987629-140987969	0.431953	0.333333	0.287554	0.236364	0.780142	0.638889	0.793651	0.689024	0.735955	0.694805	0.708955	0.70229	0.382643	0.725426	-0.342783
chr4	118062150	118062692	15	St3gal3	none	none	dELS	EM10E0766225|chr4:118061968-118062289	0.104972	0.0947631	0.0743802	0.0802752	0.341772	0.462963	0.503876	0.461538	0.391566	0.423488	0.4	0.355263	0.0998677	0.442537	-0.34267
chr8	26963325	26963711	10	none	none	none	dELS	EM10E0874231|chr8:26963362-26963699	0.488372	0.46875	0.372642	0.403292	0.865854	0.814815	0.77707	0.825137	0.863636	0.811518	0.81875	0.730769	0.478561	0.820719	-0.342158
chr13	104157855	104158682	21	Trappc13	none	none	none	none	0.152381	0.16826	0.126853	0.103203	0.516854	0.482422	0.459239	0.551069	0.425856	0.303797	0.460993	0.373563	0.16032	0.502396	-0.342075
chr11	108941930	108942139	10	Axin2	none	none	none	none	0.388889	0.405797	0.522857	0.476351	0.72	0.643312	0.8625	0.731518	0.689189	0.75	0.816754	0.75945	0.397343	0.739332	-0.341989
chr16	78249170	78249557	11	none	none	none	none	none	0.257282	0.262222	0.289796	0.175627	0.610294	0.6375	0.612903	0.537879	0.447674	0.508287	0.520737	0.5625	0.259752	0.599644	-0.339892
chr7	81729701	81730121	10	none	none	none	none	none	0.509506	0.428016	0.538745	0.474403	0.874214	0.751004	0.838323	0.770677	0.849246	0.865801	0.694268	0.844037	0.468761	0.808554	-0.339794
chr16	93684252	93684940	14	Cbr3	none	none	pELS	EM10E0629850|chr16:93684022-93684371	0.268293	0.263768	0.16044	0.188623	0.6	0.698324	0.590674	0.533854	0.344262	0.380403	0.484642	0.543689	0.26603	0.605713	-0.339683
chr19	55365290	55365822	10	Vti1a	none	none	none	none	0.427386	0.378277	0.430976	0.334975	0.838095	0.636752	0.752525	0.74	0.756098	0.720524	0.7375	0.727679	0.402832	0.741843	-0.339012
chr6	31169418	31169759	10	none	none	none	dELS	EM10E0816249|chr6:31169422-31169770	0.268571	0.158273	0.182796	0.122642	0.544974	0.533632	0.605911	0.524664	0.746377	0.485944	0.483871	0.442149	0.213422	0.552295	-0.338873
chr7	100149825	100150663	18	none	none	none	dELS	EM10E0858252|chr7:100150229-100150547	0.310945	0.26195	0.257692	0.239915	0.664216	0.605114	0.615385	0.613445	0.544262	0.620253	0.637795	0.604803	0.286448	0.62454	-0.338092
chr10	44449579	44450195	10	Prdm1	none	none	dELS	EM10E0473866|chr10:44449684-44450009	0.4	0.480176	0.346847	0.368852	0.777778	0.797688	0.748428	0.787645	0.817757	0.864322	0.792531	0.809524	0.440088	0.777885	-0.337796
chr12	84209995	84210322	10	Elmsan1	none	none	none	none	0.131707	0.0215054	0.0688259	0.0242718	0.361345	0.460606	0.34188	0.488889	0.378882	0.198864	0.17801	0.279412	0.0766063	0.41318	-0.336574
chr11	82746949	82747389	10	Cct6b	none	none	pELS	EM10E0512692|chr11:82747029-82747372	0.136095	0.135747	0.0418848	0.0457516	0.538961	0.335664	0.494253	0.52	0.486891	0.551471	0.519231	0.550296	0.135921	0.47222	-0.336299
chr4	130126965	130127335	10	Pef1	none	none	none	none	0.366516	0.397554	0.284133	0.377709	0.654321	0.763713	0.691667	0.760163	0.707547	0.808696	0.652174	0.763441	0.382035	0.717466	-0.335431
chr6	128325024	128325269	10	Tulp3	none	none	none	none	0.209524	0.25	0.120192	0.126437	0.517986	0.543011	0.608333	0.591304	0.472826	0.402685	0.474178	0.605042	0.229762	0.565159	-0.335397
chr15	101105943	101106189	10	none	none	none	none	none	0.424603	0.425856	0.374046	0.327273	0.803191	0.764706	0.760331	0.713693	0.705556	0.76324	0.718519	0.732441	0.425229	0.76048	-0.335251
chr7	24757790	24758466	15	Cd177	none	none	DNase-H3K4me3	EM10E0843489|chr7:24757634-24757882	0.601732	0.354962	0.432836	0.334601	0.701087	0.810036	0.897778	0.84507	0.747664	0.753769	0.702326	0.691358	0.478347	0.813493	-0.335146
chr6	137608203	137609054	18	Eps8	none	none	none	none	0.134904	0.137931	0.16092	0.15587	0.458716	0.49453	0.464407	0.467368	0.470395	0.498452	0.445396	0.512524	0.136417	0.471255	-0.334838
chr10	78092795	78093038	12	none	none	none	dELS	EM10E0480258|chr10:78092705-78093055	0.101449	0.041543	0.0479616	0.0440771	0.396104	0.446809	0.342857	0.43346	0.30622	0.199115	0.377049	0.228477	0.0714962	0.404807	-0.333311
chr5	3152824	3153187	10	none	none	none	none	none	0.526316	0.404762	0.56447	0.565789	0.876791	0.657807	0.818182	0.841699	0.84141	0.790816	0.847953	0.793103	0.465539	0.79862	-0.333081
chr5	136185961	136186364	10	Prkrip1	none	none	none	none	0.135849	0.126761	0.186047	0.146718	0.477273	0.39834	0.452381	0.52766	0.37234	0.494949	0.417989	0.408867	0.131305	0.463913	-0.332609
chr11	64315358	64316275	10	none	none	none	none	none	0.204545	0.126126	0.268456	0.374486	0.469965	0.489451	0.552764	0.479339	0.540541	0.451977	0.498339	0.413793	0.165336	0.49788	-0.332544
chr2	71809279	71809926	10	Itga6	none	none	dELS	EM10E0698818|chr2:71809316-71809661	0.208835	0.197183	0.155172	0.131687	0.589041	0.444444	0.551136	0.555556	0.515837	0.560386	0.485294	0.434783	0.203009	0.535044	-0.332035
chr8	111864528	111865607	16	Tmem170	none	none	none	none	0.227528	0.202174	0.205179	0.217195	0.58805	0.483784	0.537906	0.577017	0.66087	0.616751	0.653251	0.6	0.214851	0.546689	-0.331838
chr10	20005248	20006057	10	Map3k5	none	none	dELS	EM10E0469076|chr10:20005495-20005845	0.356436	0.439834	0.363248	0.305	0.726368	0.6	0.764286	0.828729	0.738095	0.825581	0.87037	0.879699	0.398135	0.729846	-0.331711
chr6	91111585	91112259	10	Nup210	none	none	dELS	EM10E0827602|chr6:91111857-91112160	0.425926	0.372263	0.329966	0.312977	0.773333	0.647619	0.771186	0.728395	0.652695	0.701299	0.697917	0.701681	0.399094	0.730133	-0.331039
chr11	70332758	70333324	10	none	none	none	none	none	0.44586	0.420849	0.434978	0.454936	0.783019	0.777251	0.724696	0.770732	0.815126	0.740426	0.713514	0.78481	0.433355	0.763925	-0.33057
chr15	100686050	100686336	10	Cela1	none	none	pELS	EM10E0612448|chr15:100685935-100686149	0.376569	0.380403	0.261261	0.196481	0.699115	0.728643	0.777778	0.627706	0.704348	0.574803	0.556757	0.660839	0.378486	0.70831	-0.329824
chr14	60687312	60687929	12	Spata13	none	none	dELS	EM10E0583728|chr14:60687236-60687582	0.232975	0.196203	0.204545	0.206997	0.515528	0.526316	0.570281	0.565371	0.454148	0.547619	0.53125	0.501618	0.214589	0.544374	-0.329785
chr15	59651588	59652003	14	Trib1	none	none	none	none	0.494792	0.308772	0.432277	0.348387	0.686441	0.743902	0.684783	0.809249	0.766816	0.828877	0.796748	0.784672	0.401782	0.731094	-0.329312
chr17	83708311	83709174	18	Mta3	none	none	dELS	EM10E0650024|chr17:83708311-83708602	0.401786	0.397701	0.437859	0.395131	0.75	0.734884	0.695817	0.732106	0.798913	0.757143	0.65873	0.704225	0.399743	0.728202	-0.328458
chr17	36020107	36020582	10	none	H2-T24	0	PLS	EM10E0641057|chr17:36020288-36020636	0.263636	0.217822	0.197581	0.170984	0.611111	0.61326	0.568	0.481481	0.401961	0.597884	0.525424	0.592417	0.240729	0.568463	-0.327734
chr9	67786353	67787160	10	none	none	none	CTCF-only	EM10E0910791|chr9:67786420-67786618	0.122744	0.0714286	0.130435	0.0795107	0.49	0.492228	0.391026	0.325893	0.318182	0.346154	0.34375	0.406504	0.0970861	0.424787	-0.3277
chr4	135737417	135739194	23	Il22ra1	none	none	dELS	EM10E0772888|chr4:135737422-135737623	0.208531	0.224551	0.254623	0.243323	0.595628	0.470163	0.576792	0.533679	0.623348	0.640232	0.568233	0.644214	0.216541	0.544065	-0.327525
chr12	88437062	88437438	10	Adck1	none	none	dELS	EM10E0544454|chr12:88437076-88437341	0.294931	0.32716	0.336391	0.455939	0.565476	0.7	0.680365	0.608247	0.645985	0.572687	0.676364	0.623318	0.311046	0.638522	-0.327477
chr8	13601327	13601787	10	Rasa3	none	none	dELS	EM10E0871964|chr8:13601176-13601525	0.359431	0.439252	0.248848	0.348315	0.790816	0.694444	0.739583	0.682403	0.592391	0.533742	0.620536	0.570796	0.399341	0.726812	-0.32747
chr8	33607852	33608708	15	Ppp2cb	none	none	none	none	0.26776	0.226216	0.171216	0.174263	0.503788	0.565714	0.637681	0.588689	0.553991	0.503049	0.595142	0.545706	0.246988	0.573968	-0.32698
chr8	11395036	11395679	11	Col4a2	none	none	dELS	EM10E0871188|chr8:11394823-11395163	0.225564	0.231975	0.167173	0.160256	0.619835	0.627907	0.441176	0.52518	0.433566	0.518868	0.530435	0.512987	0.228769	0.553525	-0.324755
chr3	121406148	121407250	14	none	none	none	none	none	0.344086	0.331646	0.316151	0.295082	0.736641	0.621528	0.614815	0.677193	0.735178	0.668896	0.750413	0.668394	0.337866	0.662544	-0.324678
chr11	44539220	44539807	10	Rnf145	none	none	none	none	0.280702	0.251613	0.323529	0.337719	0.635468	0.627273	0.473684	0.626794	0.565714	0.671875	0.605714	0.649351	0.266157	0.590805	-0.324647
chr4	135696345	135696998	10	Ifnlr1	none	none	none	none	0.52093	0.541667	0.576744	0.55144	0.825871	0.815789	0.87037	0.910714	0.810526	0.804878	0.842391	0.907489	0.531298	0.855686	-0.324388
chr7	25471658	25472430	10	Ceacam1	none	none	none	none	0.145907	0.128527	0.240816	0.164948	0.470238	0.549107	0.373418	0.449541	0.412587	0.465517	0.365269	0.432099	0.137217	0.460576	-0.323359
chr14	22272514	22272983	12	Lrmda	none	none	none	none	0.370518	0.155172	0.32766	0.39207	0.64	0.670968	0.473684	0.556314	0.464286	0.490991	0.675214	0.581301	0.262845	0.585241	-0.322396
chr6	5259346	5259831	14	none	none	none	none	none	0.485893	0.419192	0.507645	0.489614	0.714789	0.804545	0.798419	0.781609	0.806122	0.811388	0.764706	0.758621	0.452543	0.774841	-0.322298
chr8	119749354	119749921	13	Atp2c2	none	none	none	none	0.0894569	0.0863787	0.159383	0.140299	0.18593	0.579937	0.525	0.348921	0.319149	0.595745	0.381107	0.379845	0.0879178	0.409947	-0.322029
chr12	16872972	16873749	10	none	none	none	dELS	EM10E0531905|chr12:16873559-16873869	0.400722	0.40458	0.40273	0.348	0.75	0.666667	0.790244	0.690909	0.726141	0.757991	0.659919	0.764259	0.402651	0.724455	-0.321804
chr14	118691535	118692354	10	Abcc4	none	none	dELS	EM10E0591243|chr14:118691965-118692162	0.346304	0.302158	0.26506	0.219355	0.691358	0.712389	0.630208	0.549815	0.547771	0.486842	0.581315	0.471429	0.324231	0.645943	-0.321712
chr3	65625350	65626052	10	none	none	none	dELS	EM10E0731467|chr3:65625666-65625995	0.380711	0.378641	0.329167	0.435185	0.746725	0.584112	0.763485	0.707224	0.719697	0.73301	0.70354	0.75	0.379676	0.700387	-0.320711
chr18	56470812	56472166	31	Gramd3	none	none	dELS	EM10E0661518|chr18:56470833-56471175	0.221851	0.213828	0.221477	0.231207	0.580574	0.619281	0.414013	0.538576	0.689214	0.721707	0.592775	0.667602	0.21784	0.538111	-0.320271
chr14	73448912	73449524	10	none	none	none	none	none	0.171103	0.204255	0.179916	0.150142	0.707547	0.543307	0.470588	0.309623	0.477387	0.540881	0.510638	0.409722	0.187679	0.507766	-0.320087
chr3	79239096	79239726	10	Rapgef2	none	none	dELS	EM10E0732617|chr3:79239260-79239458	0.148571	0.191667	0.144444	0.0987124	0.419643	0.431034	0.59633	0.510204	0.51634	0.482993	0.630952	0.468293	0.170119	0.489303	-0.319184
chr15	85678491	85678827	12	none	none	none	dELS	EM10E0608031|chr15:85678443-85678700	0.275434	0.199301	0.114345	0.0858369	0.524064	0.644128	0.518519	0.537415	0.357664	0.226708	0.244444	0.255814	0.237367	0.556031	-0.318664
chr10	125933308	125934022	10	none	none	none	none	none	0.377451	0.46798	0.474453	0.448113	0.769231	0.65812	0.77305	0.765	0.809091	0.849398	0.744493	0.877451	0.422716	0.74135	-0.318634
chr10	115897263	115897784	10	none	none	none	dELS	EM10E0488639|chr10:115897763-115897928	0.304598	0.229437	0.27668	0.214953	0.45815	0.553571	0.66055	0.67033	0.512658	0.570707	0.515789	0.501976	0.267017	0.58565	-0.318633
chr6	120913782	120914775	15	Bid	none	none	pELS	EM10E0833893|chr6:120913826-120914170	0.320388	0.267267	0.309392	0.260163	0.674603	0.62605	0.589286	0.556701	0.568528	0.59761	0.590106	0.693798	0.293828	0.61166	-0.317832
chr4	133631074	133631473	10	Zdhhc18	none	none	dELS	EM10E0771604|chr4:133631048-133631390	0.267176	0.275281	0.172897	0.18894	0.638889	0.508197	0.631579	0.576471	0.312977	0.489362	0.533333	0.522472	0.271228	0.588784	-0.317556
chr9	67787847	67788343	16	none	none	none	none	none	0.201729	0.154812	0.219008	0.15	0.519531	0.583026	0.344398	0.533333	0.48249	0.605114	0.596059	0.62701	0.17827	0.495072	-0.316802
chr18	33842784	33843081	10	Epb41l4a	none	none	none	none	0.685345	0.541322	0.730159	0.598784	0.943548	0.892523	0.976744	0.907407	0.915344	0.921212	0.865801	0.914163	0.613334	0.930056	-0.316722
chr8	25051773	25052559	12	Plekha2	none	none	dELS	EM10E0873514|chr8:25051948-25052293	0.512605	0.585903	0.777778	0.566667	0.953757	0.836653	0.863095	0.808594	0.874459	0.85614	0.889313	0.892857	0.549254	0.865525	-0.316271
chr10	127675066	127675619	10	Nemp1	none	none	pELS	EM10E0491917|chr10:127675183-127675347	0.116505	0.140288	0.0966667	0.122727	0.455026	0.445055	0.412903	0.463415	0.296875	0.343284	0.321705	0.434146	0.128396	0.4441	-0.315704
chr13	8984902	8985360	10	Gtpbp4	none	none	dELS	EM10E0551642|chr13:8984964-8985311	0.576132	0.541502	0.605536	0.588448	0.886364	0.87234	0.852632	0.88664	0.821256	0.840206	0.857143	0.869919	0.558817	0.874494	-0.315677
chr17	35201454	35201703	10	none	Tnf	-304	pELS	EM10E0640579|chr17:35201157-35201496	0.28	0.353333	0.29064	0.222222	0.665138	0.703704	0.503497	0.655405	0.523077	0.66129	0.66092	0.666667	0.316667	0.631936	-0.315269
chr15	86051154	86051508	10	none	none	none	dELS	EM10E0608244|chr15:86051127-86051473	0.275862	0.371257	0.298578	0.309091	0.750988	0.505155	0.714286	0.583333	0.637066	0.537572	0.549763	0.560748	0.32356	0.63844	-0.314881
chr17	5165382	5165715	10	Arid1b	none	none	dELS	EM10E0631696|chr17:5165261-5165598	0.25188	0.285714	0.241107	0.269058	0.801887	0.517241	0.5	0.514851	0.613445	0.676724	0.664596	0.639706	0.268797	0.583495	-0.314698
chr3	148793297	148794041	12	none	none	none	none	none	0.176923	0.145985	0.122807	0.10303	0.494208	0.401914	0.487365	0.517361	0.456456	0.537778	0.602694	0.554945	0.161454	0.475212	-0.313758
chr15	97944357	97944793	12	none	none	none	none	none	0.104478	0.149306	0.123209	0.0791367	0.370968	0.5	0.468354	0.422222	0.419753	0.449686	0.417544	0.479624	0.126892	0.440386	-0.313495
chr6	124721854	124722581	10	Ptpn6	none	none	none	none	0.443182	0.439252	0.383562	0.488372	0.767442	0.7	0.862595	0.688581	0.716346	0.688172	0.725581	0.707581	0.441217	0.754655	-0.313438
chr13	45227944	45228666	10	none	none	none	none	none	0.486792	0.489879	0.541528	0.515432	0.806604	0.717391	0.872549	0.809524	0.767568	0.757679	0.686833	0.830357	0.488335	0.801517	-0.313181
chr4	138066117	138066820	10	Eif4g3	none	none	dELS	EM10E0774143|chr4:138066405-138066628	0.352332	0.396476	0.280172	0.27668	0.64	0.706294	0.739583	0.659751	0.649746	0.734694	0.491228	0.722222	0.374404	0.686407	-0.312003
chr15	102460247	102460757	10	Prr13	none	none	none	none	0.331967	0.237288	0.19797	0.161654	0.666667	0.565217	0.555024	0.59799	0.495763	0.506608	0.533632	0.494898	0.284628	0.596224	-0.311597
chr5	63815064	63815413	10	0610040J01Rik	none	none	dELS	EM10E0788972|chr5:63815099-63815289	0.388646	0.349206	0.333333	0.286275	0.80531	0.566879	0.683168	0.666667	0.707207	0.640927	0.567901	0.695187	0.368926	0.680506	-0.31158
chr4	125622556	125622996	10	Grik3	none	none	none	none	0.375	0.377143	0.312217	0.288043	0.693548	0.632979	0.649533	0.773585	0.586466	0.752525	0.673469	0.774468	0.376071	0.687411	-0.31134
chr16	44662020	44663035	16	none	none	none	none	none	0.630719	0.563467	0.584958	0.677914	0.91224	0.933121	0.9	0.885117	0.930556	0.924242	0.92126	0.935583	0.597093	0.90762	-0.310526
chr1	187740384	187741148	15	Esrrg	none	none	none	none	0.234421	0.334129	0.378378	0.485222	0.597315	0.680982	0.510121	0.583587	0.733333	0.694051	0.648148	0.727811	0.284275	0.593001	-0.308726
chr1	55028788	55029344	10	none	none	none	pELS	EM10E0437784|chr1:55028863-55029207	0.296089	0.205263	0.28692	0.220408	0.664122	0.478261	0.442308	0.650888	0.658333	0.573991	0.656109	0.669856	0.250676	0.558895	-0.308218
chr18	69250505	69250831	10	none	none	none	dELS	EM10E0665195|chr18:69250577-69250814	0.295	0.207627	0.242678	0.283784	0.611111	0.608247	0.469512	0.549133	0.716129	0.58042	0.641148	0.646766	0.251314	0.559501	-0.308187
chr9	111003224	111003631	10	none	none	none	none	none	0.246269	0.260377	0.297659	0.310954	0.5	0.535519	0.602837	0.607143	0.532663	0.715867	0.718182	0.713287	0.253323	0.561375	-0.308052
chr19	42233112	42233958	10	none	none	none	none	none	0.24186	0.253333	0.190083	0.307692	0.621622	0.457627	0.587156	0.555556	0.350877	0.513369	0.421296	0.447368	0.247597	0.55549	-0.307893
chr1	57871616	57872689	13	Spats2l	none	none	none	none	0.185083	0.166282	0.307329	0.365482	0.469194	0.42	0.560976	0.481818	0.59276	0.630719	0.506289	0.592391	0.175682	0.482997	-0.307315
chr6	31122598	31124754	23	none	none	none	dELS	EM10E0816207|chr6:31122940-31123257	0.162116	0.156197	0.161785	0.151675	0.498623	0.454733	0.482201	0.427406	0.471605	0.487479	0.561024	0.501684	0.159156	0.46574	-0.306584
chr12	75924951	75925282	12	Syne2	none	none	CTCF-only	EM10E0539977|chr12:75924944-75925133	0.261364	0.282958	0.279743	0.424837	0.622642	0.675439	0.556452	0.459016	0.5	0.62069	0.503268	0.502041	0.272161	0.578387	-0.306226
chr2	133550699	133551090	12	none	none	none	pELS	EM10E0711127|chr2:133550523-133550835	0.265766	0.270386	0.15625	0.139098	0.410909	0.631111	0.572727	0.679487	0.382716	0.437186	0.531599	0.458498	0.268076	0.573559	-0.305483
chr6	135017279	135017559	10	Ddx47	none	none	dELS	EM10E0837169|chr6:135017281-135017609	0.62543	0.481633	0.548	0.452381	0.841121	0.840659	0.885057	0.868545	0.859756	0.87037	0.895105	0.814978	0.553531	0.858846	-0.305315
chr9	46609941	46610326	10	none	none	none	dELS	EM10E0903808|chr9:46610136-46610469	0.3	0.251799	0.482072	0.471503	0.720238	0.477157	0.552381	0.572864	0.681416	0.62	0.709302	0.665	0.275899	0.58066	-0.304761
chr5	148748187	148748613	10	none	none	none	dELS	EM10E0811539|chr5:148748131-148748345	0.39834	0.163717	0.405738	0.184685	0.539683	0.540284	0.744444	0.518692	0.602941	0.585903	0.782258	0.558036	0.281029	0.585776	-0.304747
chr8	103551807	103552344	11	none	none	none	none	none	0.293878	0.310044	0.454545	0.488584	0.642553	0.634538	0.491379	0.656627	0.840278	0.670498	0.755102	0.675889	0.301961	0.606274	-0.304314
chr11	43388064	43388469	10	none	none	none	dELS	EM10E0499934|chr11:43388203-43388553	0.493827	0.420601	0.365248	0.219697	0.788321	0.769231	0.693252	0.795276	0.681818	0.780269	0.71179	0.796813	0.457214	0.76152	-0.304306
chr19	36350148	36350535	10	Pcgf5	none	none	none	none	0.409091	0.354839	0.314286	0.276316	0.703349	0.607143	0.69863	0.73262	0.549708	0.712329	0.725166	0.577273	0.381965	0.685436	-0.303471
chr5	118649695	118650039	10	Med13l	none	none	dELS	EM10E0801167|chr5:118650010-118650341	0.325301	0.289593	0.382353	0.388186	0.540741	0.592965	0.706897	0.599099	0.6875	0.581395	0.654054	0.632124	0.307447	0.609925	-0.302478
chr8	120741190	120742402	24	Irf8,Gm20388	none	none	none	none	0.513812	0.468017	0.580144	0.505543	0.811538	0.797317	0.791328	0.77036	0.74478	0.824536	0.812649	0.77915	0.490915	0.792636	-0.301721
chr1	90208593	90209433	14	Ackr3	none	none	dELS	EM10E0445438|chr1:90209016-90209361	0.148036	0.174877	0.163017	0.11804	0.435754	0.511173	0.5	0.405594	0.446097	0.384615	0.464646	0.383333	0.161457	0.46313	-0.301674
chr10	98608363	98608755	11	none	none	none	dELS	EM10E0486623|chr10:98608261-98608530	0.285714	0.575397	0.484615	0.588983	0.723301	0.844444	0.749004	0.612069	0.867133	0.782609	0.841121	0.818605	0.430556	0.732205	-0.301649
chr13	95957121	95957448	10	Sv2c	none	none	dELS	EM10E0568770|chr13:95956930-95957176	0.539171	0.37884	0.378092	0.39485	0.79661	0.663968	0.894231	0.686364	0.682243	0.682464	0.721925	0.721569	0.459005	0.760293	-0.301288
chr2	174749108	174749547	10	none	none	none	none	none	0.316327	0.231383	0.268734	0.283422	0.540146	0.525641	0.628571	0.603896	0.408654	0.630662	0.567164	0.624672	0.273855	0.574564	-0.300709
chr14	55603086	55603381	10	Rnf31	Irf9	-190	none	none	0.111628	0.0989399	0.0622568	0.0728477	0.263158	0.539062	0.418803	0.4	0.246231	0.320946	0.24569	0.315574	0.105284	0.405256	-0.299972
chr11	106675430	106675945	10	Pecam1	none	none	dELS	EM10E0522781|chr11:106675228-106675573	0.4	0.364341	0.44335	0.357843	0.6	0.706897	0.707547	0.708791	0.703704	0.687861	0.676136	0.698225	0.382171	0.680809	-0.298638
chr9	57982681	57983082	10	none	none	none	none	none	0.288462	0.379699	0.342629	0.509317	0.736	0.516667	0.568047	0.708487	0.758294	0.657534	0.779006	0.711538	0.33408	0.6323	-0.29822
chr10	84646493	84646966	10	Polr3b	none	none	dELS	EM10E0483135|chr10:84646575-84646919	0.482301	0.458128	0.56993	0.386957	0.853147	0.657895	0.791667	0.770213	0.725352	0.690909	0.671296	0.753488	0.470214	0.76823	-0.298016
chr15	100732295	100733003	10	none	none	none	PLS	EM10E0612480|chr15:100732587-100732930	0.506024	0.526749	0.535433	0.47032	0.793939	0.813725	0.815951	0.833333	0.809091	0.771574	0.85443	0.802326	0.516387	0.814237	-0.297851
chr12	24891070	24891563	10	Mboat2	none	none	none	none	0.325123	0.39823	0.247573	0.375527	0.657407	0.612022	0.737226	0.628205	0.729592	0.610577	0.445	0.587678	0.361677	0.658715	-0.297039
chr8	122718001	122718776	10	Gm20388	none	none	dELS	EM10E0893426|chr8:122718122-122718471	0.525714	0.507389	0.466063	0.436508	0.841121	0.725581	0.88785	0.797927	0.858824	0.794118	0.715084	0.660793	0.516552	0.81312	-0.296568
chr16	33779031	33780035	17	none	none	none	none	none	0.491176	0.385638	0.364611	0.4175	0.676471	0.657303	0.841155	0.764368	0.744986	0.684211	0.666667	0.641558	0.438407	0.734824	-0.296417
chr10	80976047	80976208	10	Gng7	none	none	none	none	0.640884	0.454545	0.576037	0.599078	0.918552	0.81982	0.838384	0.798611	0.793706	0.560748	0.706612	0.6	0.547715	0.843842	-0.296127
chr9	46620293	46620673	10	none	none	none	none	none	0.538922	0.535354	0.552174	0.545894	0.851485	0.796178	0.8	0.885106	0.836538	0.841379	0.835616	0.877551	0.537138	0.833192	-0.296055
chr7	112711517	112712178	10	Tead1	none	none	none	none	0.436548	0.334764	0.31405	0.372951	0.758865	0.652632	0.701571	0.611538	0.753623	0.684211	0.683333	0.668539	0.385656	0.681151	-0.295495
chr1	130824124	130824854	10	none	none	none	none	none	0.310924	0.283262	0.263158	0.281588	0.654088	0.526042	0.65	0.540084	0.561151	0.461905	0.384236	0.521552	0.297093	0.592554	-0.29546
chr10	111583165	111583506	15	none	none	none	dELS	EM10E0488202|chr10:111583114-111583375	0.432787	0.431755	0.442935	0.433333	0.809668	0.477612	0.887255	0.733967	0.817352	0.754386	0.863962	0.757895	0.432271	0.727125	-0.294854
chr13	29942078	29943124	16	E2f3	none	none	none	none	0.29976	0.396825	0.333333	0.338542	0.654867	0.611111	0.648515	0.656642	0.659574	0.698758	0.634146	0.705446	0.348293	0.642784	-0.294491
chr6	22010714	22010977	10	Cped1	none	none	dELS	EM10E0814572|chr6:22010810-22011156	0.113475	0.113433	0.125749	0.120482	0.41791	0.385455	0.458904	0.369281	0.32967	0.296703	0.607477	0.446281	0.113454	0.407888	-0.294434
chr19	45619550	45619687	10	Fbxw4	none	none	none	none	0.166667	0.243421	0.274648	0.484444	0.376812	0.622642	0.688172	0.310078	0.28	0.289855	0.57732	0.375	0.205044	0.499426	-0.294382
chr9	77486026	77486307	10	Lrrc1	none	none	none	none	0.310502	0.311111	0.255144	0.238095	0.623077	0.602094	0.615385	0.578947	0.626087	0.555957	0.515152	0.491453	0.310807	0.604876	-0.294069
chr13	44403633	44404085	10	none	none	none	none	none	0.189744	0.200893	0.190722	0.141463	0.50289	0.57037	0.474074	0.409091	0.33463	0.324324	0.442424	0.518519	0.195318	0.489106	-0.293788
chr17	85121854	85122477	10	Camkmt	none	none	none	none	0.136564	0.196552	0.0953947	0.140127	0.382022	0.555556	0.428571	0.471429	0.272152	0.455497	0.384615	0.428169	0.166558	0.459395	-0.292837
chr5	32143852	32144155	10	Fosl2	none	none	dELS	EM10E0784859|chr5:32143630-32143918	0.478049	0.389344	0.396396	0.34749	0.831325	0.665254	0.741497	0.666667	0.581395	0.648889	0.556075	0.646617	0.433697	0.726186	-0.292489
chr1	156733401	156733665	10	none	none	none	none	none	0.419689	0.189815	0.364532	0.313131	0.632653	0.513966	0.720721	0.52	0.807692	0.492857	0.590038	0.576923	0.304752	0.596835	-0.292083
chr11	59164347	59165092	15	none	Iba57	608	pELS	EM10E0504290|chr11:59164448-59164790	0.240654	0.247059	0.290249	0.297561	0.605263	0.338028	0.543046	0.656593	0.584821	0.514706	0.458824	0.59799	0.243857	0.535733	-0.291876
chr10	121580183	121581633	26	Tbk1	none	none	dELS	EM10E0490526|chr10:121580436-121580640	0.351396	0.337838	0.381818	0.34902	0.646489	0.598921	0.629386	0.670418	0.685139	0.713805	0.536804	0.665676	0.344617	0.636303	-0.291687
chr13	63139592	63140082	10	Aopep	none	none	dELS	EM10E0564217|chr13:63139859-63140090	0.345277	0.391941	0.377358	0.439446	0.739583	0.515982	0.683544	0.701681	0.793548	0.661538	0.677043	0.687225	0.368609	0.660198	-0.291588
chr19	10305523	10306350	18	none	Dagla	646	none	none	0.205752	0.185315	0.204724	0.188213	0.448845	0.408497	0.552189	0.538235	0.402062	0.521212	0.518797	0.526559	0.195533	0.486941	-0.291408
chr1	105988746	105989178	10	none	none	none	pELS	EM10E0447351|chr1:105988964-105989286	0.236025	0.117155	0.175926	0.191667	0.40942	0.430693	0.545894	0.484694	0.463636	0.481865	0.474308	0.521053	0.17659	0.467675	-0.291085
chr9	45200153	45200820	10	Tmprss4,BC049352	none	none	none	none	0.413953	0.365854	0.512027	0.484305	0.611111	0.73224	0.757282	0.621993	0.526627	0.617021	0.727778	0.669725	0.389904	0.680657	-0.290753
chr4	138933832	138934680	12	none	none	none	dELS	EM10E0774480|chr4:138933965-138934315	0.333333	0.257143	0.206107	0.183099	0.628571	0.53252	0.53125	0.651064	0.629213	0.556075	0.440559	0.601562	0.295238	0.585851	-0.290613
chr4	98436055	98437303	19	Patj	none	none	dELS	EM10E0761713|chr4:98436725-98437038	0.350649	0.316279	0.278281	0.207792	0.643836	0.652393	0.584158	0.611465	0.56447	0.559091	0.568475	0.602649	0.333464	0.622963	-0.289499
chr11	70742116	70742755	10	none	none	none	none	none	0.457014	0.532468	0.470852	0.558442	0.763158	0.782895	0.822368	0.766667	0.802632	0.765152	0.75	0.800995	0.494741	0.783772	-0.289031
chr9	50470207	50471632	15	none	none	none	dELS	EM10E0904680|chr9:50471232-50471447	0.316418	0.260652	0.275049	0.239892	0.584416	0.535928	0.614719	0.574286	0.547529	0.47494	0.480278	0.545263	0.288535	0.577337	-0.288802
chr5	134493431	134494310	21	Clip2	none	none	dELS	EM10E0806212|chr5:134494207-134494534	0.39206	0.422735	0.467167	0.487226	0.696884	0.694581	0.650558	0.742593	0.696296	0.79	0.714286	0.779116	0.407397	0.696154	-0.288756
chr3	121333520	121334106	10	Alg14	none	none	none	none	0.47973	0.462312	0.332117	0.346341	0.803738	0.731544	0.710843	0.792627	0.779221	0.784091	0.729469	0.79661	0.471021	0.759688	-0.288667
chr11	121014919	121015026	12	none	none	none	dELS	EM10E0529371|chr11:121014966-121015286	0.123779	0.2	0.176152	0.274882	0.495495	0.465686	0.524324	0.314189	0.547619	0.40367	0.270588	0.234375	0.161889	0.449924	-0.288035
chr6	38352540	38353078	13	Zc3hav1	none	none	pELS	EM10E0817856|chr6:38352526-38352727	0.266212	0.224335	0.269231	0.188034	0.586066	0.398734	0.549296	0.598253	0.55	0.74359	0.635838	0.683206	0.245273	0.533087	-0.287814
chr6	125581056	125581577	10	Vwf	none	none	none	none	0.0736196	0.151079	0.124031	0.163366	0.412903	0.526012	0.261261	0.398305	0.556017	0.593548	0.451264	0.473684	0.112349	0.39962	-0.287271
chr5	64391639	64393637	28	none	none	none	dELS	EM10E0789238|chr5:64391857-64392023	0.430591	0.325419	0.357482	0.255428	0.690962	0.597738	0.662736	0.709231	0.727778	0.741403	0.612853	0.683333	0.378005	0.665167	-0.287162
chr6	31115910	31117242	21	none	none	none	dELS	EM10E0816205|chr6:31116368-31116680	0.298182	0.236434	0.256281	0.32549	0.601648	0.551253	0.517426	0.54649	0.691542	0.776	0.545254	0.700205	0.267308	0.554204	-0.286896
chr5	88629293	88629572	10	Rufy3	none	none	dELS	EM10E0792881|chr5:88629265-88629524	0.159875	0.252101	0.225519	0.102837	0.508621	0.633803	0.46281	0.364341	0.329268	0.37037	0.339286	0.292776	0.205988	0.492394	-0.286406
chr11	87824663	87825612	10	Lpo	none	none	none	none	0.273632	0.260536	0.228571	0.219178	0.544715	0.540107	0.628788	0.5	0.564103	0.473684	0.56621	0.513228	0.267084	0.553403	-0.286318
chr16	17137381	17137650	10	none	none	none	none	none	0.460251	0.466667	0.44373	0.453925	0.786561	0.727273	0.769231	0.715909	0.570552	0.736318	0.70073	0.601329	0.463459	0.749743	-0.286285
chr7	49462250	49462846	16	Nav2	none	none	dELS	EM10E0849539|chr7:49462555-49462847	0.174286	0.130221	0.154545	0.12093	0.45977	0.463343	0.431373	0.394118	0.32971	0.354354	0.446686	0.3325	0.152253	0.437151	-0.284897
chr6	51284731	51285030	10	none	none	none	dELS	EM10E0820234|chr6:51285003-51285204	0.227425	0.191223	0.196581	0.202492	0.459677	0.571429	0.428571	0.516279	0.375	0.310185	0.331492	0.323129	0.209324	0.493989	-0.284665
chr1	63994414	63995364	18	none	none	none	dELS	EM10E0439822|chr1:63995028-63995375	0.21519	0.23622	0.236277	0.266525	0.545126	0.392857	0.568093	0.533333	0.6	0.643258	0.64759	0.638344	0.225705	0.509853	-0.284147
chr14	55604730	55605371	10	Irf9	none	none	pELS	EM10E0582632|chr14:55604979-55605129	0.576408	0.565789	0.553672	0.534483	0.852679	0.846154	0.873418	0.846491	0.888889	0.902878	0.847584	0.839117	0.571098	0.854685	-0.283587
chr8	24568725	24569386	10	Ido2	none	none	none	none	0.296296	0.219178	0.289474	0.258687	0.530686	0.648352	0.526012	0.459821	0.556561	0.601351	0.509653	0.469565	0.257737	0.541218	-0.28348
chr10	59636647	59637055	10	none	none	none	dELS	EM10E0475376|chr10:59636756-59636997	0.398876	0.282609	0.280335	0.281915	0.661871	0.549383	0.589552	0.695946	0.516908	0.626984	0.526946	0.642857	0.340743	0.624188	-0.283445
chr14	76487133	76487728	12	Tsc22d1	none	none	none	none	0.475113	0.348416	0.404348	0.337778	0.791304	0.477419	0.788927	0.722727	0.815789	0.715084	0.714286	0.716667	0.411765	0.695095	-0.28333
chr1	89074201	89074732	12	Sh3bp4	none	none	dELS	EM10E0445061|chr1:89074328-89074615	0.420886	0.350932	0.441489	0.432507	0.604938	0.715481	0.706122	0.648318	0.794737	0.798046	0.642276	0.741047	0.385909	0.668715	-0.282806
chr19	41289041	41289346	13	Pik3ap1	none	none	none	none	0.222727	0.279141	0.25	0.20059	0.640845	0.428571	0.578947	0.486207	0.429022	0.545455	0.554502	0.371094	0.250934	0.533643	-0.282709
chr1	64610133	64610380	10	Mettl21a	none	none	none	none	0.414286	0.340206	0.316279	0.476684	0.651613	0.647887	0.760331	0.574163	0.71223	0.51938	0.537234	0.548387	0.377246	0.658498	-0.281252
chr6	66916771	66917274	10	Gng12	none	none	CTCF-only	EM10E0822827|chr6:66917256-66917504	0.566434	0.482353	0.554795	0.418478	0.75188	0.798701	0.863309	0.804469	0.75	0.766667	0.728916	0.769565	0.524393	0.80459	-0.280197
chr13	63247341	63248831	28	Aopep	none	none	dELS	EM10E0564281|chr13:63248442-63248622	0.551151	0.492554	0.440926	0.283063	0.802685	0.829377	0.816872	0.758847	0.745455	0.793904	0.714749	0.723147	0.521853	0.801945	-0.280092
chr15	78079190	78079605	10	Cacng2	none	none	dELS	EM10E0604285|chr15:78079446-78079628	0.139785	0.202381	0.152381	0.130742	0.394366	0.449541	0.56338	0.39738	0.28169	0.260163	0.171429	0.243243	0.171083	0.451167	-0.280084
chr11	69086018	69086635	12	none	none	none	none	none	0.386667	0.378549	0.327027	0.233216	0.694323	0.747059	0.524194	0.684385	0.648148	0.653509	0.616766	0.674051	0.382608	0.66249	-0.279882
chr5	146248557	146249144	15	Cdk8	none	none	pELS	EM10E0810574|chr5:146248746-146249095	0.178788	0.134122	0.159004	0.110151	0.472441	0.414317	0.39759	0.460352	0.423333	0.397516	0.415842	0.412533	0.156455	0.436175	-0.27972
chr15	82014222	82014918	10	Desi1,Xrcc6	none	none	pELS	EM10E0606401|chr15:82014381-82014560	0.333333	0.276224	0.320833	0.360656	0.728155	0.461187	0.585185	0.561475	0.492462	0.585106	0.452381	0.578378	0.304779	0.584001	-0.279222
chr16	33777582	33778522	10	none	none	none	none	none	0.259786	0.253644	0.203438	0.26555	0.573248	0.611111	0.453988	0.504615	0.630137	0.510373	0.521173	0.599303	0.256715	0.535741	-0.279025
chr8	46941299	46941747	12	none	none	none	dELS	EM10E0877347|chr8:46941301-46941650	0.312081	0.256684	0.194529	0.162698	0.552632	0.527778	0.551282	0.620968	0.545455	0.428044	0.616046	0.506711	0.284383	0.563165	-0.278782
chr10	95758077	95758437	10	none	none	none	none	none	0.502304	0.462428	0.596721	0.578378	0.805825	0.59375	0.858586	0.783654	0.858025	0.880435	0.712	0.831633	0.482366	0.760454	-0.278088
chr13	97446295	97446746	12	none	none	none	none	none	0.224066	0.249071	0.313167	0.39548	0.603239	0.656977	0.417062	0.380597	0.683673	0.547739	0.517241	0.498328	0.236569	0.514469	-0.2779
chr3	88288320	88288839	10	Tsacc	none	none	pELS	EM10E0734993|chr3:88288279-88288504	0.0636364	0.13278	0.124528	0.215247	0.514286	0.358289	0.300971	0.329412	0.288288	0.288288	0.533333	0.323529	0.0982082	0.375739	-0.277531
chr13	59655823	59656421	10	Golm1	none	none	dELS	EM10E0563491|chr13:59655785-59656057	0.498807	0.350482	0.307339	0.238839	0.768	0.658402	0.770992	0.610849	0.4	0.576613	0.478599	0.600543	0.424644	0.702061	-0.277416
chr13	60179496	60179543	10	none	none	none	none	none	0.27027	0.453704	0.779661	0.56	0.653061	0.70922	0.544248	0.650485	0.454861	0.633028	0.357988	0.743017	0.361987	0.639254	-0.277267
chr3	135565754	135566316	10	Manba	none	none	none	none	0.325472	0.316176	0.387755	0.487805	0.620112	0.585903	0.607143	0.576744	0.604444	0.612648	0.613636	0.632479	0.320824	0.597475	-0.276651
chr6	106793941	106794281	10	Crbn	none	none	dELS	EM10E0830402|chr6:106794128-106794334	0.32377	0.252101	0.304225	0.339806	0.7	0.407035	0.422018	0.728395	0.508021	0.699219	0.75	0.672662	0.287936	0.564362	-0.276426
chr6	31803307	31804031	18	none	none	none	none	none	0.727273	0.403118	0.300971	0.436709	0.889961	0.739583	0.826325	0.909502	0.941532	0.940887	0.926934	0.643411	0.565195	0.841343	-0.276148
chr4	59880223	59880650	10	Snx30	none	none	none	none	0.0595238	0.0382166	0.0708333	0.045082	0.282051	0.426724	0.382979	0.208145	0.180672	0.165217	0.180124	0.253807	0.0488702	0.324975	-0.276105
chr13	69576758	69576969	10	Srd5a1,Nsun2	none	none	dELS	EM10E0565152|chr13:69576671-69577009	0.178344	0.21875	0.184332	0.164835	0.538462	0.470588	0.460317	0.428571	0.518325	0.570093	0.396226	0.542373	0.198547	0.474485	-0.275938
chr3	101073222	101073564	10	Ptgfrn	none	none	dELS	EM10E0738723|chr3:101073490-101073721	0.125	0.15	0.179724	0.227679	0.36478	0.443662	0.379845	0.465241	0.568421	0.373626	0.306818	0.380282	0.1375	0.413382	-0.275882
chr12	76819629	76820405	12	Rab15,Fntb	none	none	none	none	0.465574	0.396739	0.321041	0.281579	0.726891	0.704969	0.704918	0.690289	0.708185	0.618375	0.570048	0.623955	0.431156	0.706767	-0.27561
chr17	34265344	34265719	12	H2-Ab1	none	none	dELS	EM10E0640022|chr17:34265631-34265833	0.425926	0.408257	0.482759	0.43578	0.702703	0.606667	0.809091	0.652174	0.753012	0.6	0.513274	0.609467	0.417091	0.692659	-0.275567
chr11	86600752	86602829	16	Vmp1	none	none	dELS	EM10E0514155|chr11:86602155-86602489	0.532258	0.52231	0.351706	0.331522	0.833333	0.825073	0.806061	0.746914	0.745495	0.70318	0.770883	0.717073	0.527284	0.802845	-0.275561
chr2	62685614	62686383	10	Gca	none	none	DNase-H3K4me3	EM10E0697236|chr2:62686020-62686238	0.353846	0.276316	0.320557	0.32852	0.591837	0.536585	0.701493	0.53252	0.469388	0.585714	0.475352	0.589506	0.315081	0.590609	-0.275528
chr4	134160313	134160390	10	Cep85	none	none	dELS	EM10E0771922|chr4:134160158-134160422	0.266304	0.35468	0.25	0.569106	0.757764	0.591716	0.565789	0.428571	0.191589	0.379808	0.192308	0.335025	0.310492	0.58596	-0.275468
chr17	12769732	12769813	10	none	Igf2r	68	PLS	EM10E0633556|chr17:12769613-12769960	0.284615	0.421569	0.309677	0.280374	0.826667	0.380952	0.813187	0.490741	0.551887	0.229358	0.273885	0.450549	0.353092	0.627887	-0.274795
chr8	24596797	24597470	10	none	Ido1	0	pELS	EM10E0873447|chr8:24596982-24597286	0.552	0.525641	0.495356	0.453704	0.697297	0.863636	0.846154	0.846512	0.735537	0.656371	0.790795	0.752066	0.538821	0.8134	-0.274579
chr1	83137083	83138318	17	none	none	none	none	none	0.22	0.221264	0.160569	0.163594	0.464912	0.528358	0.518771	0.466488	0.448845	0.388535	0.299419	0.501393	0.220632	0.494632	-0.274
chr5	118391380	118391972	10	none	none	none	none	none	0.167464	0.155039	0.144695	0.188341	0.441176	0.445545	0.485915	0.368132	0.396104	0.333333	0.32	0.392453	0.161251	0.435192	-0.273941
chr15	94657665	94658343	10	Tmem117	none	none	none	none	0.309524	0.333333	0.344	0.33677	0.574713	0.566474	0.609375	0.630769	0.471338	0.588235	0.376238	0.578125	0.321429	0.595333	-0.273904
chr12	74166054	74166587	10	Syt16	none	none	none	none	0.455959	0.486607	0.568702	0.43662	0.745902	0.747664	0.777778	0.709402	0.553571	0.665236	0.658537	0.714286	0.471283	0.745186	-0.273903
chr11	24144112	24144780	10	Bcl11a	none	none	dELS	EM10E0497288|chr11:24144616-24144903	0.508772	0.375291	0.446512	0.345733	0.735537	0.805732	0.604651	0.717514	0.852321	0.824503	0.75718	0.787081	0.442032	0.715859	-0.273827
chr10	52420005	52420671	10	Nus1	none	none	none	none	0.0728745	0.0877193	0.0861423	0.114428	0.333333	0.429952	0.322034	0.330645	0.504717	0.415205	0.575758	0.502092	0.0802969	0.353991	-0.273694
chr11	59282746	59282940	10	Wnt3a	none	none	none	none	0.466667	0.3125	0.494208	0.386364	0.714286	0.596567	0.677632	0.664179	0.619048	0.698675	0.613402	0.622222	0.389583	0.663166	-0.273582
chr7	82911097	82911581	10	none	none	none	none	none	0.334928	0.268657	0.33213	0.42671	0.542553	0.518868	0.664179	0.575758	0.650943	0.486726	0.529412	0.517483	0.301792	0.575339	-0.273547
chr4	133903297	133903847	10	none	none	none	dELS	EM10E0771772|chr4:133903038-133903353	0.409091	0.312821	0.366255	0.2	0.751938	0.629213	0.533898	0.622449	0.585526	0.548387	0.423358	0.490741	0.360956	0.634375	-0.273419
chr11	70348117	70349194	19	Alox15	none	none	none	none	0.140777	0.211137	0.128968	0.13371	0.419608	0.470588	0.371041	0.534314	0.462209	0.431694	0.449541	0.451613	0.175957	0.448888	-0.272931
chr14	50844941	50845296	10	Tep1	none	none	none	none	0.168	0.132159	0.172285	0.119469	0.321168	0.552727	0.407692	0.410156	0.356164	0.349345	0.477124	0.289855	0.150079	0.422936	-0.272857
chr10	70268677	70269002	10	Slc16a9	none	none	none	none	0.172932	0.281879	0.186589	0.164286	0.491329	0.651042	0.333333	0.524528	0.377049	0.460396	0.440415	0.595469	0.227406	0.500058	-0.272652
chr8	123338263	123338731	10	Spire2,Gm20388	none	none	none	none	0.344681	0.421488	0.382143	0.382143	0.80531	0.672222	0.5	0.645161	0.658065	0.626728	0.788571	0.603659	0.383084	0.655673	-0.272589
chr2	83628581	83629188	10	none	none	none	none	none	0.376744	0.291209	0.386792	0.38403	0.628571	0.575107	0.668919	0.552846	0.566176	0.611465	0.503185	0.630901	0.333976	0.606361	-0.272384
chr2	79540201	79540782	10	none	none	none	none	none	0.484163	0.529148	0.411504	0.453237	0.744318	0.842932	0.735043	0.793478	0.601449	0.685	0.766467	0.699634	0.506655	0.778943	-0.272287
chr4	63560388	63560840	10	Tmem268	none	none	PLS	EM10E0758214|chr4:63560149-63560450	0.537634	0.561086	0.498339	0.429719	0.785388	0.804878	0.934959	0.761364	0.82906	0.691943	0.729258	0.742739	0.54936	0.821647	-0.272287
chr4	3339745	3340222	11	none	none	none	none	none	0.422857	0.352941	0.413793	0.48503	0.545455	0.731092	0.577586	0.786164	0.634921	0.825581	0.636364	0.744828	0.387899	0.660074	-0.272175
chr7	80229727	80230132	10	Cib1	none	none	none	none	0.219828	0.170455	0.188272	0.0933852	0.474227	0.562162	0.356061	0.476744	0.445652	0.45	0.579167	0.460094	0.195141	0.467298	-0.272157
chr13	63249200	63251873	40	Aopep	none	none	dELS	EM10E0564286|chr13:63251165-63251486	0.425314	0.323875	0.324017	0.262376	0.744882	0.705957	0.479501	0.656448	0.563011	0.556306	0.550498	0.517172	0.374594	0.646697	-0.272103
chr3	51665734	51666203	10	Mgst2	none	none	none	none	0.50237	0.497674	0.522321	0.489583	0.807107	0.79717	0.740157	0.740385	0.735294	0.643836	0.683938	0.642586	0.500022	0.771205	-0.271183
chr10	44380422	44380986	18	none	none	none	dELS	EM10E0473824|chr10:44380479-44380824	0.371528	0.284483	0.280374	0.28692	0.628472	0.46748	0.625	0.675676	0.708475	0.619926	0.637405	0.672	0.328005	0.599157	-0.271152
chr5	44097162	44097656	10	Prom1	none	none	DNase-H3K4me3	EM10E0787500|chr5:44097066-44097337	0.305085	0.246696	0.376033	0.408377	0.672515	0.358824	0.669173	0.486111	0.714286	0.760638	0.736527	0.684492	0.27589	0.546656	-0.270765
chr2	170074817	170075749	19	none	none	none	none	none	0.0965347	0.09375	0.125	0.100939	0.304348	0.470716	0.318996	0.369352	0.477778	0.442359	0.414557	0.421907	0.0951423	0.365853	-0.270711
chr7	141010401	141011350	18	none	Ifitm3	0	PLS	EM10E0868219|chr7:141010607-141010950	0.105364	0.0881801	0.101639	0.117544	0.324009	0.332016	0.491468	0.322382	0.406736	0.316456	0.297872	0.302799	0.096772	0.367469	-0.270697
chr15	74992073	74992753	10	none	none	none	none	none	0.130435	0.115646	0.0992908	0.117647	0.471014	0.372449	0.412587	0.317164	0.345912	0.423645	0.318182	0.366013	0.123041	0.393304	-0.270263
chrX	139635042	139635317	10	Rnf128	none	none	dELS	EM10E0929960|chrX:139634909-139635111	0.218182	0.403846	0.235955	0.455556	0.52	0.519685	0.664122	0.621212	0.185714	0.340426	0.368421	0.674699	0.311014	0.581255	-0.270241
chr17	34260886	34262047	13	H2-Ab1	none	none	pELS	EM10E0640014|chr17:34261530-34261870	0.329305	0.282116	0.28655	0.314448	0.562189	0.517606	0.651786	0.570621	0.622727	0.546828	0.532374	0.528302	0.305711	0.57555	-0.26984
chr6	99678391	99678559	10	none	none	none	dELS	EM10E0829683|chr6:99678229-99678429	0.370558	0.336957	0.352174	0.418269	0.751412	0.662722	0.53125	0.548872	0.584615	0.657754	0.647541	0.56	0.353757	0.623564	-0.269807
chr15	55196438	55196808	10	Deptor	none	none	dELS	EM10E0599170|chr15:55196594-55196864	0.461538	0.617117	0.524324	0.52	0.88785	0.741379	0.805882	0.8	0.819495	0.816832	0.855263	0.824242	0.539328	0.808778	-0.26945
chr15	85665630	85666114	13	none	none	none	dELS	EM10E0608003|chr15:85665433-85665779	0.186335	0.159664	0.0589888	0.0691643	0.327801	0.630058	0.371648	0.43956	0.20297	0.159864	0.216828	0.264631	0.173	0.442267	-0.269267
chr6	31146485	31148296	28	none	none	none	pELS	EM10E0816230|chr6:31146708-31147055	0.424893	0.354286	0.356401	0.251504	0.651715	0.55638	0.725768	0.700276	0.691781	0.729569	0.69322	0.706799	0.389589	0.658535	-0.268946
chr1	134093795	134094318	10	none	none	none	dELS	EM10E0451411|chr1:134093838-134094186	0.159091	0.0895522	0.111588	0.0648649	0.337838	0.484277	0.380282	0.37037	0.226277	0.173653	0.261307	0.248555	0.124322	0.393192	-0.26887
chr8	109611305	109611840	15	none	none	none	none	none	0.28841	0.35	0.306723	0.448037	0.560669	0.553719	0.606635	0.631016	0.582329	0.581509	0.543243	0.661064	0.319205	0.58801	-0.268805
chr2	155917888	155918413	10	Uqcc1	none	none	none	none	0.328205	0.353774	0.323144	0.434028	0.516667	0.759162	0.574468	0.588745	0.615819	0.61326	0.67	0.61991	0.340989	0.60976	-0.268771
chr8	111645584	111646045	10	Zfp1	none	none	none	none	0.69802	0.629108	0.511737	0.433476	0.979381	0.926966	0.913265	0.908046	0.907285	0.952096	0.940828	0.94332	0.663564	0.931915	-0.268351
chr8	26851873	26852272	10	none	none	none	dELS	EM10E0874200|chr8:26852038-26852253	0.626263	0.487179	0.510309	0.438503	0.75	0.827869	0.837945	0.883978	0.85514	0.78022	0.847262	0.785714	0.556721	0.824948	-0.268227
chr9	83545877	83546614	10	none	none	none	none	none	0.246512	0.202703	0.241135	0.244444	0.502994	0.518519	0.512315	0.4375	0.479042	0.518519	0.487923	0.539623	0.224607	0.492832	-0.268225
chr15	36844460	36845348	10	none	none	none	none	none	0.52766	0.471223	0.484444	0.447059	0.851351	0.694175	0.785714	0.738589	0.796512	0.671958	0.839196	0.713004	0.499441	0.767457	-0.268016
chr8	105499745	105500139	13	none	none	none	dELS	EM10E0887494|chr8:105499978-105500166	0.456954	0.437318	0.440625	0.447293	0.761468	0.674797	0.766871	0.657025	0.636986	0.561837	0.697479	0.655172	0.447136	0.71504	-0.267904
chr6	34497009	34497318	10	Bpgm	none	none	none	none	0.417989	0.284916	0.328431	0.314815	0.592814	0.609023	0.655405	0.617647	0.657895	0.706294	0.583658	0.683616	0.351453	0.618722	-0.26727
chr2	145804271	145804969	10	Rin2	none	none	none	none	0.570552	0.576087	0.532319	0.424332	0.862245	0.861905	0.789116	0.849057	0.822727	0.762887	0.731602	0.824818	0.57332	0.84058	-0.267261
chr2	102756339	102757259	13	Slc1a2	none	none	none	none	0.542773	0.543554	0.67052	0.746032	0.823009	0.844697	0.788104	0.785714	0.891986	0.869159	0.78972	0.882507	0.543163	0.810381	-0.267218
chr1	52122147	52122807	16	Stat1	none	none	none	none	0.312834	0.365915	0.311111	0.299401	0.609562	0.644444	0.566038	0.605863	0.580858	0.566154	0.573222	0.505208	0.339375	0.606477	-0.267102
chr13	37506188	37506607	12	none	none	none	pELS	EM10E0556730|chr13:37506374-37506604	0.427419	0.33123	0.45122	0.338028	0.708738	0.648649	0.706294	0.521505	0.804878	0.613095	0.430233	0.667954	0.379325	0.646296	-0.266972
chr13	45724617	45725334	15	Atxn1	none	none	none	none	0.18239	0.18328	0.251969	0.197674	0.453704	0.449275	0.453488	0.442177	0.331429	0.377358	0.325926	0.390625	0.182835	0.449661	-0.266826
chr11	22172805	22173226	10	Ehbp1	none	none	none	none	0.297753	0.2397	0.255906	0.204348	0.410569	0.647799	0.576531	0.505319	0.448454	0.522167	0.481865	0.430693	0.268727	0.535054	-0.266328
chr4	85207464	85207799	10	Sh3gl2	none	none	dELS	EM10E0759948|chr4:85207653-85207853	0.14486	0.146853	0.211356	0.163158	0.367347	0.5	0.426471	0.354369	0.507576	0.384615	0.248705	0.375912	0.145856	0.412047	-0.26619
chr9	77516588	77517374	10	Lrrc1	none	none	none	none	0.334764	0.339768	0.347682	0.390041	0.645833	0.518868	0.629213	0.618605	0.7277	0.801843	0.678344	0.746154	0.337266	0.60313	-0.265864
chr17	6972297	6973400	13	Rnaset2b	none	none	none	none	0.227053	0.276018	0.290043	0.283898	0.529661	0.467249	0.518672	0.551867	0.515837	0.521401	0.564103	0.584362	0.251536	0.516862	-0.265327
chr10	108328131	108328633	10	none	none	none	none	none	0.368932	0.311688	0.215909	0.118557	0.559406	0.609091	0.715084	0.538462	0.267857	0.369048	0.353383	0.388298	0.34031	0.605511	-0.2652
chr6	97485383	97486599	16	Frmd4b	none	none	pELS	EM10E0829039|chr6:97486014-97486356	0.226328	0.277136	0.364055	0.30444	0.545752	0.672589	0.400709	0.44843	0.546875	0.62954	0.492537	0.526185	0.251732	0.51687	-0.265138
chr10	67962404	67962795	10	none	none	none	none	none	0.576923	0.419231	0.469945	0.545946	0.725389	0.79661	0.801887	0.728571	0.727679	0.731844	0.618881	0.693548	0.498077	0.763114	-0.265037
chr13	23929992	23930645	10	none	none	none	none	none	0.211538	0.230435	0.17029	0.192623	0.518919	0.368715	0.587838	0.467066	0.513333	0.61875	0.701754	0.592437	0.220987	0.485634	-0.264648
chr3	121261118	121262023	11	Tmem56	none	none	none	none	0.518672	0.517699	0.570833	0.540741	0.784615	0.817308	0.780591	0.748768	0.682927	0.784211	0.714286	0.742049	0.518186	0.782821	-0.264635
chr7	4867498	4868169	10	Isoc2b	none	none	DNase-H3K4me3	EM10E0841152|chr7:4867584-4867823	0.253886	0.247826	0.275109	0.355769	0.409357	0.62963	0.537975	0.484375	0.482993	0.508287	0.609302	0.465517	0.250856	0.515334	-0.264478
chr4	148683656	148683878	10	none	none	none	dELS	EM10E0777243|chr4:148683579-148683925	0.280702	0.214876	0.186813	0.150838	0.475309	0.396648	0.510417	0.666667	0.374233	0.519737	0.375	0.40566	0.247789	0.51226	-0.264471
chr19	3359617	3360173	10	Cpt1a	none	none	dELS	EM10E0668982|chr19:3359931-3360240	0.560714	0.473186	0.461765	0.444444	0.721429	0.823529	0.791667	0.787879	0.587097	0.767568	0.771704	0.67037	0.51695	0.781126	-0.264176
chr10	75424498	75424811	10	Upb1,Gucd1	none	none	none	none	0.60199	0.453125	0.508197	0.452703	0.882022	0.693878	0.886792	0.703704	0.768786	0.79803	0.76324	0.772222	0.527558	0.791599	-0.264042
chr11	76504674	76505066	10	Abr	none	none	none	none	0.203846	0.186508	0.183168	0.154122	0.553398	0.340426	0.425197	0.516129	0.42515	0.371287	0.337278	0.473029	0.195177	0.458787	-0.26361
chr10	8861606	8862206	10	Sash1	none	none	none	none	0.04	0.151961	0.0404624	0.02	0.260274	0.446281	0.337079	0.394558	0.216814	0.272727	0.288889	0.294393	0.0959804	0.359548	-0.263567
chr11	119863514	119863842	10	Rptor	none	none	dELS	EM10E0528567|chr11:119863412-119863760	0.503145	0.513514	0.641975	0.568889	0.846626	0.722513	0.723404	0.793548	0.841463	0.718563	0.904459	0.717241	0.508329	0.771523	-0.263194
chr4	152185982	152186295	15	Acot7	none	none	PLS	EM10E0779117|chr4:152185804-152186145	0.225806	0.228169	0.292135	0.312676	0.578704	0.546256	0.407643	0.428	0.594771	0.455516	0.602273	0.472973	0.226988	0.490151	-0.263163
chr17	12363788	12364360	10	none	none	none	DNase-H3K4me3	EM10E0633409|chr17:12363725-12363967	0.322917	0.372168	0.301639	0.334337	0.547297	0.671937	0.588235	0.630597	0.644928	0.478261	0.63522	0.561069	0.347542	0.609517	-0.261974
chr5	113989468	113990273	25	Ssh1	none	none	PLS	EM10E0799132|chr5:113989663-113989949	0.488255	0.42915	0.441176	0.418155	0.777778	0.56746	0.780093	0.75592	0.811159	0.744526	0.665962	0.713877	0.458702	0.720313	-0.26161
chr4	115001641	115002201	10	Stil	none	none	none	none	0.188235	0.17193	0.194346	0.221088	0.438202	0.408696	0.460674	0.455497	0.455446	0.420792	0.43913	0.491857	0.180083	0.440767	-0.260685
chr11	54878818	54879623	10	none	none	none	dELS	EM10E0503196|chr11:54879414-54879757	0.201581	0.206406	0.174061	0.122378	0.463855	0.453642	0.44664	0.494465	0.352941	0.428016	0.445652	0.48	0.203993	0.464651	-0.260657
chr1	131125919	131126691	13	none	none	none	dELS	EM10E0449889|chr1:131126282-131126621	0.395062	0.369919	0.449704	0.534591	0.764	0.496689	0.659091	0.652174	0.756944	0.706612	0.692308	0.716364	0.38249	0.642988	-0.260498
chr3	116597777	116598276	10	Sass6,Trmt13	none	none	none	none	0.429825	0.634021	0.649832	0.588997	0.791165	0.649351	0.876404	0.85259	0.87013	0.934783	0.794355	0.861423	0.531923	0.792377	-0.260455
chr16	76365994	76366250	10	Nrip1	none	none	dELS	EM10E0626989|chr16:76365958-76366222	0.555556	0.490385	0.359477	0.351852	0.791667	0.82906	0.75	0.7625	0.787879	0.712575	0.67033	0.630952	0.52297	0.783307	-0.260337
chr5	123130524	123131240	10	Rhof	none	none	pELS	EM10E0803201|chr5:123130747-123131063	0.0717703	0.132479	0.0706522	0.141361	0.412281	0.286517	0.361446	0.388889	0.532787	0.343373	0.454545	0.383085	0.102124	0.362283	-0.260159
chr9	42261516	42262204	12	Sc5d	none	none	none	none	0.35906	0.264925	0.262338	0.238095	0.608696	0.496454	0.542714	0.640483	0.468927	0.480392	0.56654	0.531856	0.311993	0.572087	-0.260094
chr12	76791134	76791630	12	Fntb	none	none	none	none	0.508772	0.398754	0.387302	0.312715	0.821429	0.720588	0.688623	0.623729	0.782609	0.728745	0.651341	0.699208	0.453763	0.713592	-0.259829
chr2	73127893	73128432	10	Ola1	none	none	none	none	0.322034	0.226837	0.22449	0.183824	0.522293	0.502203	0.519337	0.593074	0.257143	0.300469	0.401674	0.378981	0.274435	0.534227	-0.259791
chr3	98250334	98251339	12	none	none	none	none	none	0.468635	0.447099	0.49505	0.464945	0.647959	0.845411	0.696809	0.679654	0.726619	0.59761	0.63197	0.663793	0.457867	0.717458	-0.259591
chr15	86940924	86941540	10	none	none	none	none	none	0.246512	0.246154	0.188976	0.199115	0.517857	0.521327	0.462069	0.521739	0.492308	0.511111	0.43038	0.402985	0.246333	0.505748	-0.259415
chr5	137624248	137624628	10	Fbxo24	none	none	pELS	EM10E0807758|chr5:137624097-137624437	0.364238	0.331325	0.356383	0.43038	0.573248	0.528	0.72093	0.605634	0.572115	0.462687	0.335484	0.507353	0.347782	0.606953	-0.259171
chr16	35379878	35380123	10	none	none	none	none	none	0.318627	0.393258	0.389671	0.410959	0.687898	0.577982	0.561728	0.632353	0.811765	0.780645	0.7	0.662338	0.355943	0.61499	-0.259047
chr17	70561003	70561401	12	Dlgap1	none	none	none	none	0.172414	0.232416	0.323782	0.28012	0.61674	0.463259	0.387097	0.378531	0.601732	0.706625	0.517241	0.54918	0.202415	0.461407	-0.258992
chrX	50621077	50621585	10	none	none	none	dELS	EM10E0926016|chrX:50620951-50621248	0.382353	0.231818	0.446429	0.151786	0.815534	0.702703	0.326531	0.419214	0.701031	0.7625	0.626866	0.314655	0.307086	0.565995	-0.25891
chr18	65119996	65120579	10	Nedd4l	none	none	dELS	EM10E0663951|chr18:65120523-65120855	0.320463	0.381188	0.474026	0.558065	0.617512	0.640288	0.629139	0.551546	0.627119	0.760784	0.535433	0.694245	0.350826	0.609621	-0.258795
chr11	44546238	44547017	10	Rnf145	none	none	dELS	EM10E0500231|chr11:44546652-44546981	0.489933	0.490066	0.527108	0.492537	0.744395	0.725888	0.737127	0.786325	0.80791	0.78607	0.678862	0.701887	0.49	0.748434	-0.258434
chr15	76251555	76252345	15	none	none	none	dELS	EM10E0603367|chr15:76251758-76252030	0.193038	0.261905	0.200993	0.213699	0.450593	0.424561	0.515837	0.551613	0.479839	0.554795	0.423358	0.445946	0.227471	0.485651	-0.25818
chr3	94499319	94500639	17	Snx27	none	none	none	none	0.537688	0.463855	0.524027	0.487562	0.740625	0.791045	0.766234	0.737533	0.691057	0.658462	0.708215	0.73	0.500772	0.758859	-0.258087
chr7	113737959	113738476	10	none	none	none	none	none	0.391892	0.441296	0.346863	0.363636	0.585987	0.639269	0.779661	0.691542	0.686275	0.596774	0.648649	0.688963	0.416594	0.674115	-0.257521
chr2	165631784	165632243	10	Eya2	none	none	none	none	0.311111	0.244828	0.226994	0.234043	0.48366	0.535088	0.611842	0.510373	0.522124	0.5	0.467532	0.470149	0.277969	0.535241	-0.257272
chr4	138826773	138826996	10	Pla2g5	none	none	none	none	0.342723	0.251908	0.160173	0.18662	0.564516	0.49569	0.598837	0.559242	0.333333	0.472441	0.414773	0.366013	0.297316	0.554571	-0.257255
chr11	62213016	62213501	10	Specc1	none	none	none	none	0.5	0.562691	0.650456	0.63522	0.834862	0.72973	0.833333	0.756198	0.793548	0.806723	0.839286	0.841772	0.531346	0.788531	-0.257185
chr11	113254810	113255397	10	Slc39a11	none	none	dELS	EM10E0524613|chr11:113254743-113255083	0.470238	0.412955	0.463035	0.408784	0.615385	0.713514	0.77095	0.694444	0.640625	0.699531	0.611111	0.725962	0.441597	0.698573	-0.256976
chr10	121384924	121385086	10	Gns	none	none	dELS	EM10E0490401|chr10:121384697-121385042	0.158879	0.0341463	0.0681004	0.107884	0.25	0.342105	0.398496	0.421296	0.221154	0.376682	0.191729	0.305882	0.0965124	0.352974	-0.256462
chr6	146664299	146664909	10	none	none	none	dELS	EM10E0839926|chr6:146664160-146664434	0.316049	0.303534	0.366935	0.263415	0.575	0.571895	0.485075	0.632787	0.736486	0.594937	0.703057	0.638814	0.309792	0.566189	-0.256397
chr2	128359226	128360068	12	none	none	none	none	none	0.267123	0.268097	0.295082	0.19202	0.614458	0.433628	0.565217	0.482249	0.510638	0.583051	0.451923	0.552553	0.26761	0.523888	-0.256278
chr1	120019744	120019965	10	Sctr	none	none	DNase-H3K4me3	EM10E0448343|chr1:120019808-120020009	0.695652	0.603774	0.743316	0.645161	0.938596	0.823834	0.911504	0.95	0.888889	0.892216	0.924171	0.922727	0.649713	0.905984	-0.256271
chr4	102507450	102508067	10	Pde4b	none	none	dELS	EM10E0762647|chr4:102507399-102507699	0.249042	0.287037	0.429688	0.486111	0.527027	0.41784	0.50838	0.643777	0.64	0.769231	0.711538	0.691489	0.26804	0.524256	-0.256216
chr2	59975817	59977539	23	Baz2b	none	none	none	none	0.312602	0.273684	0.214178	0.241497	0.555556	0.620408	0.429003	0.591216	0.332542	0.424307	0.462338	0.44051	0.293143	0.549046	-0.255902
chr5	149643494	149643910	10	none	none	none	pELS	EM10E0812065|chr5:149643325-149643672	0.282178	0.188889	0.284483	0.227273	0.535211	0.414634	0.494382	0.521327	0.457143	0.496894	0.633136	0.566845	0.235534	0.491389	-0.255855
chr9	77920748	77921343	10	Elovl5	none	none	none	none	0.253112	0.216606	0.220408	0.131313	0.510417	0.466063	0.497076	0.488889	0.537143	0.596639	0.618557	0.50152	0.234859	0.490611	-0.255752
chr11	110409655	110410185	12	Map2k6	none	none	CTCF-only	EM10E0524163|chr11:110409869-110410098	0.168627	0.1875	0.142857	0.130159	0.445255	0.517391	0.357616	0.414634	0.379121	0.360313	0.415929	0.451039	0.178064	0.433724	-0.25566
chr1	89088125	89088820	14	Sh3bp4	none	none	none	none	0.429022	0.392371	0.493369	0.378251	0.668421	0.755776	0.546875	0.693333	0.717842	0.751572	0.625698	0.713068	0.410696	0.666101	-0.255405
chr14	11853029	11853663	10	Ptprg	none	none	dELS	EM10E0574524|chr14:11852907-11853225	0.397849	0.346341	0.368421	0.481132	0.676768	0.509259	0.717822	0.603524	0.607527	0.692641	0.688442	0.634518	0.372095	0.626843	-0.254748
chr1	171417362	171417655	12	Usf1	none	none	none	none	0.281481	0.237179	0.192308	0.217514	0.414062	0.53211	0.587097	0.522088	0.33871	0.506849	0.359091	0.557252	0.25933	0.513839	-0.254509
chr6	77075767	77076067	10	Ctnna2	none	none	none	none	0.204167	0.285714	0.273128	0.4375	0.559633	0.5311	0.5625	0.344262	0.8	0.587912	0.348837	0.450893	0.24494	0.499374	-0.254433
chr6	4748273	4748359	13	Peg10	none	none	pELS	EM10E0812822|chr6:4748093-4748391	0.365123	0.321429	0.337386	0.275229	0.807692	0.504478	0.614815	0.463291	0.687151	0.221106	0.584665	0.464164	0.343276	0.597569	-0.254293
chr19	55688146	55688958	13	none	none	none	dELS	EM10E0682682|chr19:55688611-55688947	0.40856	0.411765	0.351648	0.399123	0.655172	0.651452	0.66242	0.688716	0.584821	0.785366	0.673993	0.680203	0.410163	0.66444	-0.254278
chr6	119632800	119633406	10	Erc1	none	none	none	none	0.541284	0.516854	0.527211	0.467925	0.794118	0.793358	0.811321	0.732824	0.795	0.807339	0.865285	0.835329	0.529069	0.782905	-0.253836
chr14	12115908	12116567	10	Ptprg	none	none	none	none	0.553506	0.557692	0.568627	0.48105	0.884793	0.740566	0.848958	0.761905	0.673469	0.824468	0.743478	0.810219	0.555599	0.809055	-0.253457
chr15	37429702	37430303	13	4930447A16Rik,Ncald	none	none	none	none	0.442623	0.477848	0.368421	0.337037	0.747619	0.621622	0.763566	0.721698	0.688716	0.664804	0.698039	0.662222	0.460236	0.713626	-0.253391
chr11	108980974	108981586	12	none	none	none	none	none	0.542373	0.522807	0.484507	0.458065	0.806306	0.709677	0.847222	0.780083	0.726141	0.665323	0.794239	0.754864	0.53259	0.785822	-0.253232
chr2	20560175	20560876	10	Etl4	none	none	pELS	EM10E0687466|chr2:20560515-20560862	0.219124	0.214047	0.329457	0.314394	0.507576	0.489879	0.550847	0.32906	0.493827	0.554913	0.406977	0.54	0.216585	0.46934	-0.252755
chr7	101381669	101382313	13	Arap1	none	none	dELS	EM10E0858825|chr7:101382288-101382627	0.156695	0.104167	0.170347	0.141956	0.360544	0.42487	0.36478	0.382456	0.302885	0.239544	0.229075	0.215385	0.130431	0.383163	-0.252732
chr9	25488560	25488870	11	Eepd1	none	none	none	none	0.278689	0.358974	0.425	0.43871	0.623016	0.420765	0.671329	0.570732	0.554348	0.59	0.604061	0.52809	0.318831	0.57146	-0.252629
chr7	64438472	64439133	10	none	none	none	none	none	0.394558	0.426332	0.398693	0.298305	0.677019	0.656652	0.651007	0.666667	0.432624	0.572034	0.558935	0.59707	0.410445	0.662836	-0.252391
chr16	11426384	11426863	10	Snx29	none	none	none	none	0.582329	0.6	0.584615	0.607287	0.792208	0.820755	0.894231	0.864979	0.869919	0.876543	0.835897	0.853659	0.591165	0.843043	-0.251878
chr9	35174314	35174823	10	Dcps	none	none	none	none	0.507772	0.495935	0.40873	0.289683	0.797101	0.730964	0.75625	0.729258	0.707182	0.576923	0.579268	0.629442	0.501853	0.753393	-0.25154
chr1	55202030	55202540	10	Rftn2	none	none	dELS	EM10E0437866|chr1:55201851-55202194	0.247525	0.289157	0.223881	0.179825	0.606742	0.454545	0.54717	0.47027	0.448819	0.406667	0.590361	0.492754	0.268341	0.519682	-0.251341
chr14	9555874	9556483	10	Fhit	none	none	none	none	0.560606	0.530466	0.587045	0.506608	0.814371	0.786026	0.78169	0.80531	0.855172	0.791878	0.882812	0.821138	0.545536	0.796849	-0.251313
chr19	11079422	11080360	12	Ms4a8a	none	none	none	none	0.048951	0.056338	0.0579268	0.0634006	0.321637	0.420664	0.19375	0.27707	0.261905	0.280632	0.425532	0.331081	0.0526445	0.30328	-0.250636
chr7	131033999	131035101	12	Dmbt1,Fgfr2	none	none	none	none	0.154574	0.162242	0.324808	0.351145	0.357798	0.478659	0.400844	0.397993	0.635897	0.514851	0.337838	0.527094	0.158408	0.408823	-0.250415
chr2	5036528	5036874	10	Optn	none	none	pELS	EM10E0685018|chr2:5036541-5036882	0.00956938	0.0474308	0.0381944	0.0198675	0.293413	0.175	0.33121	0.315603	0.48249	0.367647	0.466102	0.348018	0.0285001	0.278807	-0.250306
chr16	90115873	90116628	12	Tiam1	none	none	none	none	0.390947	0.419355	0.469636	0.400697	0.611374	0.698864	0.61165	0.699571	0.794444	0.756881	0.668103	0.764423	0.405151	0.655365	-0.250214
chr3	121832625	121833368	12	none	none	none	none	none	0.367925	0.334495	0.363388	0.255639	0.516129	0.644269	0.63253	0.61204	0.357798	0.466926	0.464602	0.463259	0.35121	0.601242	-0.250032
chr7	70416271	70416800	10	none	none	none	none	none	0.161157	0.16	0.139194	0.184549	0.428571	0.355556	0.5	0.357977	0.488688	0.479167	0.513761	0.490625	0.160579	0.410526	-0.249947
chr2	137870024	137870556	10	none	none	none	none	none	0.288889	0.247619	0.251101	0.229665	0.408511	0.559829	0.56087	0.542969	0.354839	0.513089	0.467836	0.477444	0.268254	0.518045	-0.249791
chr1	132988642	132988948	10	Mdm4	none	none	none	none	0.300847	0.199219	0.227778	0.465201	0.447115	0.637795	0.516279	0.395745	0.528796	0.472727	0.621622	0.498282	0.250033	0.499234	-0.2492
chr12	84969314	84969770	10	Arel1	none	none	pELS	EM10E0543278|chr12:84969341-84969623	0.225225	0.16791	0.188854	0.189602	0.446154	0.353659	0.506024	0.475352	0.227468	0.268293	0.326241	0.304569	0.196568	0.445297	-0.248729
chr5	93018658	93019018	10	none	none	none	none	none	0.262548	0.188679	0.232687	0.223214	0.385057	0.464567	0.561576	0.485507	0.52907	0.547486	0.545872	0.559859	0.225614	0.474177	-0.248563
chr4	43425868	43426115	10	Rusc2	none	none	none	none	0.303371	0.24186	0.376404	0.172996	0.558824	0.289773	0.757143	0.478947	0.416667	0.435374	0.483871	0.307339	0.272616	0.521172	-0.248556
chr16	33076097	33076637	10	Lmln	none	none	none	none	0.355263	0.443182	0.423611	0.323651	0.6	0.658385	0.666667	0.665441	0.590551	0.723502	0.595142	0.604061	0.399222	0.647623	-0.248401
chr5	31253369	31253892	10	Ift172	none	none	pELS	EM10E0784547|chr5:31253232-31253447	0.106618	0.0809061	0.0718954	0.0911392	0.321192	0.403846	0.325397	0.317857	0.343284	0.256917	0.286713	0.429508	0.0937619	0.342073	-0.248311
chr14	34508547	34509206	10	none	none	none	dELS	EM10E0579623|chr14:34508543-34508697	0.334802	0.288973	0.245902	0.257778	0.532407	0.570796	0.502262	0.632	0.488506	0.569307	0.539749	0.589404	0.311888	0.559367	-0.247479
chr17	82828083	82829035	10	none	none	none	dELS	EM10E0649699|chr17:82828527-82828855	0.536313	0.603352	0.580357	0.65641	0.887446	0.768116	0.771084	0.84127	0.843537	0.826087	0.79	0.883408	0.569832	0.816979	-0.247147
chr2	166143552	166143964	10	Sulf2	none	none	dELS	EM10E0718819|chr2:166143844-166144190	0.660194	0.608059	0.534091	0.523404	0.86	0.890909	0.889908	0.883392	0.819672	0.861486	0.916667	0.870722	0.634126	0.881052	-0.246926
chr2	167059598	167060048	10	Znfx1	none	none	none	none	0.310606	0.25	0.346269	0.35124	0.587413	0.485075	0.575163	0.461207	0.653061	0.60181	0.564706	0.597744	0.280303	0.527214	-0.246911
chr11	58606534	58607532	10	none	none	none	dELS	EM10E0504115|chr11:58606507-58606800	0.535385	0.476323	0.654822	0.587814	0.84	0.657439	0.723404	0.788856	0.693878	0.834375	0.803571	0.78125	0.505854	0.752425	-0.246571
chr7	100184383	100184893	10	Kcne3	none	none	none	none	0.249012	0.171875	0.213793	0.182879	0.514925	0.461864	0.427536	0.423423	0.477707	0.38785	0.482927	0.425	0.210443	0.456937	-0.246494
chr13	59670985	59671726	14	Golm1	none	none	dELS	EM10E0563504|chr13:59671594-59671891	0.366071	0.327146	0.283505	0.256345	0.509653	0.657895	0.652174	0.552408	0.271111	0.411003	0.458549	0.404063	0.346609	0.593032	-0.246423
chr8	126885515	126886079	10	none	none	none	dELS	EM10E0895506|chr8:126885655-126885903	0.618852	0.651639	0.599099	0.541176	0.862385	0.891089	0.900452	0.872428	0.836735	0.829596	0.803922	0.858586	0.635246	0.881589	-0.246343
chr5	143049955	143050672	10	Rnf216	none	none	pELS	EM10E0809762|chr5:143050436-143050592	0.508065	0.441281	0.467797	0.437956	0.65035	0.777202	0.771429	0.685	0.75817	0.751111	0.765823	0.704082	0.474673	0.720995	-0.246322
chr4	134159924	134160077	13	Cep85	none	none	none	none	0.173913	0.341216	0.631313	0.361345	0.531646	0.406863	0.533333	0.543011	0.370536	0.409091	0.486957	0.322344	0.257565	0.503713	-0.246148
chr7	143459872	143459999	15	Cdkn1c	none	none	PLS	EM10E0869321|chr7:143459561-143459883	0.198068	0.172691	0.261603	0.296875	0.532895	0.335766	0.567568	0.288889	0.301676	0.265487	0.338346	0.197674	0.185379	0.431279	-0.2459
chr3	89231903	89232129	10	Muc1	none	none	none	none	0.384106	0.306452	0.243056	0.134409	0.556701	0.590062	0.642276	0.574257	0.388889	0.506944	0.41875	0.416667	0.345279	0.590824	-0.245545
chr17	29398507	29398781	10	none	none	none	dELS	EM10E0637975|chr17:29398578-29398812	0.592308	0.553333	0.431373	0.538462	0.837209	0.766082	0.844262	0.825871	0.829268	0.818182	0.726562	0.887006	0.572821	0.818356	-0.245536
chr7	30532380	30532961	10	Arhgap33	none	none	pELS	EM10E0845760|chr7:30532950-30533300	0.483051	0.521368	0.474138	0.475	0.712871	0.7	0.8	0.776596	0.739496	0.776596	0.789474	0.772487	0.502209	0.747367	-0.245158
chr5	73557004	73557349	10	Dcun1d4	none	none	dELS	EM10E0791217|chr5:73557011-73557360	0.0242424	0.0421687	0.0298913	0.0244898	0.262887	0.273171	0.221557	0.355372	0.192982	0.475728	0.310757	0.419244	0.0332055	0.278247	-0.245041
chr7	140840502	140841158	10	Gm45785	none	none	dELS	EM10E0868107|chr7:140840994-140841246	0.338645	0.43662	0.349254	0.309038	0.569444	0.665217	0.671756	0.623967	0.698225	0.583673	0.52657	0.556017	0.387633	0.632596	-0.244964
chr2	158165754	158166609	10	none	none	none	dELS	EM10E0716428|chr2:158166591-158166941	0.397906	0.363636	0.443686	0.493289	0.601504	0.702041	0.585635	0.613139	0.675824	0.671429	0.623077	0.678445	0.380771	0.62558	-0.244809
chr4	33007024	33007192	10	Rragd	none	none	dELS	EM10E0752287|chr4:33006926-33007201	0.413284	0.3	0.39726	0.345196	0.517241	0.57764	0.688679	0.621495	0.514085	0.557078	0.563319	0.461538	0.356642	0.601264	-0.244622
chr18	36419255	36420025	10	Pfdn1	none	none	none	none	0.484716	0.458537	0.448413	0.484076	0.639241	0.804233	0.704981	0.715847	0.75969	0.716867	0.637168	0.752066	0.471626	0.716075	-0.244449
chr17	84083373	84084235	12	none	none	none	dELS	EM10E0650298|chr17:84083796-84084110	0.504065	0.494382	0.475862	0.388664	0.742754	0.70098	0.680272	0.850467	0.706897	0.836066	0.804878	0.76779	0.499224	0.743618	-0.244395
chr15	85681402	85682236	15	none	none	none	dELS	EM10E0608038|chr15:85682108-85682387	0.215736	0.251256	0.193384	0.147059	0.48169	0.625	0.370968	0.433155	0.3	0.210383	0.311881	0.302381	0.233496	0.477703	-0.244207
chr2	33325953	33326365	10	Ralgps1	none	none	none	none	0.524038	0.440758	0.517928	0.502618	0.77193	0.721519	0.767123	0.645833	0.696154	0.687805	0.818182	0.709924	0.482398	0.726601	-0.244203
chr5	34973508	34974081	10	Rgs12	none	none	none	none	0.104265	0.116183	0.0895522	0.101695	0.28777	0.386667	0.295455	0.445344	0.283505	0.363636	0.23741	0.352941	0.110224	0.353809	-0.243585
chr5	121114272	121114534	12	none	none	none	dELS	EM10E0802047|chr5:121114313-121114476	0.389058	0.26935	0.257971	0.255521	0.531008	0.533632	0.726368	0.5	0.448052	0.471366	0.465587	0.490706	0.329204	0.572752	-0.243548
chr2	59779446	59780253	14	Tanc1	none	none	dELS	EM10E0696494|chr2:59779429-59779708	0.449814	0.406566	0.349345	0.328612	0.77907	0.638629	0.753521	0.513382	0.818966	0.573529	0.605042	0.655689	0.42819	0.671151	-0.242961
chr8	84831602	84831823	10	Dand5	Gadd45gip1	80	PLS	EM10E0883436|chr8:84831523-84831748	0.372093	0.42	0.480315	0.509506	0.735955	0.510989	0.763547	0.545455	0.468504	0.506173	0.42	0.301676	0.396047	0.638986	-0.24294
chr18	38069644	38070154	10	none	none	none	none	none	0.553763	0.451282	0.568627	0.485981	0.767568	0.752577	0.732394	0.729064	0.686275	0.769608	0.717949	0.70852	0.502523	0.745401	-0.242878
chr12	102794958	102795259	10	Btbd7	none	none	none	none	0.536585	0.512111	0.528986	0.50813	0.715278	0.779817	0.837838	0.73494	0.765714	0.770492	0.80531	0.768924	0.524348	0.766968	-0.24262
chr11	95416857	95417544	10	Spop	none	none	none	none	0.535565	0.488294	0.466899	0.456274	0.773913	0.737589	0.78125	0.723958	0.731844	0.68599	0.590106	0.689655	0.51193	0.754178	-0.242248
chr13	108335245	108335791	10	Depdc1b	none	none	dELS	EM10E0571674|chr13:108335351-108335653	0.414634	0.470588	0.467925	0.495614	0.663158	0.60793	0.707965	0.759615	0.78744	0.687179	0.659649	0.721239	0.442611	0.684667	-0.242056
chr4	129363135	129363763	10	Zbtb8a	none	none	none	none	0.187279	0.2	0.196532	0.198758	0.354717	0.490741	0.557823	0.338346	0.251701	0.334646	0.261682	0.289562	0.19364	0.435407	-0.241767
chr5	143465968	143466339	10	Daglb	none	none	pELS	EM10E0809915|chr5:143465741-143466075	0.483871	0.297101	0.438596	0.378378	0.655172	0.530303	0.721739	0.62069	0.682051	0.751073	0.714286	0.717213	0.390486	0.631976	-0.24149
chr2	70900969	70901322	10	none	none	none	dELS	EM10E0698384|chr2:70900692-70901004	0.361582	0.393782	0.488372	0.386441	0.660465	0.59	0.676829	0.547486	0.546961	0.625	0.657754	0.59387	0.377682	0.618695	-0.241013
chr10	62300078	62300589	10	Hk1	none	none	dELS	EM10E0476604|chr10:62300073-62300284	0.343575	0.197183	0.385093	0.265432	0.403509	0.578059	0.5625	0.497487	0.467105	0.447653	0.629032	0.472119	0.270379	0.510389	-0.24001
chr11	79729538	79729971	10	none	none	none	dELS	EM10E0512003|chr11:79729676-79730022	0.407767	0.325175	0.34413	0.264808	0.588235	0.514706	0.73	0.592417	0.621053	0.557018	0.626667	0.488889	0.366471	0.60634	-0.239869
chr4	31403949	31404682	16	none	none	none	dELS	EM10E0751822|chr4:31404029-31404376	0.411085	0.394977	0.398876	0.415966	0.680782	0.604265	0.739669	0.546835	0.648148	0.55611	0.5	0.556391	0.403031	0.642888	-0.239857
chr9	77456465	77456938	10	Lrrc1	none	none	none	none	0.383333	0.435435	0.28483	0.208754	0.585185	0.675325	0.722222	0.614108	0.679104	0.506912	0.539535	0.581818	0.409384	0.64921	-0.239826
chr2	92864666	92865381	10	none	none	none	none	none	0.454976	0.457286	0.477912	0.464455	0.658228	0.743842	0.686813	0.694301	0.70098	0.680473	0.702326	0.723301	0.456131	0.695796	-0.239665
chr1	188154783	188154963	12	Esrrg	none	none	dELS	EM10E0464026|chr1:188154751-188155035	0.252212	0.324074	0.270358	0.400794	0.471795	0.495017	0.513274	0.631068	0.58794	0.5	0.522989	0.580838	0.288143	0.527788	-0.239645
chr16	90180846	90181522	10	none	none	none	dELS	EM10E0628342|chr16:90180995-90181338	0.138249	0.11828	0.168459	0.149682	0.327381	0.393035	0.348387	0.40264	0.240909	0.463203	0.257009	0.326531	0.128264	0.367861	-0.239597
chr10	66953428	66954184	12	none	none	none	dELS	EM10E0477233|chr10:66953825-66954144	0.471311	0.464135	0.412451	0.322097	0.730159	0.520833	0.810924	0.767068	0.542751	0.728571	0.728223	0.730375	0.467723	0.707246	-0.239523
chr4	76327318	76327645	10	Ptprd	none	none	dELS	EM10E0758885|chr4:76327388-76327713	0.0813953	0.143498	0.27907	0.434483	0.315315	0.390533	0.31405	0.38756	0.341772	0.5875	0.286307	0.384921	0.112447	0.351864	-0.239418
chr2	90487937	90488483	12	Ptprj	none	none	dELS	EM10E0701831|chr2:90487845-90488169	0.13099	0.109718	0.0794224	0.0559006	0.421569	0.275862	0.348416	0.391176	0.363636	0.205993	0.30855	0.220859	0.120354	0.359256	-0.238902
chr8	107401522	107402414	18	Nqo1	none	none	none	none	0.317972	0.311404	0.371308	0.320713	0.569191	0.684058	0.457565	0.502475	0.549342	0.482659	0.512367	0.537341	0.314688	0.553322	-0.238634
chr17	14493126	14493475	10	none	none	none	none	none	0.135135	0.22807	0.213389	0.141509	0.340909	0.456311	0.374101	0.508547	0.324561	0.361702	0.442623	0.414414	0.181603	0.419967	-0.238364
chr6	39003746	39004259	10	Tbxas1	none	none	dELS	EM10E0818149|chr6:39003895-39004245	0.509615	0.5	0.396154	0.330855	0.697115	0.756098	0.824	0.694836	0.684932	0.7875	0.806122	0.732218	0.504808	0.743012	-0.238204
chr2	137099382	137100162	10	Jag1	none	none	dELS	EM10E0711637|chr2:137099376-137099678	0.311404	0.340807	0.35119	0.455	0.484277	0.611702	0.592965	0.565789	0.391566	0.6875	0.539773	0.632979	0.326105	0.563683	-0.237578
chr18	54573530	54574137	10	none	none	none	none	none	0.61753	0.595238	0.577061	0.557851	0.883838	0.866667	0.827751	0.797357	0.82199	0.862745	0.846154	0.808612	0.606384	0.843903	-0.237519
chr12	8573334	8573476	10	Slc7a15	none	none	none	none	0.575893	0.593496	0.6875	0.791667	0.807882	0.828794	0.872483	0.779359	0.873874	0.695455	0.779923	0.838462	0.584694	0.82213	-0.237435
chr3	85015699	85016229	10	Gm37240	none	none	dELS	EM10E0733860|chr3:85015701-85016003	0.61	0.469466	0.492492	0.451977	0.8	0.804762	0.695652	0.806452	0.835443	0.83908	0.755102	0.8	0.539733	0.776716	-0.236984
chr9	50498849	50499239	16	Plet1	none	none	dELS	EM10E0904697|chr9:50498930-50499181	0.247059	0.25814	0.354369	0.35514	0.535088	0.611538	0.351351	0.460274	0.616379	0.504673	0.653409	0.539095	0.252599	0.489563	-0.236964
chr14	55795322	55795464	10	none	none	none	none	none	0.643777	0.511737	0.565	0.591623	0.85	0.675393	0.923529	0.807692	0.711864	0.795082	0.891566	0.707407	0.577757	0.814154	-0.236397
chr16	10423063	10423478	10	Nubp1,Tvp23a	none	none	none	none	0.510917	0.475472	0.64058	0.531381	0.696335	0.665428	0.806452	0.75	0.795322	0.785185	0.797688	0.770609	0.493194	0.729554	-0.236359
chr12	86149042	86149694	10	Ift43	none	none	none	none	0.426901	0.394737	0.381466	0.308204	0.585859	0.654286	0.623656	0.72434	0.605556	0.605263	0.542056	0.629534	0.410819	0.647035	-0.236216
chr4	48625766	48626031	10	Tmeff1	none	none	dELS	EM10E0755424|chr4:48625861-48626207	0.328125	0.24735	0.462069	0.344037	0.680272	0.543651	0.48366	0.3879	0.554502	0.429066	0.399123	0.534979	0.287737	0.523871	-0.236133
chr11	43392879	43394552	24	none	none	none	dELS	EM10E0499936|chr11:43392821-43393025	0.384615	0.308824	0.301587	0.249576	0.56	0.539301	0.6	0.631868	0.454301	0.54013	0.50096	0.47708	0.346719	0.582792	-0.236073
chr14	67930379	67930912	12	Dock5	none	none	none	none	0.212121	0.204225	0.176812	0.184211	0.385214	0.578947	0.423358	0.389105	0.294479	0.270758	0.347541	0.246269	0.208173	0.444156	-0.235983
chr13	28991082	28991772	12	none	none	none	dELS	EM10E0554808|chr13:28991627-28991882	0.102662	0.124088	0.138667	0.108696	0.457014	0.32197	0.299242	0.318182	0.393665	0.525952	0.406844	0.399329	0.113375	0.349102	-0.235727
chr8	47460615	47461366	10	none	none	none	none	none	0.709877	0.650794	0.689189	0.54717	0.957265	0.884422	0.924658	0.897849	0.895604	0.950549	0.930851	0.92823	0.680335	0.916049	-0.235713
chr6	137446460	137447840	12	Ptpro	none	none	none	none	0.344398	0.324219	0.315457	0.319079	0.55814	0.545082	0.574468	0.60223	0.438503	0.54023	0.633508	0.546667	0.334309	0.56998	-0.235671
chr1	181678287	181678684	10	Dnah14	none	none	none	none	0.273171	0.25	0.352227	0.29572	0.584906	0.4625	0.480916	0.460227	0.439759	0.548571	0.540441	0.552941	0.261585	0.497137	-0.235552
chr12	99644912	99645426	22	none	none	none	none	none	0.427677	0.576159	0.491463	0.589409	0.940476	0.504139	0.912088	0.592414	0.730263	0.439416	0.797491	0.585496	0.501918	0.737279	-0.235361
chr17	54049976	54050464	21	none	none	none	none	none	0.439108	0.382591	0.314879	0.580292	0.652174	0.732824	0.602694	0.59697	0.537453	0.519841	0.407328	0.626039	0.41085	0.646165	-0.235316
chr8	33662017	33663249	14	Gsr	none	none	dELS	EM10E0874886|chr8:33662695-33663021	0.453925	0.421189	0.426799	0.38484	0.719231	0.674699	0.62069	0.675141	0.647727	0.618375	0.67893	0.647059	0.437557	0.67244	-0.234883
chr19	25158213	25158762	13	Dock8	none	none	none	none	0.559184	0.551069	0.444444	0.357357	0.904	0.829268	0.566038	0.860335	0.874439	0.787879	0.760563	0.785294	0.555126	0.78991	-0.234784
chr3	118507363	118508130	10	none	none	none	dELS	EM10E0742296|chr3:118507854-118508193	0.157895	0.194872	0.219124	0.198113	0.456432	0.346154	0.41989	0.421622	0.421687	0.464646	0.326733	0.404167	0.176383	0.411024	-0.234641
chr2	174328404	174328690	10	Gnas	none	none	pELS	EM10E0722150|chr2:174328427-174328654	0.182836	0.186528	0.317673	0.394251	0.442623	0.411765	0.314741	0.507886	0.35514	0.477823	0.716561	0.556213	0.184682	0.419254	-0.234572
chr6	17497221	17498050	10	Met	none	none	dELS	EM10E0814181|chr6:17497476-17497819	0.427273	0.309917	0.323671	0.274038	0.617801	0.62	0.587571	0.587234	0.684211	0.526012	0.552083	0.62249	0.368595	0.603151	-0.234556
chr2	126553801	126555486	24	Slc27a2	none	none	none	none	0.526523	0.39823	0.497245	0.317891	0.816279	0.560241	0.713805	0.697368	0.711061	0.801147	0.793403	0.772727	0.462376	0.696923	-0.234547
chr11	86590189	86590941	19	Vmp1	none	none	dELS	EM10E0514140|chr11:86590094-86590420	0.60794	0.484848	0.417476	0.379921	0.667553	0.82153	0.807487	0.826347	0.763636	0.730952	0.712838	0.769231	0.546394	0.780729	-0.234335
chr11	57664437	57664917	10	Galnt10	none	none	dELS	EM10E0503730|chr11:57664787-57665131	0.227488	0.230126	0.123506	0.18662	0.459627	0.435484	0.417266	0.54	0.577114	0.460733	0.471591	0.425703	0.228807	0.463094	-0.234288
chr13	46502659	46503191	10	Cap2	none	none	pELS	EM10E0559424|chr13:46502664-46502951	0.0944444	0.191235	0.287273	0.110132	0.429348	0.427861	0.269663	0.380435	0.49569	0.430052	0.511364	0.352	0.14284	0.376827	-0.233987
chr10	111102117	111102792	17	none	none	none	pELS	EM10E0487967|chr10:111102335-111102609	0.392982	0.312808	0.187067	0.223744	0.516854	0.5053	0.728571	0.596529	0.605469	0.482517	0.623256	0.589189	0.352895	0.586814	-0.233919
chr17	36128518	36129078	18	Gm19684	Gm7030	-347	none	none	0.358566	0.404762	0.407625	0.425101	0.635294	0.625532	0.612022	0.589404	0.636364	0.465116	0.623025	0.424028	0.381664	0.615563	-0.233899
chr3	121259644	121260508	18	Tmem56	none	none	dELS	EM10E0742464|chr3:121260145-121260475	0.570806	0.56044	0.505695	0.557143	0.830645	0.813602	0.755639	0.79802	0.858447	0.815085	0.811209	0.813861	0.565623	0.799477	-0.233854
chr15	25453118	25453370	10	none	none	none	none	none	0.131818	0.129151	0.234818	0.348101	0.382114	0.278539	0.471074	0.325	0.652695	0.522388	0.3	0.347639	0.130485	0.364182	-0.233697
chr17	34996903	34998135	18	none	none	none	dELS	EM10E0640399|chr17:34997595-34997902	0.481183	0.427184	0.448661	0.400552	0.675214	0.602241	0.780627	0.692913	0.624161	0.675758	0.640371	0.690476	0.454184	0.687749	-0.233565
chr19	12096714	12097338	10	none	none	none	none	none	0.3125	0.275316	0.333333	0.334146	0.515152	0.625954	0.365854	0.602439	0.397059	0.533333	0.379679	0.548148	0.293908	0.52735	-0.233441
chr2	35337368	35337731	10	none	Stom	392	pELS	EM10E0693140|chr2:35337465-35337810	0.392226	0.334395	0.272727	0.208029	0.62931	0.551724	0.596591	0.608696	0.486188	0.545455	0.489474	0.57958	0.363311	0.59658	-0.23327
chr6	97519667	97520174	10	Frmd4b	none	none	dELS	EM10E0829056|chr6:97519592-97519942	0.237931	0.227564	0.297297	0.32	0.579439	0.357692	0.564516	0.361789	0.554688	0.667954	0.629371	0.518116	0.232748	0.465859	-0.233112
chr14	55733857	55734335	13	none	none	none	none	none	0.374046	0.401826	0.290909	0.339394	0.551351	0.645038	0.624277	0.663366	0.703125	0.578947	0.571429	0.705607	0.387936	0.621008	-0.233072
chr2	91928335	91928434	10	Chrm4	none	none	none	none	0.442623	0.615625	0.430723	0.327044	0.795699	0.636364	0.92	0.693878	0.555556	0.380567	0.454545	0.445736	0.529124	0.761485	-0.232361
chr3	51327512	51329180	35	Elf2	none	none	dELS	EM10E0728841|chr3:51328572-51328895	0.364516	0.35082	0.345205	0.299189	0.583951	0.720297	0.477811	0.577689	0.613368	0.665317	0.656577	0.631787	0.357668	0.589937	-0.232269
chr8	33655606	33656781	12	Gsr	none	none	none	none	0.325103	0.325733	0.236842	0.186851	0.591716	0.604396	0.510526	0.523256	0.472906	0.424107	0.383966	0.470769	0.325418	0.557473	-0.232056
chr4	152162234	152162875	12	Hes2	none	none	dELS	EM10E0779093|chr4:152162167-152162326	0.147799	0.151899	0.142857	0.0927536	0.426357	0.497854	0.274809	0.32852	0.146597	0.153846	0.277978	0.289753	0.149849	0.381885	-0.232036
chr17	42991533	42991920	10	none	none	none	none	none	0.415385	0.392308	0.420561	0.330827	0.62987	0.684426	0.615385	0.613546	0.62069	0.6875	0.543624	0.470803	0.403846	0.635807	-0.231961
chr4	135850904	135851958	10	none	none	none	dELS	EM10E0772939|chr4:135850714-135851050	0.47929	0.429319	0.515419	0.343874	0.578512	0.643357	0.781609	0.740196	0.610687	0.687117	0.539216	0.677885	0.454305	0.685919	-0.231614
chr11	108248399	108248771	10	Prkca	none	none	dELS	EM10E0523502|chr11:108248433-108248770	0.134884	0.130909	0.0823529	0.0782918	0.326316	0.25	0.435294	0.445652	0.346154	0.402135	0.482866	0.362416	0.132896	0.364316	-0.231419
chr1	134292107	134293478	17	Myog	none	none	dELS	EM10E0451529|chr1:134292693-134292872	0.254098	0.201087	0.238426	0.231308	0.539683	0.519582	0.376404	0.399457	0.472574	0.54485	0.387622	0.470862	0.227593	0.458781	-0.231189
chr4	129463393	129463699	10	Bsdc1	none	none	none	none	0.533333	0.490347	0.448	0.478723	0.736842	0.73743	0.746193	0.75122	0.607407	0.564356	0.654088	0.722222	0.51184	0.742921	-0.231081
chr2	121707194	121707807	10	Frmd5	none	none	none	none	0.501845	0.456456	0.538194	0.532915	0.818182	0.695238	0.628571	0.698182	0.748815	0.769841	0.755725	0.738255	0.479151	0.710043	-0.230893
chr15	36878997	36879626	11	none	none	none	pELS	EM10E0597090|chr15:36879194-36879441	0.33871	0.390071	0.235669	0.245098	0.514124	0.697436	0.586538	0.582759	0.572222	0.532751	0.449438	0.543689	0.36439	0.595214	-0.230824
chr7	128688345	128688453	13	Inpp5f	none	none	PLS	EM10E0865202|chr7:128688243-128688590	0.413669	0.432	0.507937	0.367347	0.81746	0.52963	0.81875	0.448276	0.55102	0.491573	0.883117	0.412141	0.422835	0.653529	-0.230694
chr17	30736997	30737417	15	Dnah8	none	none	none	none	0.776632	0.558719	0.74321	0.790634	0.852632	0.955224	0.909574	0.875502	0.921212	0.882166	0.894366	0.918803	0.667676	0.898233	-0.230557
chr16	95671302	95671574	10	none	none	none	none	none	0.320225	0.206687	0.363388	0.530086	0.5625	0.405316	0.524064	0.483444	0.652632	0.730769	0.452586	0.694561	0.263456	0.493831	-0.230375
chr19	53456775	53457500	14	none	none	none	none	none	0.541063	0.449187	0.457906	0.404878	0.813008	0.743191	0.720833	0.624324	0.584848	0.564246	0.606498	0.57772	0.495125	0.725339	-0.230214
chr1	167494700	167495146	10	none	none	none	none	none	0.360169	0.312195	0.28934	0.183575	0.51634	0.550926	0.55914	0.639175	0.435754	0.420792	0.43346	0.583658	0.336182	0.566395	-0.230213
chr11	103262390	103262706	10	Map3k14	none	none	dELS	EM10E0521541|chr11:103262432-103262779	0.343612	0.27027	0.283525	0.178125	0.673077	0.469194	0.435294	0.570093	0.666667	0.439462	0.368932	0.488372	0.306941	0.536915	-0.229973
chr2	62643811	62644442	13	Ifih1	none	none	dELS	EM10E0697222|chr2:62643929-62644230	0.455479	0.508734	0.461538	0.411079	0.755556	0.731449	0.686275	0.674473	0.637931	0.618834	0.770335	0.690998	0.482107	0.711938	-0.229831
chr2	121363082	121363629	10	Ckmt1	none	none	none	none	0.2	0.212389	0.243243	0.209424	0.261905	0.581006	0.522727	0.378151	0.355422	0.271429	0.375887	0.234568	0.206195	0.435947	-0.229753
chr6	37618646	37619481	13	none	none	none	dELS	EM10E0817622|chr6:37619018-37619364	0.384058	0.363372	0.257971	0.232558	0.648536	0.651163	0.495868	0.618012	0.448413	0.454167	0.332344	0.43662	0.373715	0.603395	-0.22968
chr4	10935543	10936211	13	none	none	none	none	none	0.423453	0.408696	0.416667	0.428571	0.607547	0.588785	0.764706	0.621469	0.754032	0.712074	0.685629	0.714674	0.416074	0.645627	-0.229553
chr8	120352157	120352402	10	Gse1,Gm20388	none	none	none	none	0.537849	0.458015	0.519417	0.488038	0.698276	0.763265	0.761194	0.687179	0.747475	0.692708	0.673913	0.625	0.497932	0.727479	-0.229547
chr19	40990708	40991501	20	Blnk	none	none	dELS	EM10E0678411|chr19:40990937-40991272	0.475113	0.525229	0.541379	0.497521	0.716511	0.766764	0.733333	0.702128	0.689744	0.753731	0.761682	0.749503	0.500171	0.729684	-0.229513
chr18	56466130	56467167	19	Gramd3	none	none	dELS	EM10E0661510|chr18:56466447-56466787	0.213699	0.221154	0.254386	0.227397	0.436782	0.548611	0.372168	0.429668	0.442029	0.40293	0.391549	0.366667	0.217426	0.446807	-0.229381
chr1	85528361	85528809	12	none	none	none	none	none	0.353474	0.331461	0.315	0.319444	0.631579	0.532787	0.512727	0.60989	0.437768	0.501792	0.461972	0.449568	0.342467	0.571746	-0.229278
chr4	43505934	43506198	10	none	Car9	-768	none	none	0.206422	0.364407	0.242424	0.139738	0.601266	0.445498	0.514286	0.497674	0.31746	0.433628	0.586957	0.444444	0.285414	0.514681	-0.229266
chr4	103213475	103213875	10	Slc35d1	none	none	pELS	EM10E0762869|chr4:103213680-103213867	0.291667	0.333333	0.407666	0.396226	0.603896	0.520468	0.566116	0.47619	0.52	0.477011	0.422111	0.609442	0.3125	0.541668	-0.229168
chr8	8334112	8334577	10	none	none	none	pELS	EM10E0870489|chr8:8334481-8334830	0.57619	0.634146	0.570175	0.475096	0.786127	0.854167	0.864407	0.832558	0.816092	0.857143	0.845771	0.868293	0.605168	0.834315	-0.229146
chr7	118597822	118598107	10	Tmc5	none	none	none	none	0.318681	0.328859	0.367424	0.396761	0.666667	0.481481	0.418367	0.644928	0.725	0.514793	0.554054	0.6	0.32377	0.552861	-0.229091
chr2	173274245	173275073	14	Pmepa1	none	none	pELS	EM10E0721801|chr2:173274706-173274922	0.431034	0.418006	0.424242	0.352941	0.674107	0.706383	0.610169	0.623693	0.778571	0.69163	0.695833	0.724409	0.42452	0.653588	-0.229068
chr16	30228643	30229137	10	none	none	none	none	none	0.451613	0.453125	0.333333	0.367491	0.684211	0.635628	0.683673	0.721739	0.771429	0.766055	0.70082	0.767361	0.452369	0.681313	-0.228944
chr17	5047065	5047892	10	Arid1b	none	none	none	none	0.596774	0.516447	0.478571	0.437722	0.784615	0.71028	0.89781	0.749035	0.690987	0.685824	0.727273	0.708661	0.556611	0.785435	-0.228824
chr4	140603199	140604312	13	Arhgef10l	none	none	none	none	0.441926	0.4	0.429612	0.402667	0.59507	0.677966	0.61658	0.708978	0.586716	0.60961	0.582192	0.688742	0.420963	0.649649	-0.228686
chr6	121196411	121197383	10	Pex26	none	none	none	none	0.514019	0.458182	0.490196	0.552036	0.693252	0.637555	0.736196	0.791304	0.715385	0.773481	0.617925	0.751174	0.4861	0.714577	-0.228476
chrX	50537259	50537396	12	none	none	none	dELS	EM10E0925982|chrX:50537230-50537417	0.045977	0.582734	0.128049	0.744479	0.256881	0.284585	0.829114	0.80057	0	0.0465116	0.0272727	0.758364	0.314355	0.542787	-0.228432
chr16	24643950	24644518	10	Lpp	none	none	none	none	0.572581	0.473485	0.598071	0.610169	0.746479	0.800885	0.785714	0.672727	0.714286	0.787986	0.724576	0.800654	0.523033	0.751451	-0.228419
chr12	91660704	91661141	10	Ston2	none	none	none	none	0.278195	0.315476	0.25625	0.225806	0.47027	0.545	0.479042	0.606452	0.507853	0.378788	0.384615	0.355422	0.296836	0.525191	-0.228355
chr17	78304223	78304491	10	Crim1	none	none	none	none	0.364	0.192308	0.428571	0.503401	0.53	0.542056	0.541096	0.412338	0.646226	0.651341	0.575221	0.59144	0.278154	0.506372	-0.228219
chr12	75449148	75449805	10	none	none	none	dELS	EM10E0539773|chr12:75449574-75449922	0.533333	0.564854	0.519573	0.537367	0.715909	0.820084	0.790541	0.781746	0.756303	0.793722	0.741379	0.792627	0.549093	0.77707	-0.227976
chr13	95827127	95827653	10	Iqgap2	none	none	none	none	0.379121	0.413265	0.314136	0.28821	0.605128	0.696429	0.604938	0.589595	0.528409	0.582888	0.564516	0.534759	0.396193	0.624023	-0.22783
chr15	99853066	99853670	10	Lima1	none	none	none	none	0.407725	0.448276	0.250794	0.278997	0.633588	0.76555	0.641975	0.581967	0.57037	0.592965	0.57868	0.675573	0.428001	0.65577	-0.22777
chr16	33793002	33793774	11	none	Muc13	-263	pELS	EM10E0621810|chr16:33793161-33793352	0.476744	0.34434	0.277778	0.262136	0.682927	0.576271	0.676259	0.617143	0.5	0.448454	0.638554	0.52521	0.410542	0.63815	-0.227608
chr5	32354435	32354864	12	Plb1	none	none	none	none	0.666667	0.642553	0.704819	0.6875	0.931677	0.930502	0.867769	0.798799	0.887755	0.825658	0.807107	0.877966	0.65461	0.882187	-0.227577
chr12	54998816	54999358	14	Baz1a	none	none	dELS	EM10E0536882|chr12:54999063-54999326	0.207483	0.216828	0.166667	0.234375	0.589928	0.479401	0.366667	0.321918	0.20362	0.300448	0.443038	0.370107	0.212156	0.439478	-0.227323
chr1	165768478	165769427	13	Creg1	none	none	pELS	EM10E0458165|chr1:165768673-165768921	0.492386	0.543726	0.469649	0.564885	0.708955	0.817708	0.703947	0.75	0.760684	0.764706	0.770115	0.650206	0.518056	0.745153	-0.227097
chr7	90342329	90343152	10	Sytl2	none	none	none	none	0.292135	0.276995	0.268551	0.205607	0.502959	0.630682	0.460606	0.452055	0.38565	0.5	0.456835	0.5	0.284565	0.511575	-0.22701
chr11	58959181	58959530	10	none	none	none	dELS	EM10E0504214|chr11:58959142-58959461	0.315961	0.35786	0.283582	0.309524	0.585635	0.578512	0.497653	0.592965	0.51875	0.5	0.459821	0.675105	0.33691	0.563691	-0.226781
chr12	110498257	110498438	10	Ppp2r5c	none	none	dELS	EM10E0548674|chr12:110498274-110498522	0.256303	0.21843	0.141176	0.122727	0.743169	0.328358	0.410959	0.372168	0.518349	0.384058	0.432432	0.45933	0.237366	0.463664	-0.226297
chr6	54363584	54365097	18	none	none	none	dELS	EM10E0821505|chr6:54364478-54364751	0.33281	0.294118	0.26506	0.275806	0.576547	0.537549	0.505155	0.539773	0.594306	0.54491	0.59901	0.532759	0.313464	0.539756	-0.226292
chr4	118356516	118356881	10	none	none	none	dELS	EM10E0766370|chr4:118356821-118357170	0.447368	0.310127	0.373665	0.267658	0.54918	0.578755	0.69403	0.594156	0.573864	0.686192	0.609524	0.689796	0.378748	0.60403	-0.225283
chr3	144721688	144722067	10	none	none	none	none	none	0.488722	0.454167	0.435185	0.365145	0.736641	0.709677	0.722826	0.617117	0.530864	0.396985	0.551913	0.512195	0.471444	0.696565	-0.225121
chr10	60281821	60282561	15	Psap	none	none	dELS	EM10E0475800|chr10:60282255-60282593	0.273128	0.230179	0.320463	0.292621	0.462963	0.479876	0.497908	0.465875	0.493976	0.501859	0.519022	0.55364	0.251653	0.476656	-0.225002
chr8	61391049	61391401	14	Sh3rf1	none	none	dELS	EM10E0878694|chr8:61391100-61391435	0.216561	0.279236	0.316562	0.156057	0.471014	0.588957	0.544643	0.28642	0.283582	0.391813	0.211823	0.286325	0.247898	0.472759	-0.22486
chr2	166875949	166876402	10	Arfgef2	none	none	dELS	EM10E0719295|chr2:166876350-166876700	0.43787	0.375	0.340611	0.315556	0.619792	0.675676	0.632653	0.595833	0.539394	0.630542	0.442424	0.602837	0.406435	0.630988	-0.224554
chr1	156532608	156533031	10	none	none	none	DNase-H3K4me3	EM10E0455878|chr1:156532753-156533103	0.580645	0.531599	0.626667	0.478261	0.851613	0.683673	0.834862	0.752475	0.688742	0.604167	0.777143	0.690608	0.556122	0.780656	-0.224534
chr11	59893597	59894013	10	none	none	none	dELS	EM10E0504592|chr11:59893445-59893710	0.563063	0.36747	0.566327	0.475	0.700565	0.672	0.7	0.686486	0.598592	0.735577	0.704301	0.625767	0.465266	0.689763	-0.224496
chr13	43907299	43907700	10	none	none	none	none	none	0.467456	0.551282	0.634783	0.53	0.703911	0.78125	0.739927	0.710227	0.852564	0.755396	0.690909	0.712707	0.509369	0.733829	-0.22446
chr3	31053689	31054346	13	none	none	none	none	none	0.469649	0.445205	0.395928	0.312997	0.739726	0.658824	0.623693	0.703896	0.506073	0.624309	0.550725	0.665072	0.457427	0.681535	-0.224108
chr11	6899324	6900320	20	none	none	none	dELS	EM10E0494366|chr11:6899285-6899632	0.224599	0.24618	0.217973	0.141434	0.353535	0.503563	0.552083	0.427617	0.441379	0.401728	0.448598	0.466549	0.235389	0.4592	-0.22381
chr6	141495487	141496638	15	Pde3a	none	none	dELS	EM10E0838500|chr6:141495615-141495965	0.3125	0.263473	0.399329	0.367978	0.473846	0.620438	0.486166	0.464407	0.580645	0.605178	0.535452	0.550802	0.287987	0.511214	-0.223228
chr17	71191554	71192033	10	Lpin2	none	none	none	none	0.28022	0.326829	0.268775	0.432558	0.45122	0.488636	0.571429	0.595652	0.675926	0.732919	0.683824	0.656051	0.303525	0.526734	-0.22321
chr4	57396352	57396668	10	none	none	none	none	none	0.397541	0.444	0.512195	0.503623	0.68323	0.717489	0.542683	0.632184	0.564854	0.594937	0.625	0.626712	0.42077	0.643896	-0.223126
chr3	127780830	127781297	10	none	Alpk1	303	none	none	0.196364	0.180617	0.126246	0.0769231	0.33557	0.440171	0.484663	0.385246	0.408867	0.305	0.273743	0.313636	0.18849	0.411412	-0.222922
chr19	42130473	42131432	12	none	none	none	pELS	EM10E0678913|chr19:42130615-42130960	0.261194	0.254967	0.257534	0.237705	0.400862	0.516014	0.543624	0.462963	0.35514	0.45122	0.428571	0.43314	0.25808	0.480866	-0.222785
chr6	52156820	52156975	10	Hoxa1	none	none	none	none	0.208333	0.322835	0.532319	0.416667	0.677966	0.334951	0.564103	0.376384	0.460317	0.552846	0.348571	0.582938	0.265584	0.488351	-0.222767
chr5	33121686	33122201	10	Slc5a1	none	none	dELS	EM10E0785135|chr5:33121936-33122285	0.183673	0.18595	0.141264	0.0735931	0.315789	0.541401	0.341772	0.430328	0.25	0.331683	0.382609	0.307692	0.184812	0.407323	-0.222511
chr17	31294547	31295278	14	Slc37a1	none	none	pELS	EM10E0638811|chr17:31294813-31295060	0.29588	0.291667	0.234043	0.240924	0.451923	0.534413	0.625616	0.452459	0.347656	0.411348	0.364706	0.411215	0.293773	0.516103	-0.222329
chr15	37457535	37458371	13	Ncald	none	none	pELS	EM10E0597327|chr15:37457687-37458034	0.0883055	0.0877598	0.0953347	0.0455581	0.350711	0.279452	0.329268	0.280788	0.324042	0.209913	0.253012	0.252358	0.0880327	0.310055	-0.222022
chr10	20205485	20205806	10	Map7	none	none	dELS	EM10E0469181|chr10:20205591-20205825	0.453202	0.277603	0.366197	0.318008	0.552632	0.587234	0.610169	0.598214	0.480392	0.532338	0.364865	0.456204	0.365402	0.587062	-0.22166
chr17	5963591	5964078	12	Synj2	none	none	none	none	0.483721	0.527559	0.428115	0.526596	0.718631	0.7713	0.709184	0.709845	0.751825	0.642202	0.728346	0.616822	0.50564	0.72724	-0.2216
chr11	121524229	121524740	10	Tbcd	none	none	none	none	0.398374	0.48	0.511864	0.426667	0.831579	0.632432	0.608	0.570866	0.627273	0.59322	0.47541	0.678431	0.439187	0.660719	-0.221532
chr12	70713331	70713949	10	none	none	none	dELS	EM10E0538469|chr12:70713749-70713996	0.533333	0.437956	0.420455	0.380117	0.737226	0.70625	0.669355	0.715385	0.748936	0.610811	0.559846	0.765	0.485645	0.707054	-0.221409
chr3	79177971	79178470	10	Rapgef2	none	none	dELS	EM10E0732576|chr3:79178152-79178414	0.698565	0.701087	0.768595	0.677019	0.898396	0.88587	0.984848	0.915663	0.914027	0.945	0.875912	0.938697	0.699826	0.921194	-0.221368
chr9	72118956	72119414	10	none	none	none	none	none	0.0852713	0.130252	0.107362	0.0714286	0.187023	0.287081	0.344186	0.497835	0.166023	0.237864	0.236667	0.330677	0.107762	0.329031	-0.22127
chr1	34130630	34131160	13	Dst	none	none	dELS	EM10E0433734|chr1:34130845-34131186	0.262357	0.347709	0.312329	0.371287	0.58885	0.505208	0.476	0.532915	0.487179	0.530351	0.559322	0.583333	0.305033	0.525743	-0.22071
chr16	95809454	95809714	10	none	none	none	none	none	0.675182	0.654362	0.706625	0.666667	0.904762	0.884956	0.933333	0.818444	0.85443	0.834615	0.816	0.857798	0.664772	0.885374	-0.220601
chr2	122408895	122409422	10	none	none	none	dELS	EM10E0708190|chr2:122408944-122409287	0.532895	0.511628	0.560847	0.5	0.737762	0.727273	0.775956	0.730435	0.67284	0.772414	0.690476	0.757396	0.522261	0.742857	-0.220595
chr6	125407333	125407884	10	none	none	none	none	none	0.122047	0.140625	0.152104	0.104247	0.305556	0.502513	0.241611	0.35786	0.28866	0.263889	0.390909	0.286207	0.131336	0.351885	-0.220548
chr14	71198752	71199431	10	none	none	none	dELS	EM10E0586958|chr14:71199219-71199516	0.306358	0.456897	0.429907	0.458716	0.638889	0.566434	0.637306	0.565401	0.519531	0.509091	0.599078	0.438298	0.381627	0.602007	-0.22038
chr13	113271340	113271777	10	none	none	none	none	none	0.671533	0.570621	0.635897	0.651163	0.795556	0.932203	0.783505	0.854369	0.833333	0.848739	0.77707	0.872727	0.621077	0.841408	-0.220331
chr19	5840420	5841189	12	none	none	none	dELS	EM10E0670346|chr19:5840736-5841080	0.451155	0.454034	0.361854	0.388	0.654206	0.70362	0.671141	0.661448	0.586957	0.604027	0.672662	0.672161	0.452594	0.672604	-0.220009
chr14	57054227	57054796	17	Gja3	none	none	none	none	0.490566	0.572779	0.538088	0.475548	0.734694	0.761062	0.781022	0.729622	0.616236	0.774194	0.737313	0.772401	0.531672	0.7516	-0.219928
chr10	21077089	21077631	15	Ahi1	none	none	dELS	EM10E0469425|chr10:21077076-21077414	0.628492	0.516667	0.711628	0.69697	0.791837	0.792793	0.765854	0.818653	0.846975	0.869748	0.761773	0.853211	0.572579	0.792284	-0.219705
chr1	89077920	89079256	19	Sh3bp4	none	none	dELS	EM10E0445063|chr1:89078836-89079039	0.300207	0.301708	0.282534	0.228873	0.494024	0.496629	0.571429	0.520256	0.529279	0.557178	0.496583	0.549902	0.300957	0.520584	-0.219627
chr17	28894505	28895208	12	none	none	none	dELS	EM10E0637590|chr17:28894415-28894756	0.553957	0.54251	0.589124	0.661972	0.79661	0.781609	0.747312	0.745763	0.733051	0.797468	0.822857	0.793478	0.548233	0.767823	-0.21959
chr10	126970938	126971301	12	none	none	none	none	none	0.163121	0.146789	0.236515	0.28125	0.465909	0.293269	0.375887	0.361991	0.436709	0.443925	0.320755	0.46114	0.154955	0.374264	-0.219309
chr17	42883385	42884186	14	none	none	none	dELS	EM10E0641470|chr17:42883820-42884155	0.22314	0.178744	0.144893	0.153488	0.478261	0.291411	0.558376	0.352071	0.400749	0.304	0.344444	0.287526	0.200942	0.42003	-0.219087
chr4	58491280	58491773	13	Lpar1	none	none	none	none	0.362637	0.294737	0.324786	0.260736	0.552632	0.518672	0.575269	0.544304	0.5	0.534884	0.508039	0.489865	0.328687	0.547719	-0.219032
chr18	62717706	62718386	10	Spink13	none	none	none	none	0.140541	0.153465	0.0773196	0.0847458	0.386667	0.360656	0.348387	0.368421	0.21256	0.270588	0.26738	0.398104	0.147003	0.366033	-0.21903
chr7	24759665	24760248	12	none	Cd177	-63	none	none	0.048913	0.066474	0.0383275	0.0412979	0.3	0.354015	0.230303	0.221865	0.185714	0.207627	0.137168	0.237705	0.0576935	0.276546	-0.218852
chr6	143219002	143219195	10	Etnk1	none	none	none	none	0.379661	0.472222	0.498233	0.429032	0.768	0.744275	0.597765	0.46875	0.455026	0.496094	0.466667	0.489362	0.425942	0.644698	-0.218756
chr13	99337648	99338156	10	Ptcd2	none	none	dELS	EM10E0569942|chr13:99337499-99337847	0.0873362	0.0757576	0.034749	0.0725806	0.31746	0.402344	0.288	0.193396	0.128492	0.185654	0.172996	0.117647	0.0815469	0.3003	-0.218753
chr10	31564016	31565359	10	Rnf217	none	none	none	none	0.604651	0.617117	0.623077	0.633333	0.853261	0.873494	0.743169	0.847458	0.748768	0.833333	0.861751	0.828244	0.610884	0.829345	-0.218461
chr19	34254343	34254990	10	Acta2	none	none	pELS	EM10E0676852|chr19:34254189-34254532	0.21659	0.285088	0.307377	0.121212	0.462069	0.467391	0.524823	0.422535	0.331658	0.395122	0.42328	0.369048	0.250839	0.469205	-0.218366
chr13	107851142	107852457	14	none	none	none	dELS	EM10E0571510|chr13:107850968-107851317	0.191011	0.173789	0.316384	0.292876	0.388889	0.485893	0.316901	0.410926	0.377193	0.515723	0.464396	0.455056	0.1824	0.400653	-0.218252
chr2	163342195	163342452	10	Jph2	none	none	none	none	0.289474	0.357934	0.393728	0.30531	0.597122	0.497512	0.560976	0.511962	0.531646	0.480349	0.480583	0.529595	0.323704	0.541893	-0.218189
chr19	60165092	60165420	10	none	none	none	none	none	0.415179	0.399194	0.478873	0.445887	0.613636	0.652174	0.652893	0.582609	0.6	0.536585	0.535565	0.584775	0.407186	0.625328	-0.218142
chr5	52360279	52360576	10	none	none	none	dELS	EM10E0788236|chr5:52360493-52360798	0.138095	0.15	0.175355	0.211155	0.564885	0.273196	0.222973	0.387454	0.414634	0.469697	0.455399	0.424893	0.144048	0.362127	-0.218079
chr15	59316565	59317153	11	Sqle	none	none	pELS	EM10E0600179|chr15:59316474-59316821	0.11583	0.155894	0.0526316	0.0740741	0.433333	0.276094	0.394558	0.311419	0.181319	0.166065	0.213904	0.136778	0.135862	0.353851	-0.217989
chr18	56473549	56473884	10	Gramd3	none	none	none	none	0.132159	0.173913	0.227011	0.230769	0.398374	0.332	0.365385	0.388	0.423729	0.535519	0.497925	0.518367	0.153036	0.37094	-0.217904
chr2	162652370	162652792	10	Ptprt	none	none	none	none	0.358974	0.353933	0.374101	0.467005	0.5	0.60177	0.59292	0.60262	0.80137	0.64467	0.773438	0.653333	0.356453	0.574328	-0.217874
chr11	84519546	84519780	12	Lhx1	none	none	dELS	EM10E0513332|chr11:84519717-84519939	0.486275	0.451807	0.545833	0.440945	0.704225	0.75	0.614973	0.678392	0.666667	0.529412	0.45283	0.549356	0.469041	0.686898	-0.217857
chr17	64621745	64622577	10	Man2a1	none	none	dELS	EM10E0646129|chr17:64622307-64622654	0.641753	0.626404	0.626566	0.577657	0.851282	0.841642	0.821429	0.892857	0.77907	0.894737	0.843636	0.858156	0.634079	0.851802	-0.217724
chr15	97923929	97924305	10	none	none	none	none	none	0.228916	0.158371	0.20524	0.173653	0.316832	0.554217	0.393939	0.380368	0.299363	0.440994	0.439306	0.478261	0.193643	0.411339	-0.217696
chr14	34541066	34541420	10	Ldb3	none	none	dELS	EM10E0579639|chr14:34541127-34541289	0.39777	0.239024	0.203571	0.267442	0.663551	0.5	0.548571	0.432	0.384615	0.428044	0.528736	0.529126	0.318397	0.536031	-0.217634
chr4	47093220	47094070	15	Galnt12	none	none	pELS	EM10E0755105|chr4:47093611-47093946	0.294461	0.31929	0.416842	0.432304	0.415842	0.615385	0.557895	0.5086	0.639576	0.614173	0.57478	0.49884	0.306876	0.52443	-0.217555
chr16	44663736	44664756	11	none	none	none	none	none	0.540541	0.552632	0.592593	0.555556	0.798701	0.748691	0.714286	0.79476	0.779412	0.762712	0.729592	0.788462	0.546586	0.764109	-0.217523
chr6	108835831	108836607	12	Edem1	none	none	dELS	EM10E0830857|chr6:108835994-108836162	0.245161	0.237822	0.161804	0.238235	0.412429	0.507194	0.486726	0.428135	0.422018	0.491176	0.432653	0.440678	0.241492	0.458621	-0.217129
chr14	74918880	74919377	12	Lrch1	none	none	dELS	EM10E0587533|chr14:74919238-74919444	0.463415	0.421569	0.403743	0.390449	0.713376	0.587189	0.670886	0.666667	0.723404	0.571906	0.53617	0.62782	0.442492	0.659529	-0.217038
chr14	31232389	31232846	10	none	none	none	dELS	EM10E0578682|chr14:31232481-31232802	0.59292	0.623894	0.627193	0.67094	0.807018	0.814815	0.839695	0.839506	0.842105	0.80303	0.810526	0.797753	0.608407	0.825258	-0.216851
chr4	151001571	151001817	10	Uts2,Camta1	none	none	none	none	0.280277	0.316667	0.344948	0.275862	0.673684	0.338462	0.597765	0.451282	0.543307	0.565217	0.595092	0.549763	0.298472	0.515298	-0.216827
chr4	149255438	149255817	10	Kif1b	none	none	dELS	EM10E0777597|chr4:149255304-149255653	0.165975	0.14	0.168675	0.150215	0.356643	0.345679	0.42233	0.353791	0.227848	0.25	0.294872	0.291391	0.152988	0.369611	-0.216623
chr10	83724167	83724846	13	1500009L16Rik	none	none	CTCF-only	EM10E0482805|chr10:83724760-83724917	0.422222	0.473684	0.362179	0.38	0.665399	0.767025	0.596916	0.627907	0.49763	0.722628	0.624595	0.59403	0.447953	0.664312	-0.216359
chr11	97945649	97946303	10	Plxdc1	none	none	none	none	0.670391	0.645022	0.5625	0.488152	0.860759	0.86	0.918919	0.853107	0.777174	0.876404	0.890052	0.811245	0.657706	0.873196	-0.21549
chr8	94434759	94435494	10	none	Nlrc5	403	none	none	0.637427	0.544118	0.426087	0.517094	0.797619	0.787565	0.80303	0.836576	0.713115	0.845714	0.760976	0.791506	0.590772	0.806197	-0.215425
chr9	31118636	31119417	10	St14	none	none	dELS	EM10E0899528|chr9:31118671-31118990	0.129825	0.108014	0.091716	0.119777	0.502793	0.213043	0.28	0.341379	0.385185	0.334783	0.322449	0.381616	0.118919	0.334304	-0.215385
chr1	134296815	134297553	11	Ppfia4	none	none	dELS	EM10E0451532|chr1:134297303-134297649	0.670732	0.572581	0.621145	0.579926	0.916667	0.793103	0.843373	0.794258	0.813433	0.75463	0.736527	0.807175	0.621656	0.83685	-0.215194
chr7	45624006	45624470	10	Izumo1	none	none	none	none	0.37561	0.40678	0.372694	0.374016	0.579365	0.585227	0.6	0.659751	0.66055	0.542553	0.65	0.584906	0.391195	0.606086	-0.214891
chr6	31145596	31145988	10	none	none	none	pELS	EM10E0816229|chr6:31145707-31146053	0.268293	0.169903	0.288793	0.210526	0.45045	0.394366	0.418182	0.470874	0.635802	0.741379	0.767857	0.423237	0.219098	0.433468	-0.21437
chr17	6982162	6982893	10	Gm49721,Rnaset2b	none	none	none	none	0.446903	0.455645	0.502041	0.552486	0.622222	0.715116	0.555556	0.768559	0.598901	0.628415	0.607477	0.676724	0.451274	0.665363	-0.214089
chr17	83924453	83924718	10	none	none	none	none	none	0.502646	0.371134	0.353448	0.207547	0.633588	0.623656	0.705357	0.640678	0.485549	0.493878	0.415584	0.572464	0.43689	0.65082	-0.21393
chr7	112514295	112514867	10	Parva	none	none	none	none	0.594406	0.640187	0.484642	0.466942	0.809524	0.778571	0.871212	0.865546	0.811224	0.817021	0.892405	0.853333	0.617296	0.831213	-0.213917
chr13	110149035	110149150	13	Rab3c	none	none	none	none	0.5	0.640719	0.525773	0.871795	0.698198	0.97	0.549356	0.919463	0.530159	0.555556	0.268018	0.587719	0.570359	0.784254	-0.213895
chr4	145258114	145259152	10	none	none	none	none	none	0.4375	0.447826	0.323383	0.311203	0.684492	0.707071	0.592357	0.641509	0.344371	0.43949	0.530364	0.478927	0.442663	0.656357	-0.213694
chr7	128798654	128798868	10	none	none	none	none	none	0.0977011	0.0677291	0.0685484	0.111538	0.375	0.276243	0.328947	0.20398	0.287356	0.39834	0.218978	0.233333	0.0827151	0.296043	-0.213328
chr5	103592297	103592802	10	Ptpn13	none	none	none	none	0.444444	0.351562	0.35689	0.197802	0.634483	0.521327	0.683908	0.605578	0.54067	0.502825	0.444444	0.509009	0.398003	0.611324	-0.21332
chr13	59627931	59628370	10	Naa35	none	none	none	none	0.64723	0.63198	0.729373	0.741742	0.880952	0.858131	0.833333	0.838806	0.842593	0.8375	0.840796	0.814371	0.639605	0.852806	-0.213201
chr15	78082894	78083593	14	Cacng2	none	none	dELS	EM10E0604289|chr15:78082923-78083261	0.24537	0.221831	0.243542	0.259542	0.429412	0.46798	0.486301	0.403433	0.248677	0.40099	0.398058	0.29368	0.233601	0.446782	-0.213181
chr1	182254718	182255228	10	none	none	none	dELS	EM10E0462658|chr1:182254695-182255042	0.287449	0.284585	0.228916	0.232919	0.561905	0.581897	0.284314	0.568548	0.670886	0.521368	0.64135	0.591331	0.286017	0.499166	-0.213149
chr5	118272913	118273454	14	none	none	none	none	none	0.513514	0.502075	0.441948	0.392593	0.770492	0.692737	0.722628	0.697802	0.773585	0.691589	0.738739	0.715596	0.507794	0.720915	-0.213121
chr3	135688257	135689148	24	Nfkb1	none	none	dELS	EM10E0745466|chr3:135688392-135688681	0.334608	0.320594	0.408027	0.548276	0.574534	0.480583	0.615385	0.491296	0.562633	0.648107	0.619159	0.539785	0.327601	0.540449	-0.212848
chr12	107752369	107752810	10	none	none	none	dELS	EM10E0547701|chr12:107752608-107752949	0.0994475	0.145594	0.123711	0.205	0.452381	0.262745	0.333333	0.291892	0.394118	0.446429	0.288618	0.332192	0.122521	0.335088	-0.212567
chr6	59185000	59185535	12	none	none	none	dELS	EM10E0822407|chr6:59185279-59185618	0.198157	0.268908	0.269231	0.283019	0.467005	0.348548	0.47907	0.489655	0.692308	0.471572	0.598592	0.52809	0.233532	0.446069	-0.212537
chr13	46927080	46927790	13	Kif13a	none	none	none	none	0.420601	0.382937	0.342152	0.312102	0.659933	0.616927	0.634731	0.545276	0.438746	0.570605	0.585366	0.466443	0.401769	0.614216	-0.212448
chr18	36695873	36696576	13	none	E230025N22Rik	0	none	none	0.232877	0.376471	0.371622	0.311047	0.436364	0.674877	0.464286	0.492308	0.429825	0.505576	0.428954	0.591837	0.304674	0.516958	-0.212285
chr1	52717288	52717776	10	Mfsd6	none	none	none	none	0.251232	0.189573	0.140625	0.0505051	0.39404	0.550336	0.432749	0.353488	0.252212	0.261628	0.254237	0.289362	0.220402	0.432653	-0.212251
chr14	25854200	25854559	10	Anxa11	none	none	dELS	EM10E0577418|chr14:25854101-25854406	0.142857	0.137615	0.183453	0.111111	0.301075	0.359281	0.384615	0.363985	0.230263	0.280992	0.289474	0.321244	0.140236	0.352239	-0.212003
chr8	120980964	120981132	10	Gm20388	none	none	dELS	EM10E0892397|chr8:120980970-120981171	0.415493	0.345865	0.273764	0.371429	0.642857	0.532051	0.642458	0.553299	0.47482	0.361257	0.390533	0.377483	0.380679	0.592667	-0.211988
chrX	134106924	134108320	13	Nox1	none	none	none	none	0.551724	0.600536	0.357542	0.506211	0.728477	0.815789	0.818815	0.789333	0.798387	0.741497	0.679487	0.711911	0.57613	0.788104	-0.211974
chr15	85664347	85664657	10	none	none	none	dELS	EM10E0608001|chr15:85664515-85664865	0.108871	0.0966184	0.0398551	0.0643564	0.236111	0.311765	0.402367	0.306667	0.222222	0.126087	0.283333	0.189286	0.102745	0.314227	-0.211483
chr11	96290709	96291344	15	none	none	none	pELS	EM10E0517375|chr11:96290588-96290922	0.338658	0.351266	0.33033	0.546547	0.73607	0.427481	0.567416	0.4947	0.652632	0.765027	0.53159	0.665706	0.344962	0.556417	-0.211455
chr13	25018291	25018622	10	Mrs2	none	none	none	none	0.525773	0.481633	0.393443	0.258706	0.720779	0.716981	0.736842	0.68595	0.636842	0.566667	0.482759	0.621622	0.503703	0.715138	-0.211435
chr11	79005186	79006047	10	none	none	none	dELS	EM10E0511597|chr11:79005597-79005932	0.528889	0.571429	0.574324	0.612179	0.827586	0.722449	0.691176	0.805085	0.803109	0.767241	0.77821	0.819608	0.550159	0.761574	-0.211415
chr1	89066021	89066518	10	none	none	none	none	none	0.374502	0.267016	0.2125	0.255814	0.613793	0.512438	0.435294	0.567164	0.632353	0.5625	0.586207	0.638009	0.320759	0.532172	-0.211413
chr7	127645851	127646623	12	none	none	none	dELS	EM10E0864718|chr7:127646424-127646625	0.492481	0.435714	0.458564	0.489286	0.64876	0.686131	0.704846	0.661017	0.756944	0.714286	0.559524	0.683386	0.464098	0.675189	-0.211091
chr7	140915756	140916642	16	none	none	none	none	none	0.402532	0.4	0.451163	0.374384	0.665049	0.573883	0.654639	0.555556	0.587189	0.60582	0.673684	0.660465	0.401266	0.612282	-0.211016
chr5	131231076	131231400	10	Galnt17	none	none	dELS	EM10E0805506|chr5:131231053-131231402	0.352679	0.463333	0.466667	0.467797	0.755396	0.540179	0.735294	0.44335	0.421569	0.435606	0.562963	0.479853	0.408006	0.618555	-0.210549
chr1	130834052	130835791	15	Pigr	none	none	dELS	EM10E0449760|chr1:130835556-130835889	0.275482	0.286232	0.311429	0.293893	0.495868	0.528428	0.449074	0.491166	0.501377	0.506711	0.42623	0.460784	0.280857	0.491134	-0.210277
chr9	108569125	108569528	10	none	Dalrd3	-358	none	none	0.340351	0.337255	0.273657	0.275316	0.683168	0.439286	0.557377	0.516432	0.585366	0.622047	0.514793	0.646617	0.338803	0.549066	-0.210263
chr2	72239164	72240015	13	Rapgef4	none	none	none	none	0.550562	0.480427	0.383387	0.484663	0.615764	0.765152	0.767773	0.753846	0.840125	0.684444	0.647841	0.716981	0.515494	0.725633	-0.210139
chr10	18394476	18395037	10	Nhsl1	none	none	none	none	0.522727	0.477099	0.428571	0.428571	0.688	0.545455	0.827586	0.778626	0.673469	0.728889	0.671429	0.752988	0.499913	0.709917	-0.210003
chr2	102895771	102897270	17	Cd44	none	none	pELS	EM10E0704184|chr2:102896251-102896445	0.376214	0.466377	0.5	0.614224	0.577287	0.682135	0.628788	0.636132	0.767857	0.796438	0.667519	0.750567	0.421296	0.631085	-0.20979
chr1	156723028	156723425	10	none	none	none	none	none	0.451737	0.268852	0.34748	0.321656	0.786458	0.476395	0.546296	0.470588	0.569149	0.496774	0.454023	0.48494	0.360295	0.569934	-0.209639
chr3	37673577	37674134	10	none	none	none	dELS	EM10E0727634|chr3:37673600-37673910	0.335135	0.236052	0.266376	0.235714	0.562874	0.451613	0.425373	0.539924	0.547297	0.542289	0.443182	0.447811	0.285593	0.494946	-0.209353
chr11	43569664	43570086	16	Ccnjl	none	none	dELS	EM10E0500011|chr11:43569637-43569983	0.407507	0.421053	0.338028	0.267782	0.610169	0.658537	0.639456	0.585586	0.591623	0.603053	0.61597	0.565341	0.41428	0.623437	-0.209157
chr2	90478428	90479807	19	Ptprj	none	none	PLS	EM10E0701825|chr2:90479024-90479367	0.44012	0.461756	0.486874	0.456919	0.675497	0.694915	0.651106	0.618729	0.759563	0.70068	0.667513	0.672355	0.450938	0.660062	-0.209124
chr11	109200390	109200660	10	none	none	none	none	none	0.501629	0.472103	0.561798	0.362903	0.767123	0.633929	0.710345	0.672515	0.705357	0.697802	0.678363	0.690058	0.486866	0.695978	-0.209112
chr8	84974613	84975463	10	Junb,Prdx2	none	none	dELS	EM10E0883545|chr8:84974826-84975068	0.455939	0.447471	0.389344	0.365854	0.669643	0.60479	0.71519	0.653543	0.583333	0.669811	0.631579	0.652	0.451705	0.660792	-0.209087
chr18	53264163	53264647	10	Snx24	none	none	dELS	EM10E0660696|chr18:53264165-53264509	0.240741	0.288557	0.251064	0.2	0.452174	0.506608	0.471963	0.463918	0.454054	0.41954	0.506494	0.439791	0.264649	0.473665	-0.209017
chr8	111029758	111030358	10	Ddx19b	none	none	pELS	EM10E0889472|chr8:111030059-111030343	0.27381	0.295833	0.27234	0.270718	0.502463	0.502959	0.404444	0.565476	0.375	0.578616	0.514563	0.515464	0.284821	0.493836	-0.209014
chr2	68380542	68382131	16	Stk39	none	none	dELS	EM10E0697737|chr2:68381291-68381503	0.219839	0.186879	0.178112	0.185039	0.423948	0.438753	0.361702	0.423077	0.396396	0.349845	0.356522	0.448276	0.203359	0.41187	-0.208511
chr8	122564773	122565154	10	Gm20388	none	none	dELS	EM10E0893284|chr8:122564831-122565060	0.570093	0.576369	0.550725	0.578431	0.806452	0.839196	0.71875	0.761755	0.748634	0.83557	0.782828	0.8625	0.573231	0.781538	-0.208307
chr10	95728695	95729373	11	none	none	none	none	none	0.655172	0.669903	0.609195	0.654762	0.869919	0.851613	0.885845	0.875486	0.912134	0.923529	0.826415	0.839024	0.662538	0.870716	-0.208178
chr19	53259160	53259915	10	none	none	none	dELS	EM10E0681875|chr19:53259590-53259923	0.532374	0.535714	0.471831	0.49505	0.765957	0.723618	0.701299	0.777778	0.681416	0.736641	0.691099	0.728261	0.534044	0.742163	-0.208119
chr4	150266688	150267188	18	none	none	none	none	none	0.232	0.222527	0.321429	0.250653	0.433898	0.568389	0.370709	0.368421	0.525943	0.48046	0.251894	0.418803	0.227264	0.435354	-0.208091
chr10	82965583	82965980	10	none	none	none	none	none	0.655963	0.625483	0.56962	0.585185	0.861111	0.837209	0.882353	0.814126	0.756	0.817308	0.840909	0.896907	0.640723	0.8487	-0.207977
chr6	117880861	117881792	12	none	none	none	dELS	EM10E0832842|chr6:117881356-117881631	0.593284	0.596154	0.60181	0.554307	0.868613	0.681319	0.835938	0.824786	0.840376	0.890244	0.812155	0.81759	0.594719	0.802664	-0.207945
chr11	109908273	109908748	10	none	none	none	none	none	0.168	0.229773	0.394928	0.442379	0.325444	0.441176	0.459459	0.401042	0.621094	0.555556	0.428571	0.603704	0.198887	0.40678	-0.207894
chr16	55884351	55884646	10	Nxpe3	none	none	none	none	0.440252	0.568862	0.568627	0.478022	0.669903	0.696296	0.790123	0.692308	0.747368	0.585586	0.679104	0.681564	0.504557	0.712158	-0.207601
chr3	146277544	146277849	10	Lpar3	none	none	dELS	EM10E0747443|chr3:146277477-146277824	0.387097	0.365854	0.366279	0.248276	0.664865	0.569106	0.537037	0.564286	0.449198	0.48	0.568966	0.553571	0.376475	0.583823	-0.207348
chr5	125477640	125478340	13	Aacs	none	none	none	none	0.47451	0.445783	0.335404	0.348243	0.69697	0.662698	0.662983	0.646643	0.451389	0.348958	0.479042	0.46696	0.460146	0.667324	-0.207177
chr11	58217017	58217530	10	Irgm2	none	none	none	none	0.717647	0.522876	0.493878	0.48227	0.875969	0.814815	0.806763	0.812207	0.800948	0.782222	0.830389	0.785965	0.620261	0.827438	-0.207177
chr1	55172068	55172381	13	Rftn2	none	none	none	none	0.544944	0.425641	0.571429	0.615385	0.778761	0.649007	0.693694	0.648276	0.786207	0.582888	0.69898	0.485714	0.485292	0.692434	-0.207142
chr5	144483773	144484366	14	none	none	none	none	none	0.0849421	0.138514	0.188153	0.181818	0.347368	0.363636	0.255814	0.307692	0.343284	0.415584	0.181818	0.276018	0.111728	0.318628	-0.2069
chr1	65170605	65171311	12	Idh1	none	none	none	none	0.279693	0.187817	0.245283	0.2	0.476684	0.518072	0.410811	0.356913	0.330709	0.483471	0.422414	0.416413	0.233755	0.44062	-0.206865
chr14	49300316	49300762	10	Slc35f4	none	none	none	none	0.506329	0.4375	0.403509	0.472803	0.709251	0.559211	0.697674	0.745192	0.732558	0.705882	0.686047	0.729358	0.471915	0.677832	-0.205918
chr2	132427849	132428728	21	none	none	none	dELS	EM10E0710902|chr2:132427532-132427874	0.423581	0.544815	0.604915	0.666667	0.704319	0.696911	0.701195	0.65708	0.699346	0.761538	0.784431	0.764151	0.484198	0.689876	-0.205678
chr15	32330296	32330801	10	Sema5a	none	none	none	none	0.641379	0.571429	0.665595	0.659751	0.896714	0.572115	0.912281	0.867052	0.828221	0.923913	0.892	0.829787	0.606404	0.81204	-0.205636
chr17	33393333	33393808	10	Zfp101	none	none	none	none	0.565217	0.590308	0.679144	0.580488	0.757709	0.759777	0.820755	0.794872	0.73913	0.784431	0.728155	0.773399	0.577763	0.783278	-0.205515
chr7	19816772	19817377	10	Bcl3	none	none	none	none	0.0186916	0.0357143	0.0207039	0.0371353	0.129151	0.334437	0.239669	0.226776	0.118321	0.158672	0.305085	0.237342	0.0272029	0.232508	-0.205306
chr6	115365831	115366817	10	Pparg	none	none	none	none	0.438017	0.437751	0.520295	0.660777	0.668605	0.676471	0.538462	0.688976	0.615	0.666667	0.643192	0.676976	0.437884	0.643128	-0.205245
chr18	74034572	74035013	12	Mapk4	none	none	dELS	EM10E0665889|chr18:74034407-74034756	0.602837	0.680556	0.727528	0.832	0.952381	0.794798	0.888298	0.752239	0.882096	0.883721	0.858333	0.845679	0.641696	0.846929	-0.205233
chr14	122351692	122351949	10	Clybl	none	none	none	none	0.572115	0.540773	0.657143	0.746795	0.638298	0.77451	0.855932	0.777228	0.787129	0.842932	0.75	0.793233	0.556444	0.761492	-0.205048
chr9	52259475	52260117	10	none	none	none	none	none	0.203636	0.180556	0.223602	0.222222	0.433071	0.368217	0.408333	0.377863	0.308411	0.365385	0.342391	0.438144	0.192096	0.396871	-0.204775
chr11	58200787	58202109	27	Irgm2,Igtp	none	none	pELS	EM10E0504011|chr11:58201022-58201370	0.658019	0.586792	0.704467	0.672131	0.784653	0.867788	0.838852	0.817121	0.766968	0.860465	0.825147	0.863229	0.622406	0.827104	-0.204698
chr11	103347752	103347953	10	Arhgap27	none	none	none	none	0.191781	0.165049	0.286364	0.241706	0.454545	0.272059	0.440678	0.363636	0.259259	0.488889	0.380531	0.441558	0.178415	0.38273	-0.204315
chr12	70522833	70523935	15	none	none	none	pELS	EM10E0538376|chr12:70523630-70523957	0.297436	0.321023	0.308696	0.196347	0.478395	0.536913	0.531987	0.506812	0.605678	0.506739	0.502092	0.457983	0.309229	0.513527	-0.204297
chr11	70739525	70740223	12	none	none	none	dELS	EM10E0508460|chr11:70739629-70739916	0.36875	0.306383	0.317164	0.267206	0.56044	0.44206	0.615789	0.548872	0.540404	0.517073	0.654804	0.541502	0.337566	0.54179	-0.204224
chr6	137722554	137723048	10	none	none	none	none	none	0.621891	0.577947	0.56383	0.385768	0.849462	0.772532	0.833333	0.761029	0.744681	0.734982	0.752941	0.759036	0.599919	0.804089	-0.204171
chr17	30118782	30119590	10	Zfand3	none	none	none	none	0.21371	0.264317	0.248092	0.217687	0.480952	0.37234	0.4	0.519048	0.473214	0.491228	0.44385	0.551111	0.239013	0.443085	-0.204072
chr2	90476411	90477029	13	Ptprj	none	none	none	none	0.617391	0.528061	0.560302	0.562212	0.748387	0.805344	0.776923	0.775578	0.854626	0.772727	0.776423	0.813008	0.572726	0.776558	-0.203832
chr2	168518432	168518677	10	Nfatc2	none	none	none	none	0.414286	0.323651	0.307432	0.339844	0.525641	0.57384	0.691667	0.5	0.542169	0.477193	0.521978	0.512727	0.368969	0.572787	-0.203818
chr3	55066714	55066992	10	none	none	none	none	none	0.414035	0.407767	0.442577	0.394958	0.632287	0.61157	0.652695	0.562212	0.57346	0.585938	0.59736	0.544402	0.410901	0.614691	-0.20379
chr2	167485265	167485444	10	Spata2	none	none	none	none	0.35	0.395604	0.375415	0.371429	0.753425	0.488152	0.629032	0.435424	0.2	0.401786	0.541872	0.543726	0.372802	0.576508	-0.203706
chr14	76941449	76942133	10	none	none	none	none	none	0.619718	0.511364	0.5	0.538462	0.725962	0.802469	0.768116	0.780269	0.746667	0.745946	0.727273	0.702128	0.565541	0.769204	-0.203663
chr7	119526399	119526739	10	Acsm5	none	none	pELS	EM10E0862578|chr7:119526589-119526790	0.220974	0.30137	0.35	0.422222	0.375	0.373134	0.579909	0.530864	0.470085	0.51773	0.570213	0.542857	0.261172	0.464727	-0.203555
chr5	123094541	123094729	12	Tmem120b	none	none	dELS	EM10E0803171|chr5:123094524-123094678	0.388462	0.3663	0.307263	0.347126	0.664894	0.550661	0.641414	0.466488	0.368889	0.456204	0.472393	0.511364	0.377381	0.580864	-0.203483
chr9	96783364	96783844	10	none	none	none	none	none	0.388679	0.335347	0.433544	0.451128	0.563218	0.654867	0.616667	0.427119	0.649635	0.710438	0.555556	0.558394	0.362013	0.565468	-0.203454
chr2	79766327	79766906	10	Ppp1r1c	none	none	none	none	0.217778	0.165992	0.334884	0.252066	0.34	0.456897	0.5	0.284024	0.408377	0.266355	0.273148	0.388664	0.191885	0.39523	-0.203345
chr2	76129758	76130320	10	Pde11a	none	none	none	none	0.276151	0.287179	0.274038	0.316794	0.545918	0.521472	0.426471	0.444976	0.609442	0.551913	0.545852	0.639024	0.281665	0.484709	-0.203044
chr12	74334695	74335414	10	none	none	none	none	none	0.379808	0.316832	0.3	0.287129	0.56213	0.585635	0.477941	0.579646	0.459119	0.5625	0.465517	0.638393	0.34832	0.551338	-0.203018
chr3	27323176	27323451	10	Tnfsf10	none	none	none	none	0.660194	0.65748	0.584775	0.469751	0.84252	0.832432	0.887218	0.885246	0.865672	0.920635	0.784314	0.866667	0.658837	0.861854	-0.203017
chr10	62331753	62332033	11	Hk1	none	none	dELS	EM10E0476630|chr10:62331876-62332038	0.444444	0.34	0.301695	0.327536	0.58	0.617391	0.609137	0.573394	0.368421	0.334862	0.563536	0.52514	0.392222	0.594981	-0.202758
chr19	35126845	35127428	10	none	none	none	dELS	EM10E0677107|chr19:35126743-35126946	0.438679	0.538462	0.523256	0.394265	0.683962	0.605948	0.754491	0.719665	0.679012	0.617512	0.685714	0.679825	0.48857	0.691017	-0.202446
chr8	44957442	44957822	10	Fat1	none	none	none	none	0.59542	0.585366	0.381743	0.585062	0.76	0.736434	0.888889	0.785992	0.789474	0.752577	0.79085	0.8583	0.590393	0.792829	-0.202436
chr17	87364599	87365607	24	Ttc7	none	none	pELS	EM10E0651629|chr17:87365252-87365600	0.51173	0.440072	0.295058	0.403226	0.638677	0.727979	0.727273	0.619414	0.547468	0.476008	0.588832	0.544041	0.475901	0.678336	-0.202435
chr8	40609816	40610101	10	Mtmr7	none	none	dELS	EM10E0876305|chr8:40609813-40609974	0.258621	0.494949	0.350877	0.380137	0.71134	0.512077	0.610619	0.482143	0.578512	0.35122	0.614815	0.495413	0.376785	0.579045	-0.20226
chr4	138101739	138102931	17	Eif4g3	none	none	none	none	0.291577	0.292517	0.455142	0.432911	0.446524	0.64588	0.419355	0.465174	0.531915	0.472222	0.512438	0.523305	0.292047	0.494233	-0.202186
chr18	41861330	41861715	10	none	none	none	dELS	EM10E0659125|chr18:41861142-41861484	0.325472	0.480769	0.384328	0.479592	0.562842	0.550781	0.731707	0.575472	0.637427	0.576923	0.722467	0.629252	0.40312	0.6052	-0.20208
chr5	52111640	52112362	14	none	none	none	dELS	EM10E0788180|chr5:52112237-52112544	0.510791	0.466443	0.502841	0.464286	0.696078	0.672727	0.712598	0.681115	0.61165	0.573991	0.641618	0.633333	0.488617	0.69063	-0.202013
chr11	113625581	113625848	12	Sstr2,Slc39a11	none	none	none	none	0.226537	0.263158	0.223881	0.108696	0.539683	0.422741	0.429577	0.394558	0.185366	0.228659	0.172161	0.275862	0.244848	0.44664	-0.201792
chr10	119762256	119762499	10	Grip1	none	none	none	none	0.318841	0.411765	0.382979	0.489177	0.538462	0.598131	0.550847	0.580913	0.666667	0.545977	0.547771	0.607843	0.365303	0.567088	-0.201786
chr15	27886797	27887291	10	Trio	none	none	none	none	0.409836	0.437063	0.413919	0.386997	0.692982	0.633562	0.534884	0.638889	0.565574	0.610108	0.623377	0.598361	0.42345	0.625079	-0.20163
chr15	96774367	96774673	10	none	none	none	none	none	0.230435	0.304527	0.197581	0.156379	0.445026	0.553648	0.461929	0.415789	0.295597	0.290598	0.36715	0.307407	0.267481	0.469098	-0.201617
chr6	137559050	137559578	10	Eps8	none	none	dELS	EM10E0837928|chr6:137558905-137559255	0.192982	0.133065	0.129909	0.126984	0.557252	0.361905	0.266129	0.273063	0.371795	0.22467	0.282828	0.299107	0.163023	0.364587	-0.201564
chr7	19818330	19819149	10	Bcl3	none	none	dELS	EM10E0843095|chr7:19818443-19818792	0.216667	0.180693	0.139276	0.130102	0.383459	0.393189	0.421053	0.403226	0.328671	0.358621	0.396135	0.292763	0.19868	0.400231	-0.201552
chr5	118340416	118341141	16	none	none	none	dELS	EM10E0800954|chr5:118340258-118340586	0.325648	0.261307	0.173077	0.172043	0.542453	0.541547	0.43083	0.463889	0.325714	0.370558	0.374359	0.377953	0.293477	0.49468	-0.201202
chr9	83718627	83719799	17	none	none	none	dELS	EM10E0914048|chr9:83718327-83718658	0.298795	0.262673	0.238477	0.218615	0.494915	0.536873	0.408284	0.487414	0.552995	0.547222	0.506912	0.507659	0.280734	0.481872	-0.201138
chr9	121330724	121331326	10	Trak1	none	none	none	none	0.655172	0.652941	0.715328	0.678832	0.87619	0.816176	0.907216	0.820513	0.892857	0.830645	0.887097	0.776471	0.654057	0.855024	-0.200967
chr9	114990921	114991012	10	Osbpl10	none	none	none	none	0.225	0.614583	0.539474	0.432203	0.518672	0.528846	0.607527	0.827586	0.398936	0.382716	0.396	0.6	0.419792	0.620658	-0.200866
chr11	53777531	53778859	17	Irf1	none	none	dELS	EM10E0502764|chr11:53778118-53778410	0.45283	0.419231	0.434022	0.416529	0.702312	0.618774	0.55615	0.669983	0.691781	0.733333	0.588068	0.696281	0.43603	0.636805	-0.200774
chr5	121183121	121183543	12	Ptpn11	none	none	pELS	EM10E0802077|chr5:121183334-121183635	0.523148	0.564677	0.629496	0.587591	0.72549	0.760797	0.801843	0.690476	0.695906	0.686441	0.651163	0.747604	0.543912	0.744652	-0.200739
chr2	165656188	165656532	10	Eya2	none	none	pELS	EM10E0718467|chr2:165656334-165656594	0.293233	0.363636	0.333333	0.372385	0.546448	0.583333	0.505376	0.481081	0.558659	0.492308	0.561475	0.556017	0.328435	0.52906	-0.200625
chr14	60654701	60655236	10	Spata13	none	none	dELS	EM10E0583715|chr14:60654792-60655058	0.485014	0.488889	0.430233	0.398329	0.764286	0.664789	0.709845	0.609272	0.527473	0.559271	0.653374	0.567929	0.486951	0.687048	-0.200096
chr13	42351740	42352277	10	none	none	none	none	none	0.10177	0.109434	0.122951	0.105932	0.273224	0.280788	0.363636	0.305019	0.293578	0.358209	0.314721	0.34767	0.105602	0.305667	-0.200065
chr19	24426706	24427212	12	Pip5k1b	none	none	dELS	EM10E0674650|chr19:24426669-24426991	0.162857	0.151125	0.2	0.120635	0.230769	0.462687	0.443299	0.289562	0.203125	0.355469	0.287805	0.352564	0.156991	0.356579	-0.199588
chr3	27322372	27323137	15	Tnfsf10	none	none	dELS	EM10E0725718|chr3:27322657-27322983	0.703625	0.639706	0.560811	0.558045	0.889744	0.816568	0.878229	0.900277	0.843636	0.846575	0.89049	0.830626	0.671665	0.871204	-0.199539
chr14	47384791	47385852	22	Lgals3	none	none	dELS	EM10E0580763|chr14:47385543-47385763	0.408915	0.478458	0.511754	0.419014	0.64	0.550251	0.678322	0.704167	0.781671	0.72796	0.69555	0.739837	0.443686	0.643185	-0.199499
chr6	72957416	72957523	10	Tmsb10	none	none	none	none	0.0350877	0.0674157	0.0346535	0.0762712	0.382353	0.168831	0.211111	0.240506	0.343284	0.165468	0.263889	0.0643564	0.0512517	0.2507	-0.199449
chr13	41361291	41361806	10	Nedd9	none	none	none	none	0.417989	0.339535	0.35	0.314607	0.53886	0.605405	0.671756	0.496815	0.640523	0.533333	0.377049	0.584541	0.378762	0.578209	-0.199447
chr10	95193790	95194305	12	Cradd	none	none	dELS	EM10E0485762|chr10:95193937-95194270	0.304933	0.264	0.232227	0.323843	0.458065	0.431373	0.50641	0.539535	0.522581	0.508929	0.520913	0.612565	0.284466	0.483846	-0.199379
chr1	85526531	85527577	12	none	none	none	none	none	0.402542	0.344697	0.389655	0.310638	0.57716	0.594937	0.548701	0.569966	0.546599	0.376569	0.558313	0.421927	0.37362	0.572691	-0.199071
chr6	94889393	94889709	10	none	none	none	none	none	0.146179	0.123288	0.150273	0.13494	0.452261	0.280851	0.252033	0.349442	0.375758	0.349593	0.409938	0.346939	0.134734	0.333647	-0.198913
chr6	34478134	34478481	10	Bpgm	none	none	none	none	0.523077	0.423077	0.391975	0.375	0.650246	0.791855	0.540741	0.704981	0.625899	0.632	0.58371	0.650206	0.473077	0.671956	-0.198879
chr10	13832641	13833405	12	Aig1	none	none	dELS	EM10E0467877|chr10:13832648-13832994	0.62	0.698061	0.73817	0.654696	0.907216	0.817035	0.873096	0.833887	0.848739	0.842657	0.870079	0.823333	0.65903	0.857809	-0.198778
chr1	178522914	178523597	10	none	none	none	none	none	0.321429	0.24498	0.312057	0.254098	0.485714	0.462264	0.44358	0.536364	0.396761	0.471154	0.521978	0.502415	0.283204	0.48198	-0.198776
chr13	100940946	100941371	10	none	none	none	CTCF-only	EM10E0570326|chr13:100940812-100941154	0.612121	0.493333	0.546256	0.436364	0.726744	0.697531	0.802632	0.77907	0.78453	0.627451	0.77193	0.791908	0.552727	0.751494	-0.198767
chr19	58849830	58850467	12	Hspa12a	none	none	none	none	0.187702	0.245902	0.131206	0.164345	0.366972	0.403162	0.492188	0.399329	0.219895	0.315315	0.301802	0.331169	0.216802	0.415413	-0.198611
chr7	68410294	68410858	10	none	none	none	none	none	0.550505	0.473214	0.404412	0.337553	0.733333	0.706468	0.666667	0.734597	0.618644	0.608696	0.658654	0.603053	0.51186	0.710266	-0.198407
chr10	24860036	24860121	10	none	none	none	none	none	0.59375	0.689498	0.589404	0.471831	0.859504	0.872549	0.848684	0.778761	0.858108	0.594737	0.751634	0.71875	0.641624	0.839875	-0.198251
chr17	28756207	28756963	10	none	none	none	dELS	EM10E0637503|chr17:28756451-28756792	0.138462	0.11746	0.0993377	0.16879	0.354037	0.415808	0.204678	0.329588	0.398844	0.387665	0.272206	0.343511	0.127961	0.326028	-0.198067
chr6	28795349	28795783	10	Lrrc4,Snd1	none	none	pELS	EM10E0815224|chr6:28795436-28795761	0.469388	0.323529	0.392241	0.501901	0.582915	0.585227	0.584416	0.624339	0.65285	0.59901	0.634304	0.631179	0.396459	0.594224	-0.197765
chr5	115850225	115851271	25	Cit	none	none	dELS	EM10E0800160|chr5:115850414-115850744	0.275184	0.337979	0.379418	0.308498	0.540541	0.373112	0.603581	0.5	0.5	0.44793	0.488189	0.514916	0.306582	0.504308	-0.197727
chr11	21332562	21333408	10	Ugp2	none	none	dELS	EM10E0496570|chr11:21332866-21333216	0.528958	0.579592	0.576705	0.647059	0.718391	0.781726	0.759494	0.746795	0.728571	0.852041	0.781726	0.846154	0.554275	0.751601	-0.197327
chr3	94482804	94483135	12	Celf3	none	none	none	none	0.495935	0.534946	0.564315	0.452675	0.691824	0.66065	0.848101	0.649573	0.638462	0.7393	0.770115	0.581481	0.515441	0.712537	-0.197096
chr8	40984827	40985854	16	Pdgfrl	none	none	none	none	0.550685	0.542029	0.612346	0.553571	0.782443	0.727554	0.78629	0.677054	0.713542	0.697531	0.69863	0.746702	0.546357	0.743335	-0.196978
chr7	44090955	44091393	10	none	none	none	none	none	0.786885	0.650376	0.683333	0.691358	0.941176	0.863415	0.909091	0.947552	0.968944	0.91875	0.880682	0.892256	0.718631	0.915309	-0.196678
chr11	16708165	16708674	10	none	none	none	none	none	0.531381	0.577406	0.594937	0.55914	0.731034	0.75188	0.784884	0.736	0.792208	0.830769	0.77551	0.732558	0.554393	0.750949	-0.196556
chr18	30267571	30267807	16	none	none	none	dELS	EM10E0656045|chr18:30267675-30267995	0.695341	0.580275	0.777778	0.476027	0.957704	0.771523	0.945409	0.662791	0.670213	0.514706	0.748016	0.737374	0.637808	0.834357	-0.196549
chr15	74958296	74959373	14	Ly6e	none	none	dELS	EM10E0602874|chr15:74958413-74958748	0.701456	0.551807	0.621145	0.586364	0.826087	0.855346	0.813008	0.798054	0.848341	0.83046	0.815287	0.773987	0.626632	0.823124	-0.196492
chr13	115375998	115376390	10	none	none	none	none	none	0.368664	0.40201	0.421222	0.43379	0.583333	0.570093	0.713235	0.460526	0.416667	0.518018	0.40293	0.556391	0.385337	0.581797	-0.19646
chr19	29939217	29940907	23	Il33	none	none	dELS	EM10E0676015|chr19:29940234-29940581	0.364562	0.341223	0.344186	0.240385	0.532495	0.548544	0.513761	0.60241	0.446429	0.569264	0.512097	0.52233	0.352892	0.549302	-0.19641
chr8	108758726	108759306	10	Zfhx3	none	none	none	none	0.218462	0.188776	0.272506	0.204787	0.381188	0.453608	0.416667	0.348624	0.317708	0.296296	0.34629	0.197324	0.203619	0.400022	-0.196403
chr18	24363629	24363752	10	none	none	none	none	none	0.222222	0.195402	0.267974	0.182692	0.529412	0.346939	0.394118	0.350254	0.52	0.452632	0.353535	0.396739	0.208812	0.40518	-0.196368
chr17	29397616	29398208	11	none	none	none	dELS	EM10E0637973|chr17:29397619-29397899	0.435374	0.364807	0.254808	0.209486	0.666667	0.601093	0.514493	0.603352	0.60177	0.666667	0.549708	0.626316	0.400091	0.596401	-0.196311
chr14	86398217	86398436	18	none	none	none	none	none	0.640483	0.460064	0.556901	0.75265	0.8	0.752381	0.807882	0.625821	0.671958	0.867742	0.716981	0.701646	0.550274	0.746521	-0.196247
chr9	54960977	54961699	10	none	none	none	none	none	0.60479	0.504	0.559633	0.559809	0.77709	0.733333	0.792593	0.699454	0.730994	0.697143	0.853175	0.757576	0.554395	0.750617	-0.196222
chr2	52980147	52980490	10	Fmnl2	none	none	none	none	0.306452	0.231092	0.215311	0.243094	0.516129	0.463768	0.469799	0.409483	0.601307	0.445378	0.444882	0.508403	0.268772	0.464795	-0.196023
chr19	43874565	43874791	10	Dnmbp	none	none	dELS	EM10E0679434|chr19:43874460-43874638	0.554386	0.48494	0.43686	0.41844	0.75	0.696629	0.708661	0.707113	0.624161	0.753425	0.705882	0.718894	0.519663	0.715601	-0.195938
chr1	52816424	52816769	10	Inpp1	none	none	pELS	EM10E0437397|chr1:52816393-52816699	0.516667	0.513109	0.473684	0.492958	0.713333	0.688995	0.679775	0.760784	0.624277	0.617647	0.711009	0.705179	0.514888	0.710722	-0.195834
chr5	104019619	104020170	10	Hsd17b11	none	none	DNase-H3K4me3	EM10E0795930|chr5:104020076-104020356	0.0459364	0.0836237	0.0886076	0.139726	0.394737	0.272425	0.132	0.242812	0.199052	0.382609	0.169492	0.348083	0.06478	0.260493	-0.195713
chr11	102431837	102432486	10	Grn	none	none	pELS	EM10E0521046|chr11:102432133-102432440	0.107143	0.204225	0.126168	0.078125	0.361702	0.345865	0.347826	0.347619	0.492754	0.383459	0.262195	0.335079	0.155684	0.350753	-0.195069
chr16	90139837	90140386	12	Tiam1	none	none	none	none	0.578313	0.685567	0.630282	0.646341	0.858156	0.822967	0.794702	0.831633	0.888889	0.824468	0.836735	0.79902	0.63194	0.826864	-0.194924
chr10	117947680	117947969	12	none	none	none	dELS	EM10E0489461|chr10:117947916-117948266	0.5425	0.390411	0.479885	0.390181	0.670968	0.702786	0.685	0.586716	0.542857	0.604811	0.506122	0.692308	0.466455	0.661367	-0.194912
chr6	71124678	71124886	10	none	none	none	none	none	0.514286	0.51773	0.580882	0.525346	0.758333	0.569231	0.786517	0.72956	0.746032	0.711111	0.689873	0.635897	0.516008	0.71091	-0.194902
chr13	44642266	44642827	10	none	none	none	dELS	EM10E0558718|chr13:44642395-44642686	0.299065	0.290909	0.228814	0.3	0.488095	0.54023	0.47651	0.454148	0.529954	0.421622	0.472222	0.497717	0.294987	0.489746	-0.194759
chr11	77189459	77190226	10	none	Efcab5	491	none	none	0.195767	0.184466	0.213439	0.118721	0.347709	0.437158	0.401961	0.352273	0.251282	0.201681	0.44403	0.372807	0.190117	0.384775	-0.194659
chr6	108708440	108708625	12	none	none	none	none	none	0.333333	0.433121	0.584906	0.363014	0.586538	0.455446	0.625	0.643564	0.441558	0.530928	0.386598	0.642384	0.383227	0.577637	-0.19441
chr5	148630593	148630895	10	none	none	none	none	none	0.213592	0.228448	0.306452	0.241379	0.449735	0.327586	0.435374	0.44843	0.427778	0.398844	0.360947	0.429185	0.22102	0.415282	-0.194261
chr4	138701299	138701868	10	none	none	none	dELS	EM10E0774400|chr4:138701145-138701465	0.588571	0.586331	0.567398	0.512821	0.863874	0.773256	0.731707	0.757576	0.774566	0.757426	0.705314	0.676829	0.587451	0.781603	-0.194152
chr3	145759648	145760159	10	Ddah1	none	none	pELS	EM10E0747206|chr3:145759829-145760127	0.317308	0.302469	0.308824	0.452261	0.551181	0.579832	0.55102	0.333333	0.470339	0.461538	0.592105	0.504545	0.309888	0.503842	-0.193953
chr17	31323995	31324447	10	Slc37a1	none	none	none	none	0.291892	0.283784	0.232673	0.167598	0.476636	0.522727	0.477064	0.45045	0.350649	0.366337	0.397163	0.38835	0.287838	0.481719	-0.193882
chr15	91009258	91009652	10	Kif21a	none	none	none	none	0.526596	0.493151	0.448399	0.385281	0.747423	0.737624	0.725086	0.603376	0.483051	0.310484	0.615672	0.472	0.509873	0.703377	-0.193504
chr16	95661804	95662170	10	none	none	none	none	none	0.164319	0.125561	0.0840336	0.075188	0.248366	0.542601	0.286667	0.275676	0.126904	0.152174	0.320833	0.328283	0.14494	0.338327	-0.193387
chr11	21258696	21259051	10	Vps54	none	none	dELS	EM10E0496559|chr11:21258738-21258988	0.61745	0.608491	0.628472	0.634752	0.819005	0.838298	0.714286	0.853659	0.885496	0.798077	0.637795	0.828829	0.61297	0.806312	-0.193342
chr14	54233904	54234065	10	none	none	none	none	none	0.120833	0.0870968	0.110512	0.0490798	0.241935	0.18107	0.445161	0.319444	0.25	0.175926	0.12	0.214286	0.103965	0.296903	-0.192938
chr13	31022926	31023399	10	none	none	none	none	none	0.179894	0.260204	0.198473	0.337979	0.368	0.536946	0.383178	0.363636	0.483721	0.42268	0.491857	0.456835	0.220049	0.41294	-0.192891
chr3	138810849	138811258	10	Tspan5	none	none	none	none	0.753333	0.593596	0.583548	0.450276	0.885906	0.894569	0.838095	0.846667	0.909091	0.801948	0.763441	0.77037	0.673465	0.866309	-0.192844
chr6	97488418	97488814	10	Frmd4b	none	none	pELS	EM10E0829043|chr6:97488281-97488611	0.127778	0.0894737	0.154982	0.196154	0.30625	0.349693	0.317406	0.232456	0.24	0.263441	0.247148	0.240458	0.108626	0.301451	-0.192826
chr17	34218601	34219285	10	none	none	none	dELS	EM10E0639999|chr17:34219151-34219390	0.331445	0.255814	0.191646	0.214533	0.538462	0.513423	0.408284	0.485597	0.308824	0.373444	0.292208	0.504587	0.293629	0.486441	-0.192812
chr7	80638178	80638591	10	Crtc3	none	none	dELS	EM10E0854442|chr7:80638512-80638699	0.305556	0.266667	0.35206	0.284173	0.46383	0.446281	0.503497	0.502058	0.637097	0.504717	0.575269	0.482213	0.286111	0.478916	-0.192805
chr13	42015393	42015753	10	none	none	none	none	none	0.358333	0.373206	0.565401	0.548387	0.555102	0.586667	0.526316	0.566116	0.566434	0.705882	0.662447	0.590747	0.36577	0.55855	-0.192781
chr4	138816285	138816890	10	Pla2g5	none	none	dELS	EM10E0774440|chr4:138816319-138816508	0.565217	0.517483	0.496528	0.421687	0.761538	0.694444	0.808081	0.671875	0.675862	0.643243	0.692308	0.697778	0.54135	0.733985	-0.192635
chr7	118728747	118729404	10	Ccp110	none	none	none	none	0.725	0.66129	0.622137	0.561983	0.923977	0.898734	0.822695	0.897119	0.911765	0.858896	0.904306	0.845614	0.693145	0.885631	-0.192486
chr6	38351940	38352508	10	Zc3hav1	none	none	dELS	EM10E0817855|chr6:38352053-38352230	0.672	0.619608	0.706897	0.636364	0.8625	0.817308	0.800766	0.872449	0.745614	0.779412	0.797834	0.847015	0.645804	0.838256	-0.192452
chr15	85679995	85680753	12	none	none	none	dELS	EM10E0608035|chr15:85680117-85680326	0.0919118	0.124	0.113445	0.0519031	0.364116	0.348416	0.267206	0.221831	0.116883	0.205882	0.216418	0.18932	0.107956	0.300392	-0.192437
chr12	76821433	76821921	11	Rab15,Fntb	none	none	pELS	EM10E0540367|chr12:76821722-76822055	0.0781893	0.0886076	0.0660793	0.100402	0.262069	0.363636	0.264	0.213043	0.113475	0.173653	0.160305	0.228216	0.0833984	0.275687	-0.192289
chr6	113379023	113379817	10	Arpc4	none	none	pELS	EM10E0831333|chr6:113379533-113379829	0.15082	0.166163	0.149171	0.11437	0.4	0.310954	0.381295	0.309659	0.215447	0.285156	0.2	0.256757	0.158491	0.350477	-0.191986
chr11	44529223	44529542	10	Rnf145	none	none	dELS	EM10E0500207|chr11:44529303-44529649	0.275229	0.281369	0.28972	0.176471	0.371069	0.514388	0.440476	0.555024	0.582734	0.468293	0.52381	0.543307	0.278299	0.470239	-0.19194
chr9	31429315	31430343	15	Tmem45b	none	none	none	none	0.224057	0.239609	0.243714	0.298419	0.533101	0.387006	0.370909	0.402844	0.4	0.464387	0.439024	0.395238	0.231833	0.423465	-0.191632
chr8	24480860	24481567	10	none	none	none	dELS	EM10E0873397|chr8:24481235-24481526	0.183962	0.225681	0.178571	0.183486	0.293785	0.5	0.382514	0.409091	0.352174	0.263889	0.308989	0.28	0.204822	0.396347	-0.191526
chr2	49733527	49734093	10	Kif5c	none	none	dELS	EM10E0694990|chr2:49733643-49733972	0.390681	0.316964	0.359712	0.201923	0.538462	0.547619	0.622951	0.471631	0.314554	0.404444	0.533679	0.401515	0.353823	0.545166	-0.191343
chr15	74956199	74956938	15	Ly6e	none	none	PLS	EM10E0602870|chr15:74956514-74956729	0.281646	0.183246	0.181579	0.141104	0.403509	0.408669	0.380682	0.50173	0.227612	0.259475	0.428571	0.369281	0.232446	0.423647	-0.191202
chr8	24511732	24512501	12	none	none	none	none	none	0.624615	0.669333	0.696023	0.753049	0.829787	0.8	0.885542	0.836207	0.888325	0.81338	0.86692	0.876623	0.646974	0.837884	-0.19091
chr7	39719692	39719997	10	none	none	none	none	none	0.396907	0.421053	0.347594	0.296296	0.564246	0.637681	0.5625	0.634286	0.638655	0.560976	0.556522	0.59633	0.40898	0.599678	-0.190698
chr10	43695801	43696041	10	none	none	none	none	none	0.247126	0.186047	0.25	0.129464	0.467742	0.306748	0.436709	0.416667	0.318519	0.363229	0.237805	0.272251	0.216586	0.406966	-0.19038
chr1	36264516	36265333	10	Neurl3	none	none	none	none	0.118721	0.132075	0.12	0.105263	0.423077	0.322148	0.248521	0.268722	0.186567	0.142857	0.255605	0.204651	0.125398	0.315617	-0.190218
chr5	73061394	73061999	10	Fryl	none	none	none	none	0.278409	0.226415	0.335821	0.5311	0.411111	0.552632	0.409091	0.397196	0.5625	0.36646	0.38191	0.488263	0.252412	0.442507	-0.190095
chr8	107153427	107153931	10	Cyb5b	none	none	dELS	EM10E0888300|chr8:107153835-107154153	0.463519	0.544803	0.503788	0.61157	0.826923	0.669725	0.664596	0.615721	0.698324	0.731278	0.599156	0.719424	0.504161	0.694241	-0.19008
chr6	87615690	87615970	13	none	none	none	DNase-H3K4me3	EM10E0826348|chr6:87615677-87616025	0.588076	0.574514	0.719828	0.7	0.829016	0.58908	0.918033	0.748848	0.653846	0.790698	0.769841	0.823718	0.581295	0.771244	-0.189949
chr17	12419253	12419614	10	Plg,Slc22a3	none	none	none	none	0.547511	0.518919	0.511848	0.455621	0.696429	0.770115	0.657005	0.768421	0.644444	0.597826	0.59127	0.615385	0.533215	0.722992	-0.189777
chr17	5977534	5978374	13	Synj2	none	none	dELS	EM10E0632109|chr17:5978008-5978256	0.526515	0.519298	0.477654	0.433775	0.698795	0.736641	0.752137	0.662963	0.676259	0.651341	0.661017	0.700704	0.522907	0.712634	-0.189727
chr3	38466339	38467291	10	Ankrd50	none	none	none	none	0.631179	0.672131	0.638889	0.71564	0.840237	0.813492	0.872	0.839662	0.855204	0.870849	0.819149	0.906615	0.651655	0.841348	-0.189693
chr15	37249123	37249857	10	Grhl2	none	none	none	none	0.410256	0.434599	0.294393	0.279476	0.576687	0.606557	0.632979	0.631579	0.426396	0.43299	0.40146	0.481081	0.422428	0.611951	-0.189523
chr14	77672200	77672649	10	Enox1	none	none	dELS	EM10E0588508|chr14:77672112-77672263	0.655738	0.640351	0.53937	0.579251	0.8	0.808612	0.935185	0.806034	0.77027	0.842105	0.8	0.758772	0.648044	0.837458	-0.189414
chr2	4783892	4784362	10	Bend7	none	none	none	none	0.568966	0.536082	0.589641	0.586572	0.680628	0.763359	0.816794	0.706468	0.710383	0.729064	0.654676	0.735915	0.552524	0.741812	-0.189288
chrX	134105010	134105983	10	Nox1	none	none	none	none	0.555556	0.728395	0.415493	0.56654	0.833333	0.793333	0.873288	0.823256	0.803419	0.84507	0.846154	0.851145	0.641975	0.830803	-0.188827
chr6	137575129	137575752	10	Eps8	none	none	none	none	0.786477	0.670412	0.785455	0.753906	0.941489	0.885593	0.945946	0.89547	0.845528	0.865385	0.844961	0.891791	0.728444	0.917125	-0.18868
chr14	77925088	77925425	10	Epsti1	none	none	none	none	0.411552	0.491409	0.419501	0.385475	0.586854	0.636364	0.758242	0.578182	0.426036	0.490291	0.471338	0.477941	0.451481	0.63991	-0.18843
chr3	9034038	9034455	10	none	none	none	dELS	EM10E0723980|chr3:9033959-9034176	0.333333	0.334286	0.439739	0.339683	0.427861	0.604651	0.604762	0.451477	0.5	0.505155	0.506073	0.542254	0.33381	0.522188	-0.188378
chr16	90116699	90117096	10	Tiam1	none	none	none	none	0.0987261	0.0965517	0.135359	0.180982	0.285714	0.380952	0.252252	0.225	0.381579	0.388235	0.378855	0.381132	0.0976389	0.28598	-0.188341
chr4	139593670	139594033	12	Iffo2	none	none	dELS	EM10E0774840|chr4:139594013-139594352	0.25	0.168498	0.171821	0.265217	0.387097	0.537879	0.323171	0.341232	0.383562	0.545455	0.380435	0.39823	0.209249	0.397345	-0.188096
chr10	104455889	104456326	10	none	none	none	DNase-H3K4me3	EM10E0487227|chr10:104455612-104455962	0.135417	0.219048	0.445946	0.46	0.306667	0.4375	0.253807	0.463158	0.679688	0.654545	0.319853	0.524324	0.177232	0.365283	-0.188051
chr12	70113530	70113884	10	none	Nin	0	pELS	EM10E0538250|chr12:70113659-70113899	0.417969	0.443983	0.362963	0.346715	0.592308	0.628049	0.658291	0.596708	0.511628	0.604762	0.633333	0.554307	0.430976	0.618839	-0.187863
chr13	41231554	41232067	15	none	none	none	dELS	EM10E0557580|chr13:41231465-41231813	0.407843	0.46648	0.546296	0.482517	0.623762	0.608844	0.651741	0.615686	0.744027	0.763838	0.654762	0.685801	0.437162	0.625008	-0.187847
chr3	129256579	129256809	10	none	none	none	none	none	0.4375	0.514286	0.497143	0.506329	0.844828	0.488889	0.697917	0.622449	0.473118	0.67033	0.659864	0.530233	0.475893	0.663521	-0.187628
chr11	97206592	97207259	10	Npepps	none	none	dELS	EM10E0517995|chr11:97207101-97207438	0.4	0.334764	0.494118	0.505102	0.548571	0.646707	0.5	0.522727	0.637168	0.65625	0.564286	0.582569	0.367382	0.554501	-0.187119
chr9	109803377	109803740	10	none	none	none	none	none	0.152439	0.138462	0.246951	0.360825	0.467836	0.218605	0.361111	0.282511	0.41573	0.578431	0.391447	0.423221	0.14545	0.332516	-0.187066
chr8	92333416	92334203	11	none	none	none	none	none	0.566406	0.565714	0.558747	0.554487	0.821429	0.700549	0.788945	0.701538	0.698413	0.697917	0.689781	0.684507	0.56606	0.753115	-0.187055
chr8	124765115	124765329	12	none	none	none	none	none	0.403458	0.369176	0.37218	0.233898	0.624	0.449761	0.661972	0.556818	0.467066	0.537118	0.464286	0.425641	0.386317	0.573138	-0.186821
chr1	151328416	151328702	10	none	none	none	none	none	0.217742	0.136882	0.147287	0.156352	0.538889	0.242857	0.366013	0.307317	0.264574	0.281818	0.191617	0.340741	0.177312	0.363769	-0.186457
chr6	28928015	28928138	10	Snd1	none	none	none	none	0.698925	0.676259	0.780488	0.703448	0.92126	0.769912	0.944444	0.860577	0.708791	0.802632	0.914062	0.676829	0.687592	0.874048	-0.186456
chr10	121227829	121228104	10	none	none	none	dELS	EM10E0490329|chr10:121228100-121228413	0.209677	0.259386	0.137457	0.128617	0.452555	0.42439	0.464286	0.342697	0.330827	0.308	0.304933	0.232824	0.234532	0.420982	-0.18645
chr18	41991742	41991937	10	Grxcr2	none	none	none	none	0.482143	0.407186	0.540284	0.322176	0.54386	0.569378	0.832061	0.578431	0.5	0.418605	0.358025	0.440909	0.444664	0.630933	-0.186268
chr2	171509420	171510332	12	none	none	none	none	none	0.280443	0.233533	0.323077	0.445312	0.453901	0.574144	0.371257	0.373377	0.39819	0.40081	0.404762	0.363934	0.256988	0.44317	-0.186182
chr7	80158074	80158870	10	none	none	none	none	none	0.165323	0.104869	0.141221	0.0731707	0.392523	0.387234	0.285714	0.219101	0.157658	0.185714	0.263804	0.20524	0.135096	0.321143	-0.186047
chr11	82226846	82227268	10	Ccl1	none	none	none	none	0.19697	0.190083	0.127753	0.10084	0.357143	0.462366	0.325301	0.372807	0.377907	0.35426	0.313433	0.352941	0.193526	0.379404	-0.185878
chr4	130568979	130569209	12	Nkain1	none	none	dELS	EM10E0244831|chr4:130568749-130568985	0.139175	0.104265	0.204082	0.220264	0.351695	0.148352	0.329114	0.39899	0.482143	0.367876	0.57529	0.383178	0.12172	0.307038	-0.185317
chr6	54338960	54339179	10	none	none	none	none	none	0.0536398	0.0535714	0.113074	0.109756	0.24359	0.311828	0.247788	0.149826	0.230047	0.204255	0.367188	0.250859	0.0536056	0.238258	-0.184652
chr3	130671002	130671487	10	none	none	none	dELS	EM10E0744521|chr3:130671263-130671611	0.328205	0.403846	0.314286	0.289916	0.56051	0.611765	0.494186	0.535714	0.597122	0.293785	0.546099	0.426923	0.366026	0.550544	-0.184518
chr15	88514262	88514978	10	none	none	none	none	none	0.571429	0.589552	0.478261	0.369478	0.861386	0.782288	0.694301	0.721973	0.60221	0.813278	0.660448	0.711934	0.58049	0.764987	-0.184496
chr2	167424093	167424571	10	Slc9a8	none	none	none	none	0.131356	0.198113	0.151852	0.107492	0.260355	0.452489	0.365854	0.318182	0.192708	0.376682	0.302326	0.372385	0.164735	0.34922	-0.184485
chr2	126164482	126165084	12	Dtwd1	none	none	none	none	0.480469	0.505415	0.623693	0.685811	0.502513	0.768559	0.722488	0.714286	0.768924	0.802817	0.670782	0.810909	0.492942	0.676961	-0.184019
chr11	108272795	108273150	10	Prkca	none	none	dELS	EM10E0523523|chr11:108272791-108273086	0.113514	0.0996564	0.122302	0.135021	0.333333	0.265233	0.277778	0.285124	0.390374	0.327778	0.402516	0.365462	0.106585	0.290367	-0.183782
chr2	75422932	75423264	10	none	none	none	dELS	EM10E0700046|chr2:75422795-75423115	0.45283	0.492891	0.373333	0.640719	0.658228	0.730769	0.660714	0.576744	0.751592	0.7875	0.76	0.681416	0.472861	0.656614	-0.183753
chr6	117890301	117890880	10	none	none	none	dELS	EM10E0832847|chr6:117890300-117890648	0.409483	0.354839	0.406015	0.258824	0.662651	0.466019	0.554745	0.58011	0.502703	0.539326	0.522727	0.482051	0.382161	0.565881	-0.183721
chr8	91622743	91622976	10	Fto	none	none	none	none	0.235537	0.29682	0.360248	0.444444	0.487805	0.494208	0.529412	0.287197	0.538462	0.660793	0.447552	0.572917	0.266178	0.449656	-0.183477
chr11	116778571	116778883	10	none	none	none	none	none	0.65035	0.575758	0.634286	0.485915	0.837696	0.816514	0.791667	0.740157	0.645833	0.436842	0.41791	0.504505	0.613054	0.796509	-0.183455
chr6	144050142	144050427	10	Sox5	none	none	none	none	0.325581	0.274131	0.378723	0.620192	0.411111	0.544379	0.559441	0.418182	0.719626	0.670103	0.372881	0.632743	0.299856	0.483278	-0.183422
chr15	100366038	100366560	10	Higd1c,Methig1	none	none	none	none	0.530055	0.50431	0.377483	0.398148	0.771605	0.678756	0.72093	0.631068	0.771242	0.475962	0.588608	0.59375	0.517182	0.70059	-0.183407
chr13	9081716	9082087	10	none	none	none	none	none	0.434343	0.410156	0.520362	0.453815	0.628205	0.663793	0.544041	0.585859	0.671569	0.572289	0.547619	0.653696	0.42225	0.605475	-0.183225
chr17	66495092	66495779	16	Rab12	none	none	none	none	0.451923	0.466981	0.39881	0.447867	0.659864	0.635514	0.601695	0.673575	0.589286	0.567039	0.616438	0.607214	0.459452	0.642662	-0.18321
chr2	83759057	83759375	10	Itgav	none	none	pELS	EM10E0701310|chr2:83759177-83759521	0.166667	0.153846	0.262222	0.336283	0.426471	0.284404	0.316456	0.346341	0.48538	0.435484	0.365169	0.442231	0.160256	0.343418	-0.183161
chr1	86594196	86594929	12	Cops7b	none	none	none	none	0.719298	0.564815	0.663043	0.518657	0.790076	0.873171	0.787234	0.85	0.733871	0.784038	0.747126	0.785388	0.642057	0.82512	-0.183064
chr15	37428686	37429691	14	4930447A16Rik,Ncald	none	none	dELS	EM10E0597317|chr15:37428932-37429130	0.241692	0.19213	0.188889	0.141479	0.419512	0.363971	0.365079	0.450867	0.328947	0.265625	0.337621	0.289673	0.216911	0.399857	-0.182947
chr2	170045992	170046287	10	Tshz2	none	none	dELS	EM10E0720792|chr2:170045866-170046214	0.5	0.545161	0.552124	0.507092	0.607527	0.712195	0.804511	0.697095	0.682171	0.74026	0.673913	0.813043	0.522581	0.705332	-0.182752
chr1	135731610	135732177	10	Csrp1	none	none	dELS	EM10E0452306|chr1:135731892-135732229	0.446009	0.438202	0.579439	0.635922	0.675862	0.680203	0.587786	0.555556	0.840426	0.718894	0.605	0.711009	0.442106	0.624852	-0.182746
chr16	48405058	48406306	19	Gm5485	none	none	dELS	EM10E0624744|chr16:48405788-48405956	0.211538	0.243437	0.189824	0.165198	0.403974	0.405248	0.453815	0.377724	0.254118	0.374317	0.371007	0.421756	0.227488	0.41019	-0.182703
chr18	67310125	67310731	11	Impa2	none	none	none	none	0.483721	0.41048	0.381743	0.330961	0.586022	0.717277	0.587209	0.628458	0.685185	0.6	0.524823	0.518072	0.447101	0.629742	-0.182641
chr2	32514165	32514581	10	none	none	none	dELS	EM10E0691768|chr2:32514312-32514651	0.605128	0.544118	0.5375	0.568807	0.791209	0.780083	0.708738	0.748936	0.76	0.822394	0.638418	0.730769	0.574623	0.757241	-0.182619
chr11	102602569	102603039	12	none	none	none	pELS	EM10E0521144|chr11:102602855-102603022	0.512315	0.561576	0.559211	0.544974	0.745614	0.761538	0.741036	0.62963	0.658228	0.689873	0.742188	0.625	0.536946	0.719454	-0.182509
chr16	93368811	93369380	10	none	none	none	pELS	EM10E0629762|chr16:93369293-93369612	0.116935	0.120438	0.0977918	0.136519	0.208	0.25	0.495413	0.250896	0.25	0.361386	0.235294	0.308824	0.118687	0.301077	-0.182391
chr13	58403724	58404145	10	Rmi1	Hnrnpk	381	none	none	0.536842	0.530233	0.543353	0.519231	0.718232	0.648438	0.801802	0.694915	0.729282	0.743455	0.55102	0.736842	0.533537	0.715847	-0.182309
chr15	76556088	76557343	17	none	none	none	none	none	0.537396	0.621918	0.687316	0.565104	0.828025	0.729651	0.748588	0.740157	0.751534	0.808581	0.698551	0.788413	0.579657	0.761605	-0.181948
chr13	63279339	63279723	10	Aopep	none	none	none	none	0.133333	0.102804	0.0808081	0.08125	0.27881	0.3625	0.29682	0.261628	0.0980392	0.0824742	0.161435	0.123656	0.118069	0.29994	-0.181871
chr18	84330182	84330532	10	Zfp407	none	none	dELS	EM10E0668578|chr18:84330517-84330845	0.235294	0.364444	0.344948	0.494424	0.330435	0.486692	0.640845	0.468468	0.620915	0.623077	0.342697	0.623616	0.299869	0.48161	-0.181741
chr8	121753384	121753505	14	Jph3,Gm20388	none	none	none	none	0.472103	0.384615	0.344948	0.51	0.713333	0.411985	0.775665	0.539007	0.326531	0.362369	0.363636	0.445283	0.428359	0.609998	-0.181639
chr3	97932852	97933083	10	none	none	none	dELS	EM10E0738073|chr3:97932794-97933070	0.0928962	0.133803	0.218623	0.168831	0.333333	0.216561	0.367347	0.2625	0.36129	0.288344	0.286325	0.268571	0.113349	0.294935	-0.181586
chr18	43441637	43442091	10	none	none	none	none	none	0.0661479	0.14978	0.0380623	0.0769231	0.163121	0.449393	0.198276	0.347305	0.189655	0.2	0.258537	0.354478	0.107964	0.289524	-0.18156
chr11	100703245	100703937	13	none	Dhx58	-334	pELS	EM10E0519882|chr11:100703355-100703560	0.279762	0.263298	0.18595	0.23125	0.510204	0.369792	0.466942	0.464435	0.236025	0.375587	0.309524	0.333333	0.27153	0.452843	-0.181313
chr7	112620930	112621213	10	none	none	none	dELS	EM10E0860978|chr7:112620882-112621209	0.22179	0.128788	0.149466	0.149584	0.497238	0.373563	0.258065	0.295964	0.256881	0.245192	0.288136	0.431973	0.175289	0.356207	-0.180918
chr6	137295381	137295635	10	Ptpro	none	none	none	none	0.280851	0.424	0.40107	0.401361	0.664804	0.570755	0.436842	0.460784	0.590164	0.545872	0.49697	0.485981	0.352426	0.533296	-0.180871
chr7	24251553	24252154	10	none	none	none	none	none	0.670103	0.562189	0.662879	0.543689	0.767544	0.797688	0.801802	0.820513	0.823529	0.781609	0.74477	0.807339	0.616146	0.796887	-0.180741
chr5	148307294	148307971	16	Mtus2	none	none	none	none	0.628342	0.557841	0.603989	0.581081	0.758491	0.780702	0.753846	0.801775	0.696	0.769716	0.823899	0.772871	0.593091	0.773703	-0.180612
chr1	193174677	193174939	10	A130010J15Rik	none	none	none	none	0.247012	0.256579	0.285199	0.297659	0.598039	0.465116	0.285714	0.380531	0.613333	0.507042	0.479167	0.494774	0.251795	0.43235	-0.180555
chr2	168556136	168556730	21	Nfatc2	none	none	dELS	EM10E0720314|chr2:168556160-168556442	0.628866	0.570439	0.455939	0.421286	0.86532	0.788618	0.706977	0.759901	0.71164	0.768041	0.736318	0.717333	0.599652	0.780204	-0.180551
chr8	94620255	94620840	17	Rspry1	none	none	none	none	0.626168	0.718841	0.678733	0.795455	0.926606	0.739837	0.94385	0.801075	0.83959	0.745223	0.885	0.748031	0.672504	0.852842	-0.180338
chr7	126668073	126669061	13	Sgf29	none	none	dELS	EM10E0864171|chr7:126668513-126668856	0.375817	0.342561	0.335079	0.306306	0.583815	0.599206	0.451977	0.522436	0.605469	0.424658	0.447368	0.463415	0.359189	0.539359	-0.18017
chr5	142420645	142421570	10	Foxk1	none	none	none	none	0.084058	0.110588	0.0952381	0.137592	0.230453	0.289326	0.277108	0.311688	0.17551	0.280453	0.379592	0.395604	0.0973231	0.277144	-0.179821
chr5	122698945	122699560	10	none	none	none	none	none	0.644269	0.58	0.553125	0.467433	0.792793	0.838462	0.75969	0.77686	0.638554	0.74026	0.672316	0.748201	0.612134	0.791951	-0.179817
chr7	125492097	125492403	10	none	Nsmce1	501	pELS	EM10E0863644|chr7:125492138-125492337	0.0857143	0.147059	0.11284	0.146119	0.241573	0.294479	0.373239	0.27451	0.409091	0.328283	0.329545	0.314286	0.116387	0.29595	-0.179564
chr9	83549610	83550448	10	Sh3bgrl2	none	none	none	none	0.0773196	0.111111	0.0773196	0.133891	0.323308	0.432584	0.214286	0.124352	0.264045	0.150289	0.162679	0.219124	0.0942153	0.273633	-0.179417
chr6	140611796	140612086	10	none	none	none	none	none	0.092437	0.105058	0.0847953	0.0544747	0.229167	0.393013	0.237037	0.253061	0.0486726	0.093633	0.0505051	0.116183	0.0987477	0.27807	-0.179322
chr15	79470707	79470950	10	none	none	none	none	none	0.169643	0.158621	0.322418	0.174098	0.463636	0.220812	0.431034	0.258242	0.429864	0.191816	0.295699	0.23913	0.164132	0.343431	-0.179299
chr3	148998693	148999059	10	none	none	none	none	none	0.315217	0.307692	0.25969	0.258706	0.480583	0.533708	0.436782	0.511848	0.360976	0.440678	0.543919	0.46988	0.311455	0.49073	-0.179275
chr7	24777537	24778054	10	none	Ceacam10	331	none	none	0.320988	0.178947	0.184028	0.167347	0.328244	0.469613	0.494186	0.42487	0.3125	0.46729	0.439306	0.463519	0.249968	0.429229	-0.179261
chr13	52047959	52048500	12	none	none	none	dELS	EM10E0561025|chr13:52048015-52048232	0.337079	0.326733	0.233645	0.310502	0.471976	0.51046	0.559259	0.502591	0.399103	0.458599	0.467456	0.519824	0.331906	0.511072	-0.179166
chr9	22226806	22227156	17	Zfp809	none	none	pELS	EM10E0898328|chr9:22227039-22227230	0.477663	0.444706	0.366071	0.444776	0.79085	0.414141	0.701754	0.653386	0.791367	0.726984	0.683473	0.55122	0.461185	0.640033	-0.178848
chr13	52769877	52770362	10	none	none	none	none	none	0.442149	0.442244	0.35061	0.32967	0.666667	0.657895	0.65	0.508475	0.540284	0.472973	0.465812	0.427966	0.442196	0.620759	-0.178563
chr10	84532834	84533197	10	Ckap4	none	none	pELS	EM10E0483068|chr10:84533016-84533348	0.579882	0.586957	0.324111	0.342857	0.906542	0.688623	0.77037	0.682292	0.603448	0.636364	0.508108	0.649746	0.583419	0.761957	-0.178538
chr13	5869448	5870113	12	Klf6	none	none	dELS	EM10E0551367|chr13:5869883-5870163	0.336283	0.305755	0.448161	0.212454	0.492683	0.562738	0.555819	0.386707	0.442623	0.288372	0.414894	0.294671	0.321019	0.499487	-0.178467
chr3	30164664	30165341	10	Mecom	none	none	dELS	EM10E0726294|chr3:30164933-30165266	0.0758123	0.0815603	0.0755396	0.0716846	0.158192	0.386525	0.194915	0.288557	0.265116	0.205263	0.325843	0.19244	0.0786863	0.257047	-0.178361
chr14	21993711	21994122	10	none	none	none	pELS	EM10E0576266|chr14:21993786-21994116	0.164557	0.114198	0.214047	0.303797	0.345324	0.301115	0.255814	0.368644	0.439394	0.483755	0.487179	0.403846	0.139377	0.317724	-0.178347
chr12	51967870	51968491	10	Heatr5a	none	none	none	none	0.395349	0.298701	0.276094	0.216301	0.409091	0.692308	0.512346	0.487633	0.394558	0.466981	0.444444	0.504348	0.347025	0.525344	-0.178319
chr13	113351029	113351465	10	BC067074	none	none	dELS	EM10E0573010|chr13:113350811-113351153	0.196429	0.140496	0.178571	0.194553	0.352381	0.365169	0.371429	0.297872	0.227273	0.380952	0.306533	0.331731	0.168462	0.346713	-0.17825
chr11	66983357	66983847	10	none	none	none	none	none	0.0838323	0.0737705	0.0860656	0.0742188	0.227848	0.397516	0.183486	0.219178	0.157534	0.208333	0.0979381	0.188285	0.0788014	0.257007	-0.178206
chr7	25431780	25432920	10	none	none	none	none	none	0.253456	0.141264	0.190031	0.0784983	0.357955	0.406542	0.378641	0.358974	0.228916	0.318841	0.284946	0.253676	0.19736	0.375528	-0.178168
chr6	138094700	138095135	10	none	none	none	none	none	0.483607	0.508772	0.514493	0.629167	0.735683	0.734177	0.644578	0.58296	0.746324	0.756	0.704082	0.688797	0.496189	0.674349	-0.17816
chr6	137637186	137637875	10	Eps8	none	none	dELS	EM10E0837960|chr6:137637370-137637700	0.431818	0.444954	0.430894	0.403101	0.617225	0.603636	0.619048	0.625984	0.514124	0.580311	0.53719	0.611321	0.438386	0.616473	-0.178087
chr13	63243049	63243593	10	Aopep	none	none	pELS	EM10E0564273|chr13:63243193-63243364	0.198675	0.101523	0.107692	0.105991	0.350785	0.417143	0.258772	0.285714	0.193182	0.209877	0.25	0.284314	0.150099	0.328104	-0.178004
chr8	57563896	57564188	12	Galnt7	none	none	none	none	0.351064	0.326633	0.325203	0.368715	0.409091	0.607547	0.678571	0.371025	0.490654	0.345725	0.20603	0.313793	0.338848	0.516559	-0.17771
chr10	60279912	60281352	21	Psap	none	none	dELS	EM10E0475797|chr10:60279966-60280162	0.557656	0.554562	0.521024	0.551845	0.749206	0.776256	0.682927	0.726514	0.771513	0.778043	0.791086	0.770459	0.556109	0.733726	-0.177617
chr1	191894650	191894768	10	none	none	none	dELS	EM10E0464989|chr1:191894407-191894755	0.0418605	0.0309278	0.0860215	0.021164	0.22	0.0833333	0.266129	0.286325	0.227545	0.318182	0.231405	0.159483	0.0363942	0.213947	-0.177553
chr11	117966723	117967675	10	Socs3	none	none	pELS	EM10E0527555|chr11:117967177-117967441	0.711191	0.721612	0.622291	0.598972	0.89071	0.883621	0.914474	0.886905	0.906736	0.852459	0.876923	0.850153	0.716402	0.893927	-0.177526
chr17	79618944	79619752	10	Rmdn2	none	none	dELS	EM10E0648996|chr17:79619017-79619321	0.162011	0.178808	0.210811	0.240838	0.263158	0.533708	0.222615	0.372197	0.388646	0.382353	0.301527	0.397727	0.17041	0.347919	-0.17751
chr5	104018139	104018433	10	Hsd17b11	none	none	none	none	0.64497	0.651515	0.663333	0.470817	0.841837	0.910256	0.76378	0.786408	0.621849	0.715556	0.625616	0.753191	0.648243	0.82557	-0.177327
chr7	73119735	73120303	12	none	none	none	none	none	0.473684	0.43299	0.451104	0.282609	0.622807	0.645161	0.717105	0.537549	0.467532	0.448399	0.485849	0.419753	0.453337	0.630656	-0.177319
chr1	167263367	167263705	10	Uck2	none	none	none	none	0.626582	0.488055	0.540785	0.400662	0.844156	0.551724	0.829268	0.712934	0.721429	0.626415	0.706422	0.68231	0.557318	0.734521	-0.177202
chr15	98326026	98326260	10	none	none	none	none	none	0.635659	0.612766	0.661597	0.606061	0.860465	0.824373	0.652482	0.868	0.858369	0.811594	0.873303	0.847826	0.624212	0.80133	-0.177118
chr19	27147347	27147571	10	none	none	none	none	none	0.145923	0.105263	0.0972763	0.0787402	0.124424	0.481132	0.281553	0.323529	0.0862069	0.136095	0.115207	0.127753	0.125593	0.30266	-0.177067
chr18	36127133	36127697	16	Nrg2	none	none	none	none	0.383838	0.26893	0.299107	0.228792	0.469945	0.566434	0.491758	0.484663	0.388636	0.421829	0.425743	0.449838	0.326384	0.5032	-0.176816
chr13	64257019	64257529	10	Cdc14b	none	none	none	none	0.39196	0.405405	0.283636	0.252212	0.645963	0.562791	0.601852	0.490566	0.493506	0.45283	0.492958	0.504587	0.398683	0.575293	-0.17661
chr13	100585280	100585623	10	none	none	none	none	none	0.452206	0.384328	0.364548	0.28629	0.660131	0.657143	0.521739	0.54023	0.479167	0.495283	0.569106	0.505792	0.418267	0.594811	-0.176544
chr2	90559748	90560117	10	Ptprj	none	none	dELS	EM10E0701878|chr2:90559757-90559951	0.690323	0.691011	0.710843	0.697802	0.835366	0.92029	0.874074	0.83908	0.890756	0.863636	0.68984	0.820628	0.690667	0.867203	-0.176536
chr13	103959926	103960628	13	none	none	none	none	none	0.464968	0.473846	0.558065	0.532544	0.596859	0.706704	0.643216	0.636964	0.673729	0.637224	0.676375	0.657068	0.469407	0.645936	-0.176528
chr17	45866443	45866928	10	none	none	none	dELS	EM10E0642452|chr17:45866425-45866744	0.162055	0.24026	0.112045	0.0824176	0.223404	0.376106	0.5	0.411111	0.276923	0.457447	0.311688	0.222222	0.201158	0.377655	-0.176498
chr12	76474067	76474793	13	none	none	none	dELS	EM10E0540190|chr12:76474195-76474540	0.577273	0.547912	0.495633	0.397985	0.789116	0.649606	0.791667	0.724458	0.829932	0.75	0.778802	0.706093	0.562592	0.738712	-0.17612
chr18	46967812	46968607	17	Commd10	none	none	none	none	0.193705	0.158392	0.247881	0.28	0.304918	0.498681	0.299728	0.30411	0.380952	0.342939	0.26378	0.348291	0.176049	0.351859	-0.17581
chr11	62536902	62537475	11	Cenpv	none	none	none	none	0.524324	0.537143	0.538462	0.35426	0.738397	0.533333	0.794258	0.76	0.537594	0.503268	0.6	0.534247	0.530734	0.706497	-0.175763
chr7	98359826	98360097	10	Tsku	none	none	PLS	EM10E0857360|chr7:98359885-98360233	0.133603	0.125	0.113475	0.046875	0.4375	0.247748	0.331081	0.203704	0.253247	0.144737	0.124224	0.142857	0.129302	0.305008	-0.175707
chr2	76335584	76336219	10	Pde11a	none	none	none	none	0.62	0.658537	0.57868	0.687225	0.823834	0.804651	0.791209	0.839806	0.748691	0.753555	0.808411	0.775785	0.639268	0.814875	-0.175607
chr6	97305035	97305303	10	Frmd4b	none	none	dELS	EM10E0828948|chr6:97304978-97305237	0.594059	0.535714	0.568915	0.584967	0.739726	0.731092	0.715789	0.775229	0.853211	0.751269	0.842857	0.773649	0.564887	0.740459	-0.175572
chr2	50190118	50190592	10	Lypd6	none	none	none	none	0.446154	0.497835	0.460076	0.434944	0.642336	0.553763	0.664122	0.729592	0.753623	0.639269	0.663755	0.703947	0.471995	0.647453	-0.175459
chr5	63686342	63686878	10	Nwd2	none	none	none	none	0.390438	0.322115	0.361111	0.328302	0.553922	0.567708	0.490683	0.512195	0.444444	0.479592	0.440741	0.455645	0.356277	0.531127	-0.17485
chr1	185312643	185313354	15	Iars2	none	none	none	none	0.141104	0.119593	0.126722	0.116402	0.279412	0.305296	0.293103	0.342541	0.260223	0.364198	0.314985	0.351438	0.130349	0.305088	-0.17474
chr9	106562347	106562696	12	none	Iqcf3	716	DNase-H3K4me3	EM10E0918054|chr9:106562321-106562669	0.623967	0.447811	0.526132	0.411392	0.836364	0.748201	0.729927	0.527869	0.614379	0.473684	0.67033	0.591696	0.535889	0.71059	-0.174701
chr14	56007826	56008329	10	none	none	none	none	none	0.214575	0.174797	0.213992	0.17341	0.346154	0.35122	0.426829	0.353293	0.278261	0.227848	0.241573	0.231061	0.194686	0.369374	-0.174688
chr12	107331283	107331588	10	none	none	none	none	none	0.408333	0.33	0.342466	0.421941	0.477876	0.651515	0.457143	0.588235	0.573248	0.422535	0.477273	0.486486	0.369167	0.543692	-0.174526
chr6	138142088	138143048	11	Mgst1	none	none	none	none	0.0714286	0.0978836	0.0963303	0.132832	0.403846	0.288256	0.162996	0.180952	0.196078	0.307692	0.228487	0.267196	0.0846561	0.259013	-0.174357
chr8	84601628	84602067	21	Cacna1a	none	none	dELS	EM10E0883190|chr8:84601591-84601786	0.240664	0.253994	0.176962	0.258979	0.459627	0.480851	0.434307	0.311765	0.15	0.277523	0.424165	0.253731	0.247329	0.421637	-0.174309
chr1	63260781	63261262	10	none	none	none	none	none	0.325581	0.5	0.483193	0.505882	0.677419	0.537778	0.63125	0.501832	0.447471	0.490385	0.464481	0.435345	0.412791	0.58707	-0.174279
chr16	90324474	90324691	10	none	none	none	none	none	0.151515	0.204918	0.353211	0.253521	0.326087	0.326389	0.352564	0.403846	0.506849	0.37013	0.389474	0.383673	0.178217	0.352222	-0.174005
chr13	45836842	45837610	10	Atxn1	none	none	dELS	EM10E0559188|chr13:45837540-45837861	0.494444	0.537234	0.421296	0.342593	0.731707	0.720238	0.628571	0.677249	0.617925	0.673913	0.575758	0.619718	0.515839	0.689441	-0.173602
chr9	118399002	118399309	10	none	none	none	none	none	0.576923	0.461538	0.568493	0.398438	0.73029	0.704762	0.652778	0.682927	0.489437	0.660131	0.655172	0.696809	0.519231	0.692689	-0.173458
chr4	116839881	116840058	10	none	none	none	none	none	0.0740741	0.126316	0.160256	0.101562	0.431373	0.174699	0.318681	0.169492	0.0961538	0.0628272	0.137652	0.182292	0.100195	0.273561	-0.173366
chr18	60812252	60813105	18	Cd74	none	none	pELS	EM10E0662406|chr18:60812721-60812932	0.718663	0.676923	0.741597	0.67696	0.880309	0.847619	0.876623	0.879452	0.899225	0.84985	0.864198	0.877143	0.697793	0.871001	-0.173208
chr5	76672766	76673716	17	C530008M17Rik	none	none	none	none	0.540541	0.591195	0.602083	0.60274	0.709779	0.787575	0.766667	0.691643	0.74878	0.793187	0.781377	0.713439	0.565868	0.738916	-0.173048
chr7	67958014	67958528	22	Igf1r	none	none	DNase-H3K4me3	EM10E0851583|chr7:67958130-67958324	0.382932	0.290816	0.262264	0.234323	0.564356	0.481481	0.492647	0.501089	0.242826	0.235632	0.237687	0.263261	0.336874	0.509894	-0.173019
chr4	155117843	155118490	18	Morn1	none	none	dELS	EM10E0780090|chr4:155118217-155118489	0.437642	0.522565	0.494457	0.440605	0.695198	0.626775	0.667519	0.622642	0.695312	0.708978	0.670404	0.725207	0.480104	0.653033	-0.17293
chr6	29273467	29273566	13	Hilpda	none	none	pELS	EM10E0815425|chr6:29273421-29273686	0.176692	0.277778	0.278302	0.275641	0.52381	0.437158	0.267409	0.37218	0.5	0.511211	0.516854	0.29078	0.227235	0.400139	-0.172905
chr1	52169012	52169796	10	Gls	none	none	none	none	0.754098	0.661808	0.708683	0.582609	0.875598	0.889552	0.891753	0.866013	0.845238	0.886076	0.825581	0.854637	0.707953	0.880729	-0.172776
chr1	90277894	90278447	14	none	none	none	none	none	0.597973	0.574026	0.471939	0.390323	0.776	0.731959	0.796053	0.730769	0.624535	0.676471	0.682927	0.603509	0.585999	0.758695	-0.172696
chr2	166152757	166153662	10	Sulf2	none	none	dELS	EM10E0718828|chr2:166152781-166153131	0.126437	0.0962343	0.0742049	0.0721649	0.201031	0.212121	0.409449	0.313433	0.213198	0.280335	0.251208	0.248227	0.111336	0.284008	-0.172673
chr18	35727778	35728838	19	1700066B19Rik	none	none	none	none	0.679245	0.634354	0.606911	0.461066	0.804688	0.848329	0.823188	0.840467	0.780415	0.798834	0.804825	0.802875	0.6568	0.829168	-0.172368
chr19	57092455	57092754	10	Ablim1	none	none	none	none	0.497854	0.516245	0.308057	0.199262	0.78	0.705357	0.730088	0.5	0.356467	0.434579	0.384615	0.431373	0.50705	0.678861	-0.171812
chr11	114641097	114641634	10	none	none	none	dELS	EM10E0525165|chr11:114641606-114641767	0.634921	0.563218	0.649194	0.624339	0.761589	0.809524	0.761905	0.75	0.673367	0.72549	0.782609	0.721925	0.59907	0.770754	-0.171685
chr4	135712012	135713068	18	none	none	none	none	none	0.320225	0.301887	0.284615	0.213873	0.5	0.52	0.515823	0.394872	0.55303	0.488372	0.424036	0.465863	0.311056	0.482674	-0.171618
chr13	92828972	92829417	10	none	none	none	none	none	0.675	0.668605	0.780142	0.766304	0.859649	0.774436	0.878981	0.860465	0.882353	0.843137	0.813333	0.863158	0.671802	0.843383	-0.17158
chr13	110560865	110561486	16	none	none	none	dELS	EM10E0572148|chr13:110560667-110560933	0.589744	0.506361	0.465479	0.472941	0.636364	0.758065	0.8	0.683646	0.710145	0.654891	0.675472	0.736585	0.548052	0.719519	-0.171466
chr13	108338914	108339732	14	Depdc1b	none	none	none	none	0.380952	0.381381	0.304124	0.271264	0.538168	0.577586	0.564815	0.529231	0.406375	0.4811	0.552817	0.461749	0.381167	0.55245	-0.171283
chr2	156482336	156482572	10	Epb41l1	none	none	dELS	EM10E0715577|chr2:156482278-156482625	0.191589	0.0963855	0.166667	0.111511	0.378571	0.263158	0.363636	0.255556	0.298387	0.276074	0.352273	0.26087	0.143987	0.31523	-0.171243
chr1	52724255	52724619	10	Mfsd6	none	none	none	none	0.762332	0.572581	0.66383	0.572687	0.88	0.823529	0.786127	0.864865	0.869231	0.891753	0.84878	0.804878	0.667456	0.83863	-0.171174
chr13	63270956	63271859	12	Aopep	none	none	none	none	0.127586	0.120743	0.108824	0.11745	0.248428	0.317797	0.345048	0.269663	0.25	0.220833	0.279661	0.231454	0.124165	0.295234	-0.171069
chr3	142387827	142388701	10	Pdlim5	none	none	none	none	0.263538	0.220974	0.196721	0.204461	0.352381	0.555556	0.312796	0.432331	0.507109	0.486772	0.385965	0.429134	0.242256	0.413266	-0.17101
chr19	21813778	21814053	10	Cemip2	none	none	none	none	0.64557	0.522556	0.538983	0.614286	0.873563	0.714286	0.71	0.721154	0.744792	0.576923	0.768293	0.672316	0.584063	0.754751	-0.170688
chr2	76930823	76931607	10	Ttn	none	none	dELS	EM10E0700495|chr2:76931094-76931321	0.667857	0.674576	0.674699	0.60473	0.864198	0.784689	0.864583	0.853535	0.81448	0.792969	0.810127	0.798419	0.671217	0.841751	-0.170535
chr11	104581613	104581778	10	Myl4	none	none	dELS	EM10E0522041|chr11:104581416-104581763	0.60515	0.504702	0.536977	0.513333	0.757396	0.680297	0.838462	0.625	0.636364	0.716867	0.771863	0.668712	0.554926	0.725289	-0.170363
chr10	99560678	99561139	10	none	none	none	none	none	0.626316	0.575646	0.628472	0.497674	0.795238	0.658163	0.814208	0.817391	0.765766	0.751351	0.882653	0.809917	0.600981	0.77125	-0.170269
chr1	138979101	138979528	10	Dennd1b	none	none	none	none	0.666667	0.702128	0.831169	0.753425	0.846405	0.945355	0.78607	0.840183	0.836676	0.835821	0.758929	0.82	0.684397	0.854503	-0.170106
chr16	93925377	93926512	10	Cldn14	none	none	dELS	EM10E0629976|chr16:93925721-93926042	0.760116	0.700461	0.679901	0.70347	0.91195	0.913386	0.893082	0.882175	0.870647	0.818182	0.897196	0.794038	0.730288	0.900148	-0.16986
chr8	126848385	126848925	10	none	none	none	dELS	EM10E0895471|chr8:126848683-126849012	0.121849	0.109966	0.0510638	0.0447284	0.375	0.300493	0.162602	0.304348	0.0531915	0.161137	0.175758	0.19457	0.115907	0.285611	-0.169703
chr9	57547814	57548210	10	Mpi	none	none	dELS	EM10E0906531|chr9:57547926-57548135	0.439732	0.391534	0.219949	0.204225	0.79562	0.496429	0.507812	0.541033	0.44	0.48294	0.523511	0.506993	0.415633	0.585224	-0.16959
chr4	149266000	149266609	16	Kif1b	none	none	none	none	0.377451	0.449383	0.372159	0.307522	0.641256	0.623786	0.481481	0.585366	0.392996	0.449231	0.505376	0.444134	0.413417	0.582972	-0.169555
chr19	24673314	24674197	14	none	Tmem252	0	pELS	EM10E0674752|chr19:24673428-24673758	0.0431655	0.0236486	0.0704698	0.0267559	0.145749	0.170103	0.224561	0.270588	0.232227	0.251142	0.207951	0.240741	0.0334071	0.20275	-0.169343
chr19	58970566	58971120	17	Eno4	none	none	none	none	0.606965	0.589421	0.609284	0.593496	0.730942	0.815642	0.806306	0.716279	0.655589	0.649171	0.568905	0.688482	0.598193	0.767292	-0.169099
chr10	42057852	42058177	10	none	none	none	dELS	EM10E0472881|chr10:42057875-42058034	0.747863	0.591623	0.725888	0.742739	0.860656	0.860335	0.898204	0.735669	0.801282	0.748663	0.719626	0.790123	0.669743	0.838716	-0.168973
chr4	139576642	139576997	10	Iffo2	none	none	none	none	0.188119	0.25	0.250883	0.300971	0.471074	0.424	0.32	0.336957	0.517241	0.52459	0.58	0.466258	0.219059	0.388008	-0.168948
chr5	64045019	64045260	10	none	none	none	PLS	EM10E0789040|chr5:64044840-64045152	0.56	0.477366	0.37788	0.25	0.612069	0.760563	0.676471	0.700508	0.585635	0.712264	0.610738	0.652672	0.518683	0.687403	-0.16872
chr1	93856870	93857844	14	none	none	none	none	none	0.184	0.196429	0.235732	0.314176	0.375912	0.274576	0.484848	0.299663	0.395973	0.410853	0.364217	0.334416	0.190214	0.35875	-0.168536
chr15	64314932	64315396	10	Asap1	none	none	pELS	EM10E0601211|chr15:64315031-64315240	0.23301	0.137809	0.176471	0.163866	0.314721	0.28821	0.489583	0.323077	0.4	0.325991	0.295858	0.314655	0.185409	0.353898	-0.168488
chr17	3350099	3350343	10	Tiam2	none	none	none	none	0.631579	0.60596	0.594512	0.475655	0.848739	0.809187	0.792	0.698795	0.756098	0.775801	0.87234	0.773723	0.61877	0.78718	-0.168411
chr13	97244377	97245067	10	Enc1	none	none	dELS	EM10E0569065|chr13:97244393-97244622	0.269767	0.239437	0.253333	0.228137	0.428571	0.522321	0.37594	0.365145	0.371859	0.298611	0.338235	0.294964	0.254602	0.422994	-0.168392
chr2	124612037	124612757	10	Sema6d	none	none	pELS	EM10E0708396|chr2:124612370-124612539	0.277778	0.356557	0.365854	0.376033	0.512658	0.558974	0.452174	0.418251	0.583333	0.605769	0.583333	0.460674	0.317168	0.485514	-0.168347
chr14	119896015	119896647	10	none	none	none	dELS	EM10E0591457|chr14:119895806-119896069	0.448864	0.438503	0.396078	0.418301	0.666667	0.557576	0.639269	0.584158	0.453202	0.567073	0.566265	0.548077	0.443683	0.611918	-0.168234
chr13	102897369	102897959	10	Mast4	none	none	dELS	EM10E0570808|chr13:102897403-102897723	0.66055	0.612903	0.694444	0.526749	0.755365	0.798942	0.844086	0.821429	0.788	0.782609	0.735395	0.783019	0.636727	0.804955	-0.168228
chr8	47493175	47493402	10	Trappc11	none	none	none	none	0.786517	0.687285	0.744	0.706485	0.865031	0.912863	0.947761	0.894737	0.851351	0.885321	0.933649	0.902041	0.736901	0.905098	-0.168197
chr6	22010313	22010697	13	Cped1	none	none	none	none	0.0690789	0.0511364	0.0396975	0.043257	0.123288	0.22029	0.367347	0.201422	0.344538	0.174387	0.347962	0.291498	0.0601077	0.228087	-0.167979
chr16	9351877	9352357	10	none	none	none	dELS	EM10E0615235|chr16:9352076-9352344	0.651786	0.73617	0.740196	0.716049	0.870466	0.851852	0.918919	0.806202	0.77957	0.687831	0.630137	0.727273	0.693978	0.86186	-0.167882
chr1	133744702	133745194	10	Atp2b4	none	none	dELS	EM10E0451163|chr1:133744730-133745070	0.577273	0.596859	0.550562	0.5311	0.663717	0.738255	0.884058	0.733696	0.678082	0.73224	0.644928	0.692857	0.587066	0.754931	-0.167866
chr6	94889874	94890408	10	none	none	none	none	none	0.729839	0.657534	0.490566	0.481818	0.84466	0.87451	0.887574	0.839216	0.91623	0.876068	0.881579	0.862069	0.693686	0.86149	-0.167803
chr2	51038324	51039198	11	none	none	none	none	none	0.42126	0.318725	0.403756	0.376307	0.507463	0.486486	0.562212	0.594378	0.56044	0.617647	0.502326	0.540856	0.369992	0.537635	-0.167642
chr5	38598553	38598858	12	none	none	none	none	none	0.70297	0.54321	0.60166	0.734807	0.943662	0.587302	0.829787	0.800866	0.723926	0.850962	0.772727	0.697778	0.62309	0.790404	-0.167314
chr5	45494241	45495682	17	Lap3	none	none	pELS	EM10E0787752|chr5:45494484-45494720	0.197849	0.241685	0.13211	0.124211	0.492908	0.317949	0.333333	0.403471	0.305369	0.355072	0.315642	0.294466	0.219767	0.386915	-0.167148
chr7	98145902	98146591	14	Capn5	Omp	400	none	none	0.574219	0.560606	0.431111	0.47205	0.664975	0.790179	0.719512	0.763485	0.631148	0.558824	0.743243	0.619433	0.567412	0.734538	-0.167125
chr19	40616170	40616588	10	Entpd1	none	none	none	none	0.705128	0.713355	0.790378	0.769811	0.920455	0.812245	0.900709	0.869919	0.866242	0.895522	0.857143	0.846491	0.709242	0.875832	-0.16659
chr2	91157860	91158500	11	Madd	none	none	none	none	0.284314	0.144033	0.201201	0.106195	0.32963	0.540773	0.2875	0.364865	0.252174	0.175758	0.325843	0.281022	0.214173	0.380692	-0.166518
chr8	61301729	61302095	10	Sh3rf1	none	none	dELS	EM10E0878641|chr8:61301702-61302025	0.410714	0.399254	0.401434	0.498084	0.558442	0.65285	0.491379	0.583333	0.663462	0.676471	0.678161	0.644068	0.404984	0.571501	-0.166517
chr8	36058131	36058561	10	none	none	none	none	none	0.703196	0.722222	0.490196	0.47807	0.877285	0.885246	0.896104	0.857639	0.758065	0.803191	0.775281	0.753289	0.712709	0.879068	-0.166359
chr6	4747953	4748074	12	Peg10	Sgce	746	pELS	EM10E0812821|chr6:4747720-4748044	0.36747	0.34689	0.440678	0.448747	0.578947	0.394659	0.651515	0.46875	0.893855	0.371901	0.467066	0.362712	0.35718	0.523468	-0.166288
chr10	125938228	125938928	16	none	none	none	dELS	EM10E0491154|chr10:125938555-125938890	0.375321	0.326241	0.314342	0.291667	0.470238	0.555825	0.471366	0.570406	0.566116	0.424437	0.339623	0.505236	0.350781	0.516959	-0.166177
chr10	119761190	119761652	10	Grip1	none	none	PLS	EM10E0489834|chr10:119761503-119761801	0.570447	0.576159	0.613636	0.712418	0.732283	0.741784	0.818182	0.665289	0.794326	0.727626	0.703057	0.794007	0.573303	0.739385	-0.166082
chr14	120677040	120678048	17	none	none	none	none	none	0.168367	0.0952381	0.156177	0.128099	0.324111	0.264984	0.277778	0.322654	0.428571	0.398256	0.482972	0.360987	0.131803	0.297382	-0.165579
chr4	133897412	133898134	10	none	none	none	dELS	EM10E0771764|chr4:133897382-133897650	0.244444	0.208333	0.169312	0.182927	0.402597	0.382979	0.402062	0.380192	0.348571	0.390164	0.239837	0.366864	0.226389	0.391957	-0.165569
chr11	70605988	70606282	16	Mink1	none	none	none	none	0.496914	0.576503	0.441919	0.343675	0.645714	0.690037	0.791209	0.682119	0.544025	0.560166	0.59116	0.450512	0.536708	0.70227	-0.165562
chr9	21051585	21052220	10	none	none	none	DNase-H3K4me3	EM10E0897707|chr9:21051624-21051971	0.530435	0.542683	0.627219	0.636364	0.7	0.773256	0.675	0.660099	0.783505	0.682353	0.611111	0.730435	0.536559	0.702089	-0.16553
chr2	18049658	18050791	16	none	Skida1	607	pELS	EM10E0686955|chr2:18049881-18050160	0.536443	0.638418	0.591549	0.563492	0.809353	0.736232	0.739669	0.726471	0.697059	0.76	0.664975	0.667638	0.587431	0.752931	-0.1655
chr2	178413666	178413778	10	Ppp1r3d	Fam217b	-746	pELS	EM10E0722442|chr2:178413608-178413939	0.0918919	0.263975	0.284672	0.257353	0.355556	0.143443	0.552941	0.320611	0.121951	0.204724	0.0127389	0.20197	0.177934	0.343138	-0.165204
chr9	95814046	95815333	20	Pls1	none	none	dELS	EM10E0915459|chr9:95814227-95814526	0.296435	0.28869	0.389655	0.38587	0.463068	0.49278	0.397183	0.477352	0.603448	0.646341	0.518987	0.600713	0.292563	0.457596	-0.165033
chr1	89302895	89303038	10	none	none	none	none	none	0.576023	0.667954	0.740741	0.644068	0.972973	0.655814	0.797753	0.721116	0.895349	0.5053	0.492424	0.642857	0.621989	0.786914	-0.164925
chr17	45491989	45492224	10	none	none	none	none	none	0.446352	0.534483	0.465347	0.403846	0.697674	0.636	0.695906	0.59164	0.679487	0.639485	0.518519	0.535055	0.490417	0.655305	-0.164888
chr13	63245511	63246218	10	Aopep	none	none	pELS	EM10E0564277|chr13:63245727-63246073	0.180851	0.119565	0.102102	0.0651558	0.288889	0.35249	0.318386	0.300469	0.305556	0.241667	0.349057	0.209091	0.150208	0.315059	-0.16485
chr3	30505022	30506037	18	Mecom	none	none	pELS	EM10E0726379|chr3:30505640-30505876	0.253369	0.301149	0.325203	0.345771	0.375862	0.583562	0.420455	0.38843	0.402439	0.325269	0.377005	0.41875	0.277259	0.442077	-0.164818
chr5	129160540	129161120	12	Adgrd1	none	none	none	none	0.502463	0.506977	0.535398	0.514768	0.64532	0.642458	0.72327	0.666667	0.625	0.604651	0.481481	0.671795	0.50472	0.669429	-0.164709
chr10	62501090	62501617	10	Srgn	none	none	dELS	EM10E0476702|chr10:62501306-62501524	0.649123	0.623188	0.60515	0.573034	0.816425	0.744	0.787611	0.855172	0.830357	0.794643	0.707921	0.722892	0.636156	0.800802	-0.164646
chr10	41983892	41984462	10	Armc2	none	none	none	none	0.642105	0.631579	0.476923	0.454545	0.817391	0.715116	0.898551	0.774869	0.858974	0.795031	0.696833	0.760417	0.636842	0.801482	-0.16464
chr19	45157234	45157334	12	none	none	none	none	none	0.0853659	0.0674157	0.110656	0.189266	0.366864	0.206897	0.2	0.18797	0.0540541	0.142857	0.18	0.172691	0.0763908	0.240433	-0.164042
chr6	31133583	31133984	10	none	none	none	none	none	0.736041	0.650407	0.632143	0.618868	0.888235	0.772549	0.868132	0.9	0.847368	0.882353	0.914798	0.896947	0.693224	0.857229	-0.164005
chr2	31082346	31082766	14	Fnbp1	none	none	dELS	EM10E0690958|chr2:31082400-31082668	0.302387	0.268657	0.393333	0.514739	0.543478	0.5	0.36	0.393701	0.66474	0.535326	0.357143	0.502674	0.285522	0.449295	-0.163773
chr18	12973318	12973938	20	Impact	none	none	pELS	EM10E0654222|chr18:12973173-12973522	0.460546	0.456047	0.411313	0.497026	0.806061	0.478714	0.756579	0.445466	0.5	0.46196	0.521944	0.417012	0.458297	0.621705	-0.163408
chr4	56701959	56702423	10	none	none	none	dELS	EM10E0756409|chr4:56702288-56702628	0.423529	0.365741	0.382353	0.420513	0.55	0.52809	0.541935	0.61194	0.489583	0.609272	0.463687	0.538922	0.394635	0.557991	-0.163356
chr10	93682632	93683071	10	Ntn4	none	none	none	none	0.032967	0.0538721	0.0620155	0.1	0.130208	0.247126	0.300971	0.148	0.0935252	0.284848	0.437158	0.369369	0.0434195	0.206576	-0.163157
chr10	82900126	82900404	10	none	none	none	dELS	EM10E0482484|chr10:82900223-82900390	0.142373	0.114478	0.0929577	0.0878378	0.391304	0.281081	0.277419	0.215686	0.126437	0.267857	0.203297	0.216102	0.128425	0.291373	-0.162947
chr13	63254970	63255935	10	Aopep	none	none	PLS	EM10E0564293|chr13:63255471-63255806	0.53125	0.504425	0.413043	0.4375	0.730769	0.663265	0.727273	0.601124	0.688172	0.58296	0.568282	0.619266	0.517837	0.680608	-0.16277
chr6	52674444	52674810	12	none	none	none	dELS	EM10E0820915|chr6:52674592-52674869	0.256098	0.219653	0.132275	0.0916335	0.441441	0.535519	0.281768	0.34375	0.246667	0.31694	0.335443	0.188841	0.237875	0.40062	-0.162744
chr14	55612803	55613722	13	none	none	none	none	none	0.482192	0.366234	0.311558	0.25066	0.625	0.563518	0.582492	0.576687	0.581882	0.574324	0.537445	0.554017	0.424213	0.586924	-0.162711
chr6	30737242	30737460	10	Mest	none	none	pELS	EM10E0816093|chr6:30737300-30737519	0.442105	0.336323	0.505348	0.338926	0.75	0.525641	0.486957	0.444795	0.496	0.393035	0.448276	0.493151	0.389214	0.551848	-0.162634
chr2	168268527	168268696	10	Kcng1	none	none	none	none	0.15	0.212766	0.189815	0.226027	0.419048	0.353191	0.379747	0.223565	0.163462	0.331984	0.147727	0.218487	0.181383	0.343888	-0.162505
chr2	92373553	92373910	10	Large2	Pex16	-766	pELS	EM10E0702640|chr2:92373460-92373696	0.205128	0.277439	0.255605	0.208437	0.43299	0.345515	0.494253	0.342262	0.43956	0.462094	0.473988	0.461741	0.241284	0.403755	-0.162471
chr3	85277677	85278664	28	Gm37240	none	none	none	none	0.448735	0.421053	0.401821	0.374677	0.675234	0.449541	0.698061	0.566061	0.614187	0.56338	0.655012	0.539797	0.434894	0.597224	-0.16233
chr3	148680659	148681210	10	none	none	none	dELS	EM10E0747782|chr3:148680774-148681121	0.397683	0.408304	0.424149	0.405488	0.536481	0.472325	0.694215	0.557895	0.554217	0.506608	0.451493	0.549206	0.402994	0.565229	-0.162235
chr16	34092887	34093632	14	Kalrn	none	none	none	none	0.397163	0.47541	0.507692	0.545723	0.53125	0.688976	0.599349	0.574194	0.570694	0.673139	0.697115	0.684478	0.436286	0.598442	-0.162156
chr2	101732513	101733198	10	Prr5l	none	none	dELS	EM10E0703697|chr2:101732796-101733139	0.708075	0.625616	0.65534	0.590909	0.807692	0.753191	0.879433	0.874396	0.65	0.775	0.831683	0.763158	0.666845	0.828678	-0.161833
chr13	100260317	100261191	19	none	none	none	none	none	0.326816	0.366279	0.375215	0.371717	0.600733	0.573566	0.400685	0.457746	0.686486	0.522105	0.564841	0.458797	0.346547	0.508183	-0.161635
chr3	144837788	144838580	16	Clca3b	none	none	none	none	0.660714	0.653543	0.645161	0.594132	0.821429	0.784512	0.854237	0.814727	0.735409	0.735786	0.768977	0.81203	0.657129	0.818726	-0.161597
chr12	95746945	95747677	10	Flrt2	none	none	dELS	EM10E0544941|chr12:95746913-95747258	0.331579	0.334884	0.247423	0.404878	0.532051	0.37561	0.481013	0.589286	0.392405	0.436047	0.374101	0.467005	0.333231	0.49449	-0.161259
chr4	49413026	49413549	10	none	none	none	none	none	0.660377	0.556122	0.64	0.473988	0.586826	0.817568	0.883436	0.790123	0.52439	0.663793	0.782353	0.869159	0.60825	0.769488	-0.161238
chr11	97194968	97195944	12	none	none	none	none	none	0.190955	0.183333	0.153266	0.126411	0.281879	0.397695	0.484375	0.229219	0.309524	0.1875	0.272189	0.161111	0.187144	0.348292	-0.161148
chr13	96671737	96672516	12	none	Hmgcr	801	pELS	EM10E0568893|chr13:96671696-96672038	0.565789	0.542751	0.442748	0.473077	0.644788	0.822222	0.627119	0.766304	0.506993	0.670968	0.582759	0.641026	0.55427	0.715108	-0.160838
chr15	80001676	80001855	17	Pdgfb	none	none	dELS	EM10E0605393|chr15:80001658-80001962	0.47644	0.469697	0.395294	0.201474	0.777778	0.687845	0.436508	0.633411	0.393617	0.520305	0.6625	0.613181	0.473068	0.633885	-0.160817
chr4	129795152	129795547	10	none	none	none	dELS	EM10E0769796|chr4:129795142-129795317	0.531915	0.366255	0.304167	0.278912	0.676923	0.619565	0.681564	0.461538	0.717073	0.607692	0.594937	0.581028	0.449085	0.609898	-0.160813
chr15	86088029	86088383	10	Gramd4	none	none	dELS	EM10E0608287|chr15:86087756-86088106	0.251534	0.231343	0.206349	0.15566	0.322917	0.4125	0.477941	0.394558	0.444444	0.373626	0.384106	0.379085	0.241439	0.401979	-0.16054
chr8	84570023	84570412	10	Cacna1a	none	none	DNase-H3K4me3	EM10E0883173|chr8:84570024-84570291	0.449838	0.506812	0.471204	0.450382	0.634454	0.646893	0.67619	0.597444	0.615635	0.532353	0.558685	0.540059	0.478325	0.638745	-0.16042
chr15	79493842	79494164	12	Kcnj4	none	none	dELS	EM10E0605119|chr15:79493648-79493856	0.366906	0.277473	0.351032	0.322581	0.382716	0.488889	0.584158	0.474576	0.355731	0.33871	0.295918	0.311953	0.32219	0.482585	-0.160395
chr2	172627629	172627991	10	none	none	none	dELS	EM10E0721429|chr2:172627620-172627898	0.513393	0.380952	0.384354	0.386364	0.72549	0.636364	0.484615	0.583784	0.512658	0.400966	0.6	0.418919	0.447173	0.607563	-0.160391
chrX	139210123	139210237	14	none	Pwwp3b	81	PLS	EM10E0929907|chrX:139209856-139210198	0.037037	0.25523	0.0833333	0.451064	0	0.216418	0.541935	0.467742	0	0.00884956	0	0.345912	0.146134	0.306524	-0.16039
chr9	60504641	60505112	12	Thsd4	none	none	dELS	EM10E0907659|chr9:60504928-60505163	0.474074	0.495798	0.343537	0.216617	0.58046	0.72	0.603659	0.676724	0.672	0.549153	0.638498	0.612335	0.484936	0.645211	-0.160274
chr10	60799716	60800081	12	Unc5b	none	none	none	none	0.332344	0.285156	0.41543	0.564576	0.520179	0.435798	0.443137	0.476744	0.699387	0.766234	0.561265	0.590734	0.30875	0.468965	-0.160214
chr4	141648898	141649280	10	Plekhm2	none	none	none	none	0.673367	0.595041	0.523132	0.57384	0.864662	0.815789	0.697917	0.799145	0.763636	0.773585	0.715976	0.748899	0.634204	0.794378	-0.160174
chr3	90245233	90246143	10	none	none	none	none	none	0.564972	0.522222	0.562212	0.566474	0.566667	0.748252	0.732143	0.766423	0.647841	0.735484	0.686441	0.692683	0.543597	0.703371	-0.159774
chr9	96783947	96784796	12	none	none	none	none	none	0.491857	0.507732	0.657068	0.617143	0.731343	0.655914	0.639706	0.610526	0.722513	0.819484	0.770563	0.744949	0.499794	0.659372	-0.159578
chr7	64649053	64649516	10	Apba2	none	none	none	none	0.118367	0.0594796	0.0729167	0.0636704	0.315789	0.161572	0.267516	0.249071	0.317204	0.283951	0.232365	0.281853	0.0889235	0.248487	-0.159564
chr11	113102040	113102824	10	none	none	none	none	none	0.285171	0.241803	0.380783	0.320463	0.435115	0.483721	0.353846	0.419355	0.556213	0.435685	0.385366	0.399194	0.263487	0.423009	-0.159522
chr3	121428611	121429233	12	Cnn3	none	none	pELS	EM10E0742566|chr3:121428754-121429031	0.0919118	0.0518135	0.096	0.120401	0.216667	0.206573	0.232673	0.26943	0.135371	0.246809	0.278431	0.211454	0.0718626	0.231336	-0.159473
chr18	65051373	65051767	10	Nedd4l	none	none	dELS	EM10E0663905|chr18:65051504-65051847	0.68932	0.596244	0.59375	0.707627	0.828767	0.808362	0.793103	0.777778	0.893258	0.821429	0.766871	0.820946	0.642782	0.802003	-0.15922
chr8	77187938	77188426	10	Nr3c2	none	none	none	none	0.0608365	0.0742049	0.0940439	0.0695971	0.182243	0.476415	0.129213	0.117216	0.0945946	0.0558376	0.0892857	0.125	0.0675207	0.226272	-0.158751
chr3	138809914	138810474	12	Tspan5	none	none	none	none	0.329949	0.324675	0.249191	0.182927	0.604478	0.476395	0.516393	0.346939	0.358974	0.21256	0.52451	0.32243	0.327312	0.486051	-0.158739
chr8	121644652	121645131	10	Zcchc14,Gm20388	none	none	none	none	0.239631	0.329341	0.253394	0.286408	0.47205	0.536458	0.333333	0.430769	0.380531	0.466321	0.403846	0.402174	0.284486	0.443153	-0.158666
chr6	4747474	4747741	19	none	Peg10,Sgce	168267	pELS	EM10E0812821|chr6:4747720-4748044	0.415761	0.438095	0.472917	0.387674	0.679325	0.333333	0.857895	0.471459	0.590226	0.578089	0.517413	0.494565	0.426928	0.585503	-0.158575
chr17	34185884	34186517	13	Psmb9	none	none	none	none	0.660959	0.619335	0.616935	0.572993	0.849515	0.790393	0.725191	0.82971	0.765854	0.870192	0.80303	0.828996	0.640147	0.798702	-0.158555
chr3	133309702	133309775	10	none	Ppa2	-335	none	none	0.309859	0.432584	0.441406	0.497835	0.515789	0.705357	0.421569	0.475904	0.770492	0.527607	0.558621	0.463415	0.371222	0.529655	-0.158433
chr10	86877121	86877721	10	Stab2	none	none	none	none	0.454167	0.448598	0.37931	0.35023	0.54375	0.623377	0.666667	0.605263	0.446701	0.519553	0.535316	0.540323	0.451382	0.609764	-0.158382
chr19	21630709	21631265	10	1110059E24Rik	none	none	dELS	EM10E0673978|chr19:21630669-21631004	0.283721	0.228956	0.268775	0.294671	0.494444	0.288372	0.39645	0.479401	0.637584	0.403587	0.377483	0.426523	0.256339	0.414667	-0.158328
chr17	46866843	46867149	12	none	none	none	none	none	0.638365	0.556	0.6	0.651832	0.846154	0.8	0.669118	0.705882	0.880503	0.794643	0.785441	0.707627	0.597182	0.755288	-0.158106
chr7	24383284	24383551	10	Kcnn4	none	none	none	none	0.180556	0.145228	0.112676	0.10596	0.301587	0.385787	0.367816	0.227612	0.190184	0.206186	0.189394	0.151515	0.162892	0.320701	-0.157809
chr10	83652429	83652682	10	none	none	none	dELS	EM10E0482789|chr10:83652593-83652782	0.772321	0.730627	0.663677	0.602459	0.952	0.897196	0.953488	0.83432	0.828571	0.798658	0.829384	0.768844	0.751474	0.909251	-0.157777
chr3	85604323	85605168	10	Gatb,Gm37240	none	none	none	none	0.696517	0.764045	0.744828	0.689655	0.918182	0.905172	0.864286	0.864078	0.755725	0.839662	0.84153	0.889423	0.730281	0.887929	-0.157648
chr19	6322130	6322731	18	Cdc42bpg	none	none	dELS	EM10E0670661|chr19:6322191-6322539	0.585034	0.564236	0.533733	0.498915	0.739645	0.68546	0.814815	0.688889	0.709302	0.794811	0.630952	0.709328	0.574635	0.732202	-0.157567
chr13	31312693	31313264	10	none	none	none	dELS	EM10E0555345|chr13:31312849-31313114	0.453333	0.263636	0.24898	0.189723	0.509259	0.497608	0.571429	0.485185	0.358491	0.37619	0.431193	0.302439	0.358485	0.51587	-0.157385
chr10	41604868	41605511	13	Ccdc162	none	none	pELS	EM10E0472702|chr10:41604893-41605241	0.20679	0.230994	0.200903	0.185745	0.438538	0.381766	0.210526	0.474227	0.533333	0.610497	0.509294	0.457576	0.218892	0.376264	-0.157372
chr9	110657597	110658003	10	Ccdc12	none	none	pELS	EM10E0919577|chr9:110657728-110658077	0.0335196	0.097561	0.0769231	0.0619469	0.140741	0.298611	0.188312	0.263393	0.129353	0.181818	0.0725806	0.18209	0.0655403	0.222764	-0.157224
chr19	3667916	3668252	10	Lrp5	none	none	dELS	EM10E0669087|chr19:3668061-3668350	0.536364	0.458874	0.466019	0.517857	0.714286	0.72381	0.5625	0.618605	0.547619	0.67029	0.632911	0.631111	0.497619	0.6548	-0.157181
chr5	147907888	147908379	10	none	none	none	none	none	0.126866	0.126812	0.145695	0.22	0.355556	0.213235	0.252033	0.314655	0.25	0.288288	0.306977	0.270833	0.126839	0.28387	-0.157031
chr13	31343932	31345100	10	none	none	none	none	none	0.621324	0.566952	0.541284	0.486301	0.785714	0.757085	0.710744	0.750842	0.654822	0.675	0.682609	0.643836	0.594138	0.751096	-0.156959
chr10	95747706	95748292	13	none	none	none	pELS	EM10E0486068|chr10:95747777-95748126	0.349315	0.365915	0.38488	0.405325	0.454955	0.497872	0.562771	0.542636	0.638225	0.646465	0.595819	0.587065	0.357615	0.514558	-0.156943
chr2	72701792	72702239	10	none	none	none	none	none	0.435294	0.52518	0.49835	0.501629	0.704142	0.55102	0.621469	0.672043	0.674208	0.717822	0.64497	0.689139	0.480237	0.637169	-0.156932
chr3	96636376	96636753	10	Gm42957,Pex11b	none	none	pELS	EM10E0737653|chr3:96636489-96636704	0.155844	0.257919	0.179577	0.24026	0.275229	0.238889	0.463158	0.477273	0.51049	0.488764	0.287671	0.361386	0.206881	0.363637	-0.156756
chr7	6731080	6731296	10	Usp29	Peg3	649	pELS	EM10E0841430|chr7:6730970-6731148	0.453039	0.397727	0.455556	0.551724	0.511905	0.451128	0.755981	0.608911	0.547945	0.511905	0.496183	0.408088	0.425383	0.581981	-0.156598
chr5	66545839	66546334	13	Apbb2	none	none	dELS	EM10E0790186|chr5:66545769-66546107	0.291829	0.267101	0.439528	0.433048	0.424658	0.533333	0.464088	0.322034	0.726744	0.67364	0.549587	0.620818	0.279465	0.436028	-0.156563
chr5	33141865	33142145	10	Slc5a1	none	none	PLS	EM10E0785137|chr5:33141928-33142271	0.0392157	0.0632911	0.0144928	0.059633	0.146119	0.198238	0.229167	0.257642	0.0795455	0.0927152	0.164894	0.145455	0.0512534	0.207791	-0.156538
chr17	29398242	29398424	12	none	none	none	dELS	EM10E0637974|chr17:29398056-29398397	0.0650407	0.0935673	0.080292	0.028777	0.208333	0.234899	0.113333	0.386667	0.144068	0.311111	0.424658	0.166667	0.079304	0.235808	-0.156504
chr15	97500955	97502019	13	none	none	none	none	none	0.606061	0.581683	0.580052	0.569554	0.804487	0.716612	0.801471	0.678689	0.788288	0.667785	0.672131	0.607235	0.593872	0.750315	-0.156443
chr5	99417112	99417345	10	Rasgef1b	none	none	none	none	0.21755	0.256944	0.329356	0.478261	0.431624	0.262821	0.438095	0.440594	0.401487	0.470745	0.324561	0.429924	0.237247	0.393283	-0.156036
chr2	157417414	157418121	18	none	Src	-323	pELS	EM10E0716035|chr2:157417785-157417975	0.513678	0.352201	0.38191	0.37971	0.480519	0.669323	0.575419	0.630508	0.636364	0.56213	0.554307	0.580247	0.43294	0.588942	-0.156003
chr9	31632711	31633636	15	none	none	none	none	none	0.256267	0.387692	0.42757	0.55303	0.428571	0.50974	0.565421	0.406977	0.55	0.544529	0.588424	0.56743	0.32198	0.477677	-0.155697
chr15	35299637	35299770	10	Osr2	none	none	pELS	EM10E0596614|chr15:35299733-35299918	0.0333333	0.0111111	0.0833333	0.117949	0.00689655	0.331754	0.254545	0.118421	0.287129	0.0125	0	0.0258621	0.0222222	0.177904	-0.155682
chr6	137630502	137630764	10	Eps8	none	none	dELS	EM10E0837956|chr6:137630393-137630729	0.771429	0.673171	0.647975	0.588235	0.853659	0.911877	0.84466	0.901186	0.838235	0.853211	0.904215	0.9	0.7223	0.877845	-0.155546
chr18	20488856	20489595	10	none	none	none	dELS	EM10E0654853|chr18:20489571-20489921	0.591716	0.594017	0.5	0.449799	0.751037	0.798883	0.719745	0.723684	0.740458	0.844156	0.696629	0.857798	0.592867	0.748337	-0.155471
chr3	51553516	51554540	20	Setd7	none	none	dELS	EM10E0728950|chr3:51554101-51554374	0.552573	0.472426	0.552212	0.556985	0.655172	0.615385	0.681159	0.719818	0.583333	0.716247	0.70398	0.651934	0.5125	0.667884	-0.155384
chr5	116271737	116272190	12	Ccdc60	none	none	dELS	EM10E0800258|chr5:116271510-116271858	0.577869	0.46281	0.541667	0.586207	0.622951	0.621277	0.737089	0.72119	0.548193	0.70297	0.678947	0.673759	0.520339	0.675627	-0.155287
chr7	25437633	25438900	12	none	none	none	none	none	0.381974	0.407801	0.364583	0.32636	0.591195	0.615385	0.444444	0.54918	0.546961	0.545455	0.597315	0.519685	0.394888	0.550051	-0.155163
chr5	149514014	149514458	13	none	none	none	dELS	EM10E0812003|chr5:149514102-149514382	0.201005	0.0674603	0.19	0.189189	0.204545	0.341991	0.327434	0.283525	0.177936	0.259434	0.242424	0.277778	0.134233	0.289374	-0.155141
chr2	5851089	5851429	10	Nudt5	none	none	dELS	EM10E0685253|chr2:5851212-5851477	0.741379	0.769585	0.810427	0.790244	0.922078	0.858824	0.962963	0.898551	0.875536	0.882629	0.91358	0.890909	0.755482	0.910604	-0.155122
chr3	37183702	37184229	10	none	none	none	none	none	0.150259	0.285714	0.27673	0.263158	0.361446	0.364964	0.363636	0.401826	0.270492	0.478528	0.367568	0.457711	0.217987	0.372968	-0.154981
chr1	156967850	156968523	10	none	none	none	none	none	0.271889	0.306122	0.392491	0.275591	0.584507	0.369792	0.37037	0.451163	0.537975	0.481132	0.388679	0.511945	0.289006	0.443958	-0.154952
chr15	99032055	99033007	15	Tuba1c	none	none	dELS	EM10E0611515|chr15:99032344-99032653	0.210938	0.199501	0.156909	0.1375	0.411523	0.283333	0.334951	0.410468	0.424084	0.364238	0.33213	0.423529	0.205219	0.360069	-0.15485
chr13	52849767	52850177	10	Auh	none	none	dELS	EM10E0561307|chr13:52849591-52849884	0.111111	0.112994	0.0843373	0.106464	0.19685	0.358209	0.239726	0.272727	0.134752	0.154696	0.196154	0.228758	0.112053	0.266878	-0.154825
chr1	166135784	166136166	10	Gpa33	none	none	none	none	0.573034	0.574144	0.493927	0.43379	0.614035	0.758454	0.793333	0.747706	0.734694	0.598174	0.655914	0.652893	0.573589	0.728382	-0.154793
chr19	29324312	29324800	12	Insl6	none	none	pELS	EM10E0675790|chr19:29324508-29324798	0.666667	0.632035	0.610656	0.556604	0.852814	0.769737	0.787755	0.806167	0.765517	0.849765	0.759657	0.876777	0.649351	0.804118	-0.154768
chr13	55185326	55185559	11	none	none	none	none	none	0.581818	0.435897	0.554825	0.473592	0.837772	0.552496	0.732283	0.531579	0.714286	0.559441	0.745211	0.439216	0.508858	0.663533	-0.154675
chr17	44162278	44163035	15	none	none	none	dELS	EM10E0641828|chr17:44162559-44162776	0.199052	0.175	0.241497	0.227011	0.306773	0.383142	0.420513	0.255708	0.310127	0.196429	0.257329	0.273224	0.187026	0.341534	-0.154508
chr13	100593792	100594540	31	none	none	none	dELS	EM10E0570214|chr13:100594194-100594418	0.474619	0.499022	0.419204	0.541732	0.749158	0.585492	0.830088	0.400407	0.670945	0.366446	0.789223	0.362256	0.48682	0.641286	-0.154466
chr2	73527015	73528115	22	Wipf1	none	none	none	none	0.659963	0.6448	0.693086	0.650636	0.824074	0.808163	0.812375	0.78245	0.819121	0.818854	0.819643	0.80292	0.652382	0.806766	-0.154384
chr2	162393912	162394911	14	Ptprt	none	none	none	none	0.227468	0.206081	0.228346	0.195055	0.330579	0.367589	0.433735	0.352349	0.210191	0.277419	0.304833	0.276276	0.216774	0.371063	-0.154288
chr2	102828044	102829044	12	Cd44	none	none	dELS	EM10E0704142|chr2:102828429-102828751	0.0670554	0.146179	0.17833	0.202417	0.25731	0.306897	0.271676	0.207237	0.35124	0.407273	0.356828	0.341549	0.106617	0.26078	-0.154163
chr6	29335710	29335848	10	Fam71f1	none	none	none	none	0.505155	0.461538	0.445122	0.42623	0.700599	0.66055	0.626667	0.562044	0.51073	0.528662	0.595238	0.467532	0.483347	0.637465	-0.154118
chr19	6858210	6858789	11	none	Ccdc88b	0	PLS	EM10E0670909|chr19:6857976-6858326	0.665217	0.726087	0.761421	0.565854	0.869565	0.84	0.837838	0.851528	0.88	0.848168	0.812	0.858696	0.695652	0.849733	-0.154081
chr4	133489246	133489441	10	none	none	none	dELS	EM10E0771511|chr4:133489100-133489319	0.162698	0.0680473	0.182099	0.0893471	0.247191	0.338403	0.277778	0.214286	0.109756	0.0583942	0.351351	0.117264	0.115373	0.269414	-0.154042
chr19	55863493	55863819	10	Tcf7l2	none	none	dELS	EM10E0682818|chr19:55863577-55863906	0.0978723	0.06	0.0472103	0.0929368	0.0650407	0.419048	0.349057	0.0984456	0.0645161	0.0526316	0.0943396	0.0969163	0.0789362	0.232898	-0.153961
chr11	113034717	113035275	15	none	none	none	none	none	0.0847059	0.115385	0.147992	0.132867	0.372014	0.213904	0.159091	0.26988	0.412451	0.378307	0.27451	0.331593	0.100045	0.253722	-0.153677
chr19	34193965	34194386	10	Stambpl1	none	none	pELS	EM10E0676825|chr19:34194016-34194289	0.282869	0.381974	0.358209	0.293617	0.566038	0.517094	0.409396	0.451754	0.430769	0.295775	0.378486	0.320611	0.332421	0.486071	-0.153649
chr12	29712629	29713212	10	Myt1l	none	none	dELS	EM10E0533630|chr12:29712921-29713093	0.542056	0.484472	0.557522	0.637584	0.629167	0.59434	0.727273	0.716814	0.580645	0.819672	0.771144	0.705263	0.513264	0.666898	-0.153634
chr13	92130461	92131019	14	Rasgrf2	none	none	none	none	0.356495	0.334347	0.496222	0.60597	0.5	0.37395	0.533088	0.588235	0.391608	0.694534	0.642023	0.593668	0.345421	0.498818	-0.153397
chr2	124740960	124741338	12	none	none	none	dELS	EM10E0708426|chr2:124740908-124741238	0.383562	0.486842	0.432773	0.492366	0.57563	0.545113	0.55814	0.674797	0.6	0.59204	0.384615	0.608059	0.435202	0.58842	-0.153218
chr10	76343711	76343971	10	Dip2a	none	none	none	none	0.139535	0.204082	0.259434	0.330097	0.283654	0.42233	0.328	0.265873	0.279503	0.280822	0.302128	0.256267	0.171808	0.324964	-0.153156
chr3	104548478	104548978	13	none	none	none	none	none	0.227979	0.335878	0.412527	0.517751	0.385	0.648855	0.239726	0.465823	0.774725	0.609231	0.528958	0.527322	0.281929	0.434851	-0.152922
chr19	53653793	53654087	10	none	none	none	dELS	EM10E0682147|chr19:53653725-53654067	0.283262	0.336336	0.26045	0.217213	0.368421	0.531532	0.548611	0.402174	0.360825	0.313208	0.327434	0.310526	0.309799	0.462684	-0.152885
chr9	110685044	110685551	10	Ccdc12	none	none	dELS	EM10E0919606|chr9:110685287-110685441	0.181319	0.143411	0.102273	0.16	0.138211	0.304878	0.472727	0.345	0.330357	0.248555	0.205882	0.333333	0.162365	0.315204	-0.152839
chr5	115560815	115561214	17	Rplp0	none	none	none	none	0.119565	0.128641	0.135029	0.131148	0.265823	0.226064	0.329341	0.285377	0.185185	0.224439	0.1875	0.199546	0.124103	0.276651	-0.152548
chr15	80559958	80560301	14	Enthd1	none	none	none	none	0.532567	0.574394	0.577844	0.692015	0.702899	0.701587	0.78169	0.637681	0.582938	0.660377	0.65445	0.659341	0.553481	0.705964	-0.152484
chr2	102048911	102049089	10	Ldlrad3	none	none	none	none	0.372168	0.209091	0.495441	0.495957	0.285714	0.592453	0.47541	0.418699	0.694268	0.555556	0.442982	0.427313	0.29063	0.443069	-0.152439
chr4	66025229	66025871	10	Astn2	none	none	dELS	EM10E0758499|chr4:66025375-66025720	0.448113	0.44	0.446281	0.423729	0.661088	0.564103	0.579882	0.580357	0.638783	0.675556	0.461207	0.527638	0.444057	0.596357	-0.152301
chr11	120897665	120898437	12	Ccdc57	none	none	dELS	EM10E0529303|chr11:120898112-120898462	0.716738	0.646113	0.56869	0.554054	0.810811	0.866197	0.907143	0.75	0.868217	0.762215	0.684211	0.735294	0.681425	0.833538	-0.152112
chr8	127160536	127161061	13	Pard3	none	none	none	none	0.671642	0.596899	0.684049	0.498099	0.781457	0.75974	0.784314	0.819728	0.836634	0.774038	0.75	0.763975	0.634271	0.78631	-0.152039
chr4	138830359	138831148	13	Pla2g5	none	none	none	none	0.716475	0.655303	0.664452	0.586207	0.871369	0.846512	0.783217	0.850267	0.778243	0.846975	0.751004	0.856655	0.685889	0.837841	-0.151952
chr3	116027260	116027470	10	Extl2	none	none	none	none	0.585714	0.530055	0.33	0.252	0.652941	0.686131	0.793939	0.70625	0.328947	0.380753	0.517647	0.364198	0.557884	0.709815	-0.151931
chr15	38468778	38469740	14	none	none	none	dELS	EM10E0597586|chr15:38469273-38469607	0.679868	0.647059	0.620209	0.526814	0.786885	0.791096	0.91195	0.771318	0.829694	0.810409	0.816514	0.773292	0.663463	0.815312	-0.151849
chr12	99340581	99341704	20	Foxn3	none	none	dELS	EM10E0545351|chr12:99340803-99341047	0.419753	0.353167	0.333333	0.404472	0.545455	0.593434	0.56338	0.45045	0.496815	0.44206	0.394683	0.39356	0.38646	0.53818	-0.15172
chr1	191142037	191142874	10	none	none	none	none	none	0.40239	0.425	0.301003	0.181185	0.565217	0.6	0.60733	0.488889	0.432692	0.434579	0.411538	0.485106	0.413695	0.565359	-0.151664
chr11	44294822	44296172	10	none	none	none	none	none	0.62201	0.606061	0.62069	0.542373	0.851282	0.739796	0.784404	0.686636	0.561404	0.651316	0.778846	0.661088	0.614035	0.765529	-0.151494
chr5	151019651	151019766	10	none	none	none	none	none	0.0967742	0.122093	0.0949721	0.278846	0.241379	0.213333	0.22973	0.359116	0.639752	0.39779	0.358289	0.350515	0.109434	0.26089	-0.151456
chr2	122639977	122641482	16	AA467197	none	none	none	none	0.405128	0.350962	0.315556	0.2494	0.423913	0.570201	0.583333	0.539801	0.424028	0.460274	0.442308	0.445476	0.378045	0.529312	-0.151267
chr7	101504605	101504709	12	Pde2a,Gm45837	none	none	DNase-H3K4me3	EM10E0858907|chr7:101504543-101504890	0.117647	0.133971	0.0915493	0.210526	0.316832	0.228916	0.317757	0.244131	0.37	0.295019	0.13617	0.280543	0.125809	0.276909	-0.1511
chr4	8876759	8877003	10	none	none	none	dELS	EM10E0749927|chr4:8876507-8876833	0.545455	0.467153	0.513298	0.399471	0.681818	0.567742	0.8	0.579926	0.736	0.625954	0.651934	0.434944	0.506304	0.657371	-0.151068
chr19	25367603	25367917	10	Kank1	none	none	none	none	0.26506	0.196721	0.209559	0.262626	0.308219	0.507109	0.404412	0.308081	0.357143	0.357414	0.316206	0.292969	0.230891	0.381955	-0.151064
chr17	12498115	12498627	10	Slc22a3	none	none	none	none	0.436242	0.450658	0.533923	0.501279	0.568627	0.636364	0.6	0.572391	0.467532	0.572438	0.563025	0.496855	0.44345	0.594345	-0.150896
chr11	96967138	96967624	10	Sp2	none	none	pELS	EM10E0517833|chr11:96967273-96967556	0.106583	0.0882353	0.101351	0.0838926	0.322222	0.224913	0.145078	0.300971	0.247619	0.408907	0.258065	0.426877	0.0974092	0.248296	-0.150887
chr17	35275222	35275731	10	none	none	none	none	none	0.368821	0.356863	0.372093	0.416938	0.448485	0.514925	0.56	0.53125	0.472603	0.605505	0.574219	0.457831	0.362842	0.513665	-0.150823
chr11	43888903	43889717	13	Adra1b	none	none	dELS	EM10E0500097|chr11:43889509-43889778	0.347826	0.355932	0.330623	0.293333	0.488263	0.512195	0.572254	0.437908	0.379147	0.432143	0.408571	0.431095	0.351879	0.502655	-0.150776
chr13	21814148	21814303	10	none	none	none	none	none	0.653846	0.487805	0.456	0.293478	0.912821	0.740741	0.707865	0.524194	0.536424	0.522388	0.879845	0.423729	0.570826	0.721405	-0.150579
chr12	76559520	76560137	12	Plekhg3	none	none	none	none	0.298462	0.329609	0.28382	0.245399	0.449495	0.465455	0.443299	0.5	0.437811	0.43617	0.460905	0.468864	0.314035	0.464562	-0.150527
chr15	100970246	100970487	10	Scn8a	none	none	none	none	0.162162	0.242424	0.220657	0.283505	0.289216	0.354286	0.371429	0.39604	0.176871	0.234694	0.441558	0.373333	0.202293	0.352742	-0.150449
chr3	50566645	50567321	10	none	none	none	none	none	0.375	0.291667	0.260223	0.261905	0.493333	0.558704	0.496774	0.386029	0.452381	0.361502	0.35122	0.348659	0.333333	0.48371	-0.150377
chr6	117271648	117272162	10	none	none	none	dELS	EM10E0832709|chr6:117271517-117271864	0.587719	0.551331	0.611399	0.608911	0.757962	0.733871	0.752475	0.635294	0.664596	0.625	0.604444	0.689441	0.569525	0.719901	-0.150375
chr11	119212805	119213594	20	Tbc1d16	none	none	none	none	0.319502	0.286	0.28465	0.248473	0.473054	0.48125	0.422917	0.434783	0.39527	0.490141	0.431325	0.41785	0.302751	0.453001	-0.15025
chr16	96282769	96284568	17	B3galt5	none	none	none	none	0.302108	0.261214	0.126829	0.129717	0.4	0.478723	0.421053	0.426887	0.188498	0.132597	0.235849	0.228261	0.281661	0.431666	-0.150005
chr9	87424742	87424904	10	none	none	none	none	none	0.27933	0.313725	0.15493	0.188119	0.174825	0.161972	0.101266	0.146667	0.205674	0.109589	0.289256	0.205128	0.296528	0.146182	0.150345
chr8	24595944	24596163	10	Ido1	none	none	none	none	0.329787	0.239669	0.223368	0.15625	0.15873	0.125506	0.125	0.128099	0.146893	0.0852018	0.0582524	0.0964912	0.284728	0.134334	0.150394
chr16	21695461	21695675	10	none	2510009E07Rik	796	pELS	EM10E0618352|chr16:21695224-21695558	0.308901	0.270042	0.213333	0.114894	0.131148	0.248619	0.0289855	0.146119	0.156863	0.116162	0.182482	0.10929	0.289471	0.138718	0.150754
chr7	3302023	3302107	10	Prkcg	none	none	pELS	EM10E0840659|chr7:3301963-3302310	0.187215	0.269231	0.0805085	0.117216	0.103448	0.0862069	0.025641	0.093633	0.226277	0.0585586	0.288889	0.101322	0.228223	0.0772323	0.15099
chr10	68345150	68345423	10	none	none	none	dELS	EM10E0477863|chr10:68345154-68345415	0.871795	0.892683	0.881188	0.863281	0.875	0.470085	0.769231	0.809756	0.905797	0.916667	0.907407	0.86	0.882239	0.731018	0.151221
chr15	82166923	82167707	17	Srebf2	none	none	dELS	EM10E0606485|chr15:82166892-82167091	0.350394	0.345794	0.366721	0.414286	0.184028	0.240426	0.142132	0.220339	0.26087	0.32967	0.216901	0.306977	0.348094	0.196731	0.151363
chr11	68947591	68947903	12	Arhgef15	none	none	dELS	EM10E0507316|chr11:68947506-68947849	0.175	0.240343	0.121457	0.111111	0.0340909	0.0679012	0.0491803	0.0722892	0.0971429	0.0702479	0.0316456	0.0778443	0.207672	0.0558654	0.151806
chr11	96341731	96342117	15	Hoxb3	none	none	PLS	EM10E0517476|chr11:96341819-96342136	0.605422	0.59745	0.438287	0.575758	0.345946	0.526316	0.481865	0.443137	0.29878	0.540404	0.523605	0.536122	0.601436	0.449316	0.15212
chr7	16422275	16422502	14	Zc3h4	none	none	none	none	0.765854	0.705263	0.791753	0.864048	0.605634	0.646778	0.515306	0.564516	0.663968	0.717201	0.711864	0.79405	0.735558	0.583059	0.1525
chr4	53778987	53779111	12	none	Tal2	-594	pELS	EM10E0755894|chr4:53778845-53779114	0.385542	0.371681	0.190476	0.409396	0.194631	0.252033	0.193333	0.264151	0.208333	0.174497	0.514793	0.395161	0.378612	0.226037	0.152575
chr1	89816861	89817216	10	Agap1	none	none	dELS	EM10E0445304|chr1:89816614-89816874	0.331933	0.394928	0.420561	0.562044	0.219178	0.198381	0.241379	0.182927	0.121212	0.184358	0.197115	0.182692	0.36343	0.210466	0.152964
chr11	20639674	20640214	13	Sertad2	none	none	dELS	EM10E0496319|chr11:20639904-20640115	0.280443	0.21902	0.244499	0.198198	0.030888	0.209677	0.0666667	0.0798122	0.0226244	0.0922509	0.0883191	0.109705	0.249731	0.0967611	0.15297
chr7	29461947	29462159	12	Sipa1l3	none	none	none	none	0.490625	0.423767	0.389381	0.258675	0.219124	0.5625	0.135802	0.298851	0.494624	0.135	0.351351	0.247273	0.457196	0.304069	0.153127
chr6	16359994	16360124	10	none	none	none	none	none	0.365591	0.374332	0.430556	0.280423	0.246575	0.28972	0.138686	0.192308	0.787879	0.308642	0.117647	0.341346	0.369961	0.216822	0.153139
chr18	81521407	81521680	10	none	none	none	none	none	0.630952	0.55597	0.534137	0.568282	0.302752	0.408511	0.539683	0.510204	0.604278	0.537778	0.583587	0.635468	0.593461	0.440287	0.153174
chr5	121925386	121925534	12	Cux2	none	none	pELS	EM10E0802424|chr5:121925324-121925671	0.448087	0.439114	0.408284	0.257812	0.2	0.390335	0.329545	0.239669	0.19186	0.324176	0.267281	0.310924	0.443601	0.289887	0.153714
chr9	117104580	117105246	12	Rbms3	none	none	none	none	0.724576	0.706827	0.663492	0.660232	0.622407	0.46988	0.511905	0.643192	0.660465	0.630058	0.668539	0.663194	0.715702	0.561846	0.153856
chr11	103080269	103080361	12	Plcd3	none	none	DNase-H3K4me3	EM10E0521385|chr11:103080099-103080336	0.390476	0.37247	0.44086	0.30721	0.138462	0.222222	0.221239	0.327869	0.129032	0.274286	0.240876	0.248555	0.381473	0.227448	0.154025
chr8	38660657	38660710	10	Sgcz	none	none	pELS	EM10E0876167|chr8:38660441-38660741	0.270833	0.297872	0.236162	0.316456	0.130435	0.132231	0.0945946	0.163934	0.171171	0.182292	0.116402	0.183908	0.284353	0.130299	0.154054
chr1	180192803	180193456	10	Coq8a	none	none	pELS	EM10E0461760|chr1:180192816-180193151	0.237838	0.289796	0.264591	0.298643	0.136054	0.1	0.116883	0.0841584	0.118812	0.132653	0.0730337	0.108871	0.263817	0.109274	0.154543
chr1	88205268	88205479	22	Ugt1a2,Ugt1a5,Ugt1a6a,Ugt1a6b,Ugt1a7c,Ugt1a8,Ugt1a9,Ugt1a10	Dnajb3	-303	pELS	EM10E0444733|chr1:88205149-88205300	0.865789	0.902439	0.846361	0.79868	0.640625	0.713004	0.795349	0.769231	0.788961	0.752941	0.80805	0.770667	0.884114	0.729552	0.154562
chr14	76821747	76822334	10	none	none	none	dELS	EM10E0588306|chr14:76821978-76822205	0.870466	0.887387	0.828704	0.87013	0.854167	0.557292	0.653061	0.832685	0.816594	0.849372	0.817259	0.855263	0.878927	0.724301	0.154626
chr13	113615664	113616144	12	Snx18	none	none	dELS	EM10E0573123|chr13:113615785-113615951	0.418972	0.386364	0.441281	0.366864	0.298913	0.201835	0.242188	0.246835	0.30137	0.377358	0.275362	0.271062	0.402668	0.247443	0.155225
chr14	26991665	26991712	10	none	none	none	none	none	0.601036	0.68018	0.263158	0.247967	0.544248	0.517391	0.373737	0.505495	0.26087	0.194118	0.165179	0.154589	0.640608	0.485218	0.15539
chr16	97731521	97732236	10	none	none	none	none	none	0.863415	0.819277	0.808333	0.801075	0.721739	0.676136	0.63	0.714894	0.827273	0.840909	0.704403	0.789474	0.841346	0.685692	0.155654
chr5	103682109	103682723	10	none	none	none	none	none	0.292079	0.222689	0.227941	0.168889	0.0575916	0.159341	0.0350877	0.154839	0.15859	0.146341	0.117409	0.155797	0.257384	0.101715	0.155669
chr17	78224034	78224381	10	Crim1	none	none	none	none	0.38125	0.317949	0.367925	0.31875	0.233645	0.288591	0.117647	0.135417	0.123711	0.140845	0.0931174	0.0608108	0.349599	0.193825	0.155775
chr16	90929902	90930654	13	Cfap298	none	none	none	none	0.589552	0.521303	0.477148	0.386486	0.415385	0.476923	0.329114	0.375271	0.350211	0.264463	0.282192	0.296758	0.555428	0.399173	0.156255
chr2	75699275	75700240	17	Nfe2l2	none	none	none	none	0.421594	0.511682	0.373522	0.586498	0.242604	0.420455	0.337037	0.240826	0.362416	0.361272	0.363636	0.408602	0.466638	0.31023	0.156408
chr13	21254002	21254215	10	none	none	none	dELS	EM10E0553178|chr13:21254059-21254269	0.526042	0.5	0.577947	0.561576	0.434109	0.333333	0.342466	0.314721	0.405714	0.361702	0.40625	0.40339	0.513021	0.356157	0.156864
chr10	9699044	9699217	10	none	none	none	none	none	0.84	0.821429	0.761421	0.752852	0.687898	0.525926	0.710145	0.769565	0.886076	0.775862	0.783439	0.806306	0.830714	0.673384	0.157331
chr11	22973618	22973823	10	Zrsr1,Gm28048,Commd1	none	none	pELS	EM10E0496992|chr11:22973702-22973904	0.521053	0.463768	0.436426	0.262857	0.144796	0.44375	0.339506	0.411523	0.465409	0.5	0.483333	0.59292	0.49241	0.334894	0.157517
chr5	117978640	117979281	10	Fbxo21	none	none	dELS	EM10E0800766|chr5:117979039-117979376	0.669039	0.636066	0.565097	0.559524	0.54023	0.316832	0.63354	0.488215	0.315789	0.431095	0.359684	0.45	0.652552	0.494704	0.157848
chr2	165700399	165700703	13	Eya2	none	none	dELS	EM10E0718476|chr2:165700289-165700627	0.603509	0.606557	0.517647	0.625668	0.371134	0.434783	0.427419	0.554517	0.475862	0.514286	0.477509	0.449477	0.605033	0.446963	0.15807
chr10	96397870	96398200	12	none	none	none	dELS	EM10E0486277|chr10:96397973-96398241	0.699681	0.615385	0.426374	0.200549	0.493421	0.532164	0.556962	0.413174	0.326087	0.231047	0.429204	0.285714	0.657533	0.49893	0.158602
chr8	13491776	13492135	10	Gas6	none	none	none	none	0.855263	0.784615	0.745614	0.722772	0.614583	0.73545	0.647059	0.647399	0.496241	0.424084	0.533333	0.50289	0.819939	0.661123	0.158817
chr13	34916955	34917058	14	Fam217a	none	none	PLS	EM10E0556143|chr13:34916768-34917109	0.276265	0.457143	0.224044	0.309804	0.353659	0.304054	0.0434783	0.130268	0.506849	0.261719	0.37234	0.40678	0.366704	0.207865	0.158839
chr6	109505165	109505328	10	none	none	none	none	none	0.957447	0.915789	0.966102	0.89418	0.709821	0.808219	0.757576	0.833333	0.717514	0.970588	0.661479	0.910828	0.936618	0.777237	0.159381
chr2	32608715	32609290	10	St6galnac6	none	none	pELS	EM10E0691847|chr2:32608834-32608986	0.612805	0.578488	0.513274	0.505464	0.446541	0.518519	0.27551	0.5	0.5	0.383513	0.501661	0.426065	0.595647	0.435142	0.160504
chr11	101786079	101787030	14	none	Etv4	708	pELS	EM10E0520601|chr11:101786721-101786985	0.589354	0.579937	0.628099	0.616046	0.478571	0.487179	0.265823	0.46129	0.474903	0.438735	0.439863	0.419795	0.584645	0.423216	0.161429
chr7	49522235	49522606	13	Nav2	none	none	dELS	EM10E0849581|chr7:49522513-49522811	0.27	0.303944	0.321503	0.388747	0.0758294	0.178125	0.127907	0.120092	0.12963	0.108108	0.1375	0.109589	0.286972	0.125488	0.161484
chr8	69882466	69882516	10	Cilp2	none	none	none	none	0.313305	0.311419	0.298913	0.358974	0.037037	0.186957	0.0952381	0.283186	0.301587	0.211111	0.395833	0.285714	0.312362	0.150604	0.161757
chr19	28687757	28688089	17	none	none	none	none	none	0.613514	0.651007	0.57652	0.528846	0.585062	0.5	0.46114	0.333333	0.39738	0.462754	0.484305	0.442353	0.63226	0.469884	0.162376
chr15	27943944	27944155	10	Trio	none	none	dELS	EM10E0595711|chr15:27943864-27944014	0.470297	0.494118	0.594488	0.547325	0.337838	0.401163	0.315436	0.220657	0.675676	0.517241	0.623377	0.58209	0.482207	0.318774	0.163434
chr3	138278259	138279069	10	Adh1	none	none	none	none	0.26378	0.298113	0.194079	0.107143	0.0191388	0.139738	0.137143	0.173267	0.0857143	0.0332103	0.126697	0.0815603	0.280946	0.117322	0.163625
chr9	35044849	35045760	14	none	none	none	dELS	EM10E0900435|chr9:35045210-35045541	0.727811	0.585106	0.556086	0.461538	0.467066	0.397993	0.560976	0.544776	0.333333	0.280702	0.37594	0.312676	0.656459	0.492703	0.163756
chr14	14632485	14632733	10	none	none	none	dELS	EM10E0574863|chr14:14632450-14632765	0.459459	0.392473	0.603261	0.438889	0.205479	0.411111	0.204724	0.22561	0.496644	0.253731	0.303797	0.346667	0.425966	0.261731	0.164235
chr1	106602869	106603661	10	Bcl2	none	none	dELS	EM10E0447560|chr1:106602985-106603328	0.810056	0.714976	0.785924	0.668421	0.644068	0.551724	0.690141	0.504274	0.668033	0.497758	0.56	0.448	0.762516	0.597552	0.164964
chr9	110329828	110329905	10	none	none	none	pELS	EM10E0919467|chr9:110329842-110330072	0.61086	0.425743	0.334951	0.296	0.235772	0.430769	0.290541	0.454955	0.122642	0.235294	0.150602	0.237288	0.518301	0.353009	0.165292
chr2	57111291	57111897	19	Nr4a2	none	none	pELS	EM10E0695847|chr2:57111594-57111842	0.857311	0.856813	0.780992	0.820025	0.741325	0.752688	0.604712	0.667888	0.762799	0.571659	0.522686	0.638978	0.857062	0.691653	0.165409
chr11	118202598	118202776	12	Cyth1	none	none	dELS	EM10E0527702|chr11:118202511-118202808	0.548913	0.52766	0.537143	0.637324	0.413174	0.486607	0.259887	0.328125	0.546875	0.375566	0.474227	0.377246	0.538286	0.371948	0.166338
chr2	164414518	164414672	13	Rbpjl	none	none	dELS	EM10E0717821|chr2:164414626-164414931	0.543269	0.542017	0.546512	0.581395	0.328467	0.445545	0.349515	0.38009	0.304348	0.536424	0.503937	0.491803	0.542643	0.375904	0.166739
chr5	106201065	106201377	10	none	none	none	none	none	0.564356	0.543147	0.356436	0.345679	0.436782	0.386364	0.314465	0.41	0.258621	0.235955	0.439306	0.300885	0.553752	0.386903	0.166849
chr10	39488198	39488966	10	Fyn	none	none	dELS	EM10E0471934|chr10:39488059-39488406	0.679654	0.586538	0.660131	0.695652	0.5	0.620192	0.316129	0.422018	0.519685	0.544643	0.596429	0.485401	0.633096	0.464585	0.168511
chr6	140059112	140059790	10	none	none	none	none	none	0.852941	0.663636	0.6	0.5	0.604651	0.671958	0.54375	0.537688	0.425532	0.359375	0.440171	0.336735	0.758289	0.589512	0.168777
chr4	105076749	105077086	10	Prkaa2	none	none	none	none	0.582278	0.582979	0.595556	0.488462	0.285714	0.489362	0.423077	0.454106	0.56962	0.612245	0.571429	0.56446	0.582629	0.413065	0.169564
chr7	127363858	127364428	10	none	none	none	dELS	EM10E0864601|chr7:127364270-127364471	0.524194	0.516484	0.508274	0.314346	0.354331	0.401274	0.253968	0.393023	0.284848	0.371158	0.428115	0.435961	0.520339	0.350649	0.16969
chr11	116476988	116477405	10	Prpsap1	none	none	dELS	EM10E0526461|chr11:116477292-116477493	0.602597	0.572816	0.619718	0.727041	0.440559	0.60061	0.353659	0.277228	0.7	0.590659	0.53125	0.595092	0.587706	0.418014	0.169693
chr4	135929417	135929949	10	Fuca1	none	none	none	none	0.5	0.4625	0.521739	0.403922	0.373333	0.307692	0.233333	0.331579	0.236559	0.260465	0.320652	0.288462	0.48125	0.311484	0.169766
chr2	168956160	168956481	12	none	Zfp64	573	pELS	EM10E0720510|chr2:168955977-168956325	0.861244	0.8157	0.753894	0.730909	0.721116	0.695833	0.529126	0.728205	0.869318	0.75	0.716667	0.823741	0.838472	0.66857	0.169902
chr16	89817998	89818981	32	Tiam1	none	none	PLS	EM10E0628171|chr16:89818109-89818443	0.775964	0.78903	0.76817	0.800478	0.584291	0.65812	0.617257	0.59068	0.638298	0.544747	0.617021	0.54067	0.782497	0.612587	0.16991
chr12	19954741	19955006	16	none	Gm21863	236	DNase-H3K4me3	EM10E0532322|chr12:19954983-19955160	0.767677	0.72293	0.775244	0.755981	0.491979	0.575758	0.617647	0.613115	0.655172	0.700581	0.608333	0.630769	0.745303	0.574624	0.170679
chr18	62176994	62177248	10	none	none	none	dELS	EM10E0663254|chr18:62176830-62177176	0.433333	0.462585	0.55625	0.599034	0.272109	0.194805	0.360947	0.280702	0.535211	0.488372	0.509934	0.50303	0.447959	0.277141	0.170819
chr5	150260588	150261815	17	Fry	none	none	pELS	EM10E0812251|chr5:150261471-150261768	0.801567	0.76009	0.761099	0.774194	0.60804	0.619792	0.586066	0.625	0.621908	0.414414	0.535	0.474227	0.780828	0.609724	0.171104
chr6	122609543	122610185	21	Gdf3	Gdf3	0	PLS	EM10E0834378|chr6:122609795-122610139	0.651042	0.642276	0.673358	0.691207	0.453815	0.457801	0.478992	0.511278	0.561151	0.57478	0.520661	0.502722	0.646659	0.475471	0.171188
chr2	94387394	94388138	10	Ttc17	none	none	none	none	0.539749	0.577406	0.570922	0.600823	0.36478	0.416393	0.295858	0.472362	0.311111	0.536585	0.341709	0.471483	0.558577	0.387348	0.171229
chr11	120243031	120243489	20	Bahcc1	none	none	dELS	EM10E0528859|chr11:120243181-120243402	0.462585	0.404301	0.318807	0.32266	0.272727	0.479769	0.033195	0.263014	0.256098	0.134731	0.278646	0.165829	0.433443	0.262176	0.171267
chr1	190682213	190682338	12	none	none	none	dELS	EM10E0464459|chr1:190682249-190682597	0.777778	0.810714	0.682432	0.661538	0.22093	0.714286	0.798742	0.757576	0.832	0.794737	0.706422	0.715054	0.794246	0.622883	0.171363
chr6	37645663	37645866	10	none	none	none	dELS	EM10E0817632|chr6:37645567-37645831	0.775701	0.732639	0.750831	0.754098	0.313253	0.774194	0.7	0.541667	0.757322	0.515625	0.581197	0.691083	0.75417	0.582278	0.171892
chr17	34192688	34193035	16	Tap1	none	none	none	none	0.480978	0.541076	0.549145	0.467991	0.288889	0.457143	0.299363	0.31068	0.484694	0.393855	0.410345	0.386946	0.511027	0.339019	0.172009
chr14	22074480	22074716	12	Lrmda	none	none	none	none	0.81068	0.852632	0.707317	0.650943	0.71519	0.698198	0.574324	0.65	0.51497	0.514706	0.576613	0.518519	0.831656	0.659428	0.172227
chr5	36330502	36331209	19	Sorcs2	none	none	dELS	EM10E0786265|chr5:36330867-36331217	0.384422	0.378788	0.326425	0.352113	0.1893	0.216814	0.193277	0.236735	0.106557	0.153348	0.215686	0.168919	0.381605	0.209032	0.172573
chr11	94564561	94564749	10	Acsf2	Chad	-298	pELS	EM10E0516395|chr11:94564446-94564793	0.382759	0.20354	0.347458	0.027972	0.0142857	0.0879121	0.224806	0.150877	0.235294	0.153439	0.0570342	0.202532	0.293149	0.11947	0.173679
chr2	74747331	74747571	10	Gm28230,Hoxd3	none	none	dELS	EM10E0699911|chr2:74747100-74747414	0.598214	0.560606	0.441489	0.366812	0.455497	0.353933	0.285714	0.523316	0.469027	0.442424	0.257426	0.366337	0.57941	0.404615	0.174795
chr1	64735478	64735795	10	Fzd5	none	none	pELS	EM10E0440059|chr1:64735385-64735648	0.435088	0.407407	0.479751	0.382609	0.234783	0.242798	0.257669	0.248649	0.261538	0.344037	0.340741	0.369718	0.421248	0.245975	0.175273
chr12	107999546	107999967	12	Bcl11b	none	none	dELS	EM10E0547829|chr12:107999511-107999765	0.792453	0.747899	0.837963	0.815166	0.670157	0.569507	0.553797	0.584677	0.782443	0.805907	0.705263	0.802817	0.770176	0.594535	0.175641
chr9	44311227	44311815	18	C2cd2l	none	none	dELS	EM10E0902707|chr9:44311426-44311775	0.551313	0.448378	0.348697	0.421634	0.227513	0.414634	0.273381	0.378151	0.35689	0.288828	0.267267	0.326531	0.499845	0.32342	0.176425
chr13	72298474	72298792	10	none	none	none	dELS	EM10E0565549|chr13:72298583-72298852	0.910204	0.903361	0.912587	0.880137	0.786517	0.62212	0.702586	0.810127	0.876777	0.893401	0.854545	0.873786	0.906783	0.730337	0.176445
chr12	100958089	100958749	14	Ccdc88c	none	none	dELS	EM10E0546010|chr12:100958389-100958617	0.460784	0.409722	0.353933	0.387283	0.276596	0.248031	0.221622	0.286458	0.148571	0.214765	0.296167	0.325269	0.435253	0.258177	0.177076
chr17	86279108	86279617	14	Prkce	none	none	none	none	0.773936	0.677083	0.728477	0.521226	0.662222	0.393805	0.564103	0.572193	0.52349	0.386293	0.55336	0.491935	0.72551	0.548081	0.177429
chr7	98935204	98935702	10	Uvrag	none	none	none	none	0.882682	0.861272	0.843003	0.915966	0.628931	0.7277	0.719008	0.702128	0.789189	0.801887	0.636364	0.731405	0.871977	0.694442	0.177535
chr8	20557688	20557744	10	none	none	none	none	none	0.575581	0.491573	0.501211	0.509235	0.473485	0.429577	0.176471	0.344498	0.70339	0.442455	0.515038	0.334197	0.533577	0.356008	0.17757
chr6	99143340	99143810	10	Foxp1	none	none	dELS	EM10E0829396|chr6:99143500-99143837	0.426471	0.428571	0.406863	0.379167	0.183007	0.325444	0.259615	0.23166	0.0986842	0.225962	0.101796	0.202749	0.427521	0.249931	0.17759
chr9	108296926	108297468	10	none	Amt	73	pELS	EM10E0918886|chr9:108297061-108297227	0.388235	0.38292	0.45	0.481884	0.217822	0.205993	0.164179	0.242236	0.219858	0.222656	0.12605	0.286604	0.385578	0.207557	0.17802
chr18	54952465	54953177	14	Zfp608	none	none	dELS	EM10E0661164|chr18:54952411-54952754	0.5	0.516008	0.482206	0.424628	0.35	0.260388	0.389105	0.32	0.463303	0.30102	0.324324	0.294624	0.508004	0.329873	0.178131
chr1	184965506	184966083	10	Mark1	none	none	CTCF-only	EM10E0463446|chr1:184965695-184965966	0.591973	0.60625	0.630363	0.450867	0.55102	0.498233	0.238938	0.395543	0.33945	0.481651	0.452471	0.496575	0.599112	0.420934	0.178178
chr13	65590361	65590460	10	none	none	none	none	none	0.668293	0.570213	0.633962	0.627219	0.402062	0.497758	0.402685	0.459596	0.517544	0.476744	0.521739	0.505208	0.619253	0.440525	0.178728
chr7	109633337	109633500	10	St5	none	none	none	none	0.307407	0.329004	0.306818	0.348361	0.241379	0.130769	0.0449438	0.139303	0.449782	0.307692	0.37766	0.234266	0.318206	0.139099	0.179107
chr8	47287586	47287930	15	Stox2	none	none	pELS	EM10E0877430|chr8:47287550-47287758	0.587459	0.514851	0.376426	0.5	0.368421	0.418033	0.27619	0.42236	0.576923	0.493243	0.467337	0.524	0.551155	0.371251	0.179904
chr9	102649905	102650418	10	none	none	none	dELS	EM10E0916919|chr9:102650004-102650345	0.562189	0.65651	0.653012	0.690808	0.377953	0.410053	0.465587	0.464072	0.527687	0.556667	0.463235	0.527638	0.609349	0.429416	0.179933
chr15	79433224	79433525	10	Csnk1e	none	none	dELS	EM10E0605081|chr15:79432945-79433281	0.757353	0.638393	0.450758	0.289796	0.48	0.689655	0.462585	0.4375	0.287671	0.470339	0.625551	0.366795	0.697873	0.517435	0.180438
chr11	109288751	109288898	24	Rgs9	none	none	DNase-H3K4me3	EM10E0523765|chr11:109288640-109288794	0.982639	0.874704	0.972973	0.873096	0.612994	0.872964	0.553506	0.953271	0.660079	0.928251	0.520154	0.971751	0.928672	0.748184	0.180488
chr10	67076425	67076715	10	Reep3	none	none	dELS	EM10E0477321|chr10:67076511-67076816	0.780347	0.791444	0.607143	0.50813	0.617188	0.623377	0.534591	0.644898	0.358491	0.391892	0.472477	0.485849	0.785895	0.605013	0.180882
chr8	124695462	124695833	12	Ttc13	none	none	dELS	EM10E0894481|chr8:124695509-124695724	0.451977	0.447917	0.368557	0.345679	0.19863	0.311024	0.333333	0.23219	0.21645	0.292899	0.24055	0.206687	0.449947	0.268794	0.181153
chr2	85011719	85012568	10	P2rx3	none	none	dELS	EM10E0701683|chr2:85012238-85012572	0.429066	0.368794	0.378007	0.40411	0.176136	0.258197	0.204918	0.231373	0.22963	0.284884	0.298077	0.221344	0.39893	0.217656	0.181274
chr9	35335790	35336465	14	none	none	none	dELS	EM10E0900580|chr9:35335905-35336157	0.756494	0.76	0.760135	0.826484	0.483871	0.489865	0.734597	0.599278	0.792208	0.664207	0.582278	0.633094	0.758247	0.576903	0.181344
chr2	148038427	148038597	10	none	none	none	dELS	EM10E0713163|chr2:148038520-148038692	0.664234	0.711009	0.470588	0.616883	0.44186	0.452991	0.585859	0.542484	0.454545	0.483516	0.381974	0.461538	0.687621	0.505799	0.181823
chr12	69907728	69908349	13	Atl1	none	none	dELS	EM10E0538169|chr12:69907650-69907955	0.612053	0.607088	0.600726	0.510638	0.486667	0.375783	0.337979	0.51005	0.539548	0.414118	0.462908	0.47412	0.60957	0.42762	0.181951
chr2	9876913	9877073	10	Gata3	none	none	PLS	EM10E0685808|chr2:9877066-9877353	0.469767	0.404255	0.355102	0.397321	0.268041	0.240506	0.244186	0.266667	0.302158	0.330317	0.195122	0.384615	0.437011	0.25485	0.182161
chr19	55092127	55092710	15	Gpam	none	none	dELS	EM10E0682423|chr19:55092065-55092372	0.616667	0.552688	0.440083	0.355102	0.41954	0.455919	0.382883	0.35014	0.107884	0.17757	0.237942	0.216981	0.584677	0.402121	0.182557
chr12	110637045	110637735	22	Dync1h1	none	none	dELS	EM10E0548724|chr12:110637009-110637343	0.557983	0.450321	0.379464	0.261563	0.444444	0.294559	0.3	0.246801	0.117021	0.148479	0.257218	0.190813	0.504152	0.321451	0.182701
chr17	48646823	48647252	12	none	none	none	dELS	EM10E0643865|chr17:48646962-48647244	0.573077	0.632653	0.430605	0.550459	0.333333	0.508264	0.545918	0.292969	0.529412	0.440299	0.548	0.43131	0.602865	0.420121	0.182744
chr11	102146359	102146743	17	Nags	none	none	pELS	EM10E0520797|chr11:102146599-102146800	0.311734	0.319231	0.281859	0.207063	0.160804	0.123832	0.0583333	0.185586	0.158996	0.185971	0.248252	0.182186	0.315482	0.132139	0.183344
chr10	88811605	88812435	15	Utp20	none	none	dELS	EM10E0484162|chr10:88811749-88812092	0.74677	0.775148	0.726562	0.769886	0.539474	0.611111	0.570048	0.58982	0.672131	0.63253	0.724832	0.685484	0.760959	0.577613	0.183346
chr14	55470784	55471026	10	none	none	none	none	none	0.487903	0.438053	0.393013	0.268595	0.311765	0.210526	0.244094	0.350254	0.462069	0.269841	0.280612	0.285714	0.462978	0.27916	0.183818
chr6	52206091	52206407	13	Hoxa6,Hoxa3,Gm28308	none	none	pELS	EM10E0820664|chr6:52206256-52206603	0.364362	0.409207	0.235135	0.221176	0.254902	0.0932836	0.154412	0.307018	0.12234	0.065445	0.102151	0.148485	0.386784	0.202404	0.184381
chr15	64108916	64109441	10	Asap1	none	none	none	none	0.887097	0.921147	0.879747	0.891304	0.752577	0.628931	0.670968	0.823009	0.820988	0.649485	0.79476	0.638796	0.904122	0.718871	0.185251
chr18	74744600	74744960	14	Myo5b	none	none	none	none	0.78125	0.671916	0.537915	0.430851	0.56129	0.403333	0.565517	0.633229	0.361233	0.259259	0.439024	0.339041	0.726583	0.540842	0.185741
chr15	75813094	75813379	10	Zc3h3	none	none	none	none	0.818533	0.790909	0.792308	0.789474	0.612717	0.5625	0.591195	0.708904	0.782007	0.73743	0.74812	0.762082	0.804721	0.618829	0.185892
chr14	61012723	61012957	10	Tnfrsf19	none	none	dELS	EM10E0583853|chr14:61012765-61012985	0.403509	0.340426	0.342857	0.341991	0.172589	0.20098	0.205882	0.164773	0.246988	0.253247	0.170404	0.18107	0.371967	0.186056	0.185911
chr12	17741730	17742089	10	Hpcal1	none	none	dELS	EM10E0532250|chr12:17741656-17742003	0.5	0.517442	0.573034	0.51711	0.254545	0.315789	0.319149	0.4	0.542683	0.498099	0.49004	0.388664	0.508721	0.322371	0.18635
chr17	47748824	47749386	10	Tfeb	none	none	dELS	EM10E0643458|chr17:47748828-47749175	0.264286	0.297297	0.42487	0.344262	0.0597015	0.189815	0.0283688	0.0990991	0.206186	0.155779	0.138158	0.116022	0.280792	0.0942461	0.186545
chr2	138279038	138280011	17	Btbd3	none	none	pELS	EM10E0711764|chr2:138279315-138279626	0.804469	0.84375	0.783721	0.806584	0.623656	0.75067	0.512397	0.66313	0.5375	0.668981	0.698864	0.676596	0.82411	0.637463	0.186646
chr4	136287472	136287788	10	Zfp46	none	none	pELS	EM10E0773276|chr4:136287527-136287833	0.434084	0.325088	0.296417	0.303887	0.266667	0.268182	0.112069	0.124444	0.19084	0.10566	0.242857	0.105882	0.379586	0.19284	0.186745
chr8	84784824	84785317	19	Nfix	none	none	dELS	EM10E0883388|chr8:84784910-84785095	0.506289	0.570162	0.54418	0.499314	0.333333	0.30297	0.38189	0.382622	0.537778	0.424569	0.363184	0.381762	0.538226	0.350204	0.188022
chr2	5250066	5250360	10	none	none	none	dELS	EM10E0685094|chr2:5250014-5250361	0.895833	0.887931	0.89527	0.873016	0.68323	0.518919	0.811321	0.800781	0.875	0.786325	0.781065	0.771044	0.891882	0.703563	0.188319
chr10	43379048	43379437	10	Pdss2	none	none	dELS	EM10E0473428|chr10:43378830-43379177	0.582822	0.540856	0.620253	0.702586	0.391304	0.329949	0.4	0.372294	0.6	0.734568	0.566102	0.527273	0.561839	0.373387	0.188452
chr17	88404846	88405454	27	none	none	none	DNase-H3K4me3	EM10E0652056|chr17:88405019-88405266	0.584992	0.670423	0.658108	0.662442	0.483113	0.392265	0.383051	0.497364	0.538462	0.450725	0.512968	0.473744	0.627707	0.438948	0.188759
chr5	110480821	110480928	10	none	none	none	none	none	0.325513	0.401535	0.288608	0.274725	0.211538	0.168478	0.097561	0.220588	0.161765	0.336232	0.394872	0.394619	0.363524	0.174541	0.188982
chr4	63084139	63084840	10	Zfp618	none	none	dELS	EM10E0758024|chr4:63084487-63084826	0.801556	0.787402	0.753623	0.708861	0.586777	0.61809	0.617021	0.597403	0.514706	0.589431	0.531792	0.57513	0.794479	0.604823	0.189656
chr11	68144770	68145335	12	Stx8	none	none	dELS	EM10E0506926|chr11:68144914-68145119	0.624506	0.597156	0.447699	0.509146	0.371134	0.494186	0.372093	0.446903	0.441667	0.223214	0.311741	0.358268	0.610831	0.421079	0.189752
chr16	35047856	35048662	13	Hacd2	none	none	none	none	0.734513	0.747222	0.760638	0.787535	0.573123	0.624549	0.479769	0.523392	0.675926	0.751852	0.694656	0.624204	0.740868	0.550208	0.19066
chr15	85746182	85746707	10	Ppara	none	none	none	none	0.915452	0.901316	0.879004	0.909357	0.689655	0.607038	0.764706	0.803279	0.880829	0.830258	0.858757	0.819788	0.908384	0.716169	0.192214
chr12	83925027	83925866	10	none	none	none	dELS	EM10E0542781|chr12:83925179-83925474	0.311377	0.341991	0.409836	0.446809	0.204167	0.11039	0.126531	0.0943396	0.156379	0.168539	0.181452	0.191111	0.326684	0.133857	0.192828
chr4	11579080	11579709	10	Rad54b	Fsbp	0	PLS	EM10E0750561|chr4:11579402-11579645	0.829352	0.809375	0.77686	0.789474	0.701754	0.599078	0.608392	0.596838	0.635135	0.553097	0.626728	0.575851	0.819363	0.626516	0.192848
chr12	22030107	22030718	22	none	none	none	none	none	0.473807	0.587748	0.573066	0.53169	0.324519	0.4002	0.243902	0.382092	0.405357	0.438124	0.319475	0.366788	0.530778	0.337678	0.193099
chr8	87707238	87707352	10	Zfp423	none	none	dELS	EM10E0884230|chr8:87707225-87707562	0.870647	0.814159	0.733564	0.831858	0.684685	0.720588	0.39726	0.793939	0.893617	0.718062	0.753623	0.810219	0.842403	0.649118	0.193285
chr16	34032285	34032601	10	Kalrn	none	none	dELS	EM10E0621942|chr16:34032256-34032604	0.813853	0.861818	0.83815	0.82963	0.77095	0.630332	0.40113	0.775591	0.810169	0.807407	0.755102	0.855204	0.837835	0.6445	0.193335
chr7	19096027	19096325	10	Six5	none	none	pELS	EM10E0842590|chr7:19096179-19096406	0.53876	0.393665	0.509225	0.43254	0.0860215	0.413793	0.295238	0.296089	0.283871	0.365482	0.355311	0.285047	0.466212	0.272786	0.193427
chr10	39631662	39631923	13	Traf3ip2	none	none	dELS	EM10E0472044|chr10:39631696-39631949	0.764493	0.713115	0.716846	0.696386	0.674286	0.504323	0.409396	0.591885	0.760638	0.695502	0.663462	0.7251	0.738804	0.544972	0.193831
chr3	144714168	144714884	15	Sh3glb1	none	none	dELS	EM10E0747004|chr3:144714205-144714445	0.334764	0.280702	0.377604	0.269542	0.138996	0.133065	0.0891473	0.0921053	0.146825	0.14511	0.150538	0.109091	0.307733	0.113328	0.194405
chr9	95805376	95805917	10	Pls1	none	none	dELS	EM10E0915454|chr9:95805486-95805809	0.763713	0.796034	0.772616	0.540107	0.556522	0.473088	0.698324	0.613941	0.606897	0.474916	0.529167	0.569579	0.779874	0.585469	0.194405
chr12	22155906	22156137	10	none	none	none	none	none	0.544554	0.55303	0.525862	0.52	0.402985	0.514563	0.240506	0.255319	0.25641	0.383721	0.337209	0.294872	0.548792	0.353343	0.195449
chr8	94479064	94479832	11	Nlrc5	none	none	none	none	0.832278	0.802589	0.842593	0.815562	0.525253	0.696078	0.574627	0.691756	0.708609	0.7393	0.690909	0.695946	0.817434	0.621929	0.195505
chr4	140532306	140532569	12	Arhgef10l	none	none	dELS	EM10E0775164|chr4:140532217-140532553	0.408	0.375439	0.50646	0.486726	0.229885	0.197761	0.194118	0.162791	0.364583	0.297189	0.266667	0.3125	0.391719	0.196139	0.195581
chr18	74786747	74787446	17	Acaa2	none	none	none	none	0.611111	0.5898	0.54	0.548533	0.361702	0.363441	0.440141	0.452586	0.320285	0.32964	0.227545	0.319249	0.600456	0.404468	0.195988
chr15	82184356	82185729	20	Srebf2	none	none	pELS	EM10E0606497|chr15:82184670-82185020	0.81552	0.807299	0.819672	0.824773	0.582456	0.670455	0.643123	0.562205	0.708571	0.709285	0.618227	0.724286	0.81141	0.61456	0.19685
chr18	78984050	78984506	10	Setbp1	none	none	dELS	EM10E0667317|chr18:78984384-78984715	0.857143	0.754209	0.652672	0.625571	0.590278	0.630631	0.559633	0.653846	0.446809	0.529915	0.434286	0.599349	0.805676	0.608597	0.197079
chr3	131102171	131102679	13	none	none	none	none	none	0.682848	0.651786	0.580822	0.576441	0.497041	0.392283	0.425926	0.564189	0.527473	0.361624	0.339394	0.536657	0.667317	0.46986	0.197457
chr10	95680804	95681012	10	none	none	none	dELS	EM10E0486029|chr10:95680785-95680993	0.620968	0.766497	0.649289	0.561111	0.563025	0.409326	0.352	0.659218	0.47619	0.529954	0.588235	0.637131	0.693733	0.495892	0.19784
chr8	94490448	94491264	13	Nlrc5	none	none	none	none	0.808612	0.717391	0.697452	0.766284	0.578231	0.49345	0.619289	0.568465	0.56383	0.586735	0.588571	0.614545	0.763002	0.564859	0.198143
chr12	101851511	101851743	10	Trip11	none	none	dELS	EM10E0546153|chr12:101851457-101851637	0.648069	0.643791	0.693798	0.54717	0.392857	0.536481	0.417219	0.442478	0.371429	0.401826	0.555556	0.477366	0.64593	0.447259	0.198671
chr4	148671230	148671774	12	Gm572	none	none	none	none	0.432314	0.489712	0.438931	0.521073	0.358268	0.149701	0.226601	0.313008	0.402439	0.188889	0.301939	0.267281	0.461013	0.261894	0.199119
chr2	164430479	164430911	12	Sdc4	none	none	dELS	EM10E0717837|chr2:164430689-164430996	0.524	0.515152	0.560976	0.669528	0.352113	0.269058	0.290076	0.37	0.376289	0.438424	0.377483	0.368932	0.519576	0.320312	0.199264
chr14	22152581	22152934	13	Lrmda	none	none	none	none	0.788546	0.769912	0.67233	0.747549	0.546448	0.66242	0.554217	0.556634	0.628571	0.575163	0.569378	0.575472	0.779229	0.57993	0.199299
chr18	79108053	79108589	15	Setbp1	none	none	pELS	EM10E0667387|chr18:79108250-79108467	0.764479	0.763066	0.748148	0.719101	0.534884	0.458716	0.585616	0.670927	0.448161	0.454545	0.560606	0.497537	0.763772	0.562536	0.201237
chr3	89276419	89276865	10	Efna1	none	none	none	none	0.625498	0.682243	0.771784	0.777778	0.53	0.560606	0.192708	0.527076	0.699029	0.660099	0.537572	0.573529	0.65387	0.452598	0.201273
chr5	131531619	131532142	10	Auts2	none	none	dELS	EM10E0805551|chr5:131531785-131532134	0.880342	0.772512	0.896739	0.919753	0.720472	0.57037	0.486667	0.721854	0.797297	0.874126	0.751269	0.867769	0.826427	0.624841	0.201586
chr7	99114283	99114524	10	Uvrag	none	none	dELS	EM10E0857724|chr7:99114437-99114636	0.594059	0.56338	0.568182	0.700361	0.458333	0.365546	0.251908	0.43083	0.586207	0.531136	0.608247	0.4875	0.57872	0.376654	0.202065
chr4	154638150	154638440	10	none	none	none	pELS	EM10E0779841|chr4:154637998-154638242	0.390756	0.350515	0.178947	0.219608	0.138889	0.123377	0.154412	0.255435	0.291045	0.213592	0.186147	0.225434	0.370636	0.168028	0.202608
chr5	118373405	118373654	13	none	none	none	CTCF-only	EM10E0800981|chr5:118373587-118373933	0.463768	0.481383	0.368932	0.405844	0.187097	0.296167	0.295238	0.297203	0.426036	0.333333	0.329218	0.299595	0.472576	0.268926	0.203649
chr17	43628760	43629067	10	Tdrd6	none	none	none	none	0.615385	0.719807	0.659836	0.560209	0.511111	0.516129	0.22093	0.606557	0.313131	0.566667	0.423611	0.678082	0.667596	0.463682	0.203914
chr5	122799918	122800573	15	Anapc5	none	none	dELS	EM10E0802985|chr5:122800370-122800651	0.873303	0.82767	0.878553	0.864368	0.69378	0.517123	0.65625	0.717262	0.676923	0.772973	0.741176	0.816273	0.850487	0.646104	0.204383
chr8	27162889	27163455	10	Rab11fip1	none	none	none	none	0.404878	0.509363	0.445344	0.5	0.409449	0.26178	0.0965517	0.235294	0.27044	0.197802	0.205645	0.237885	0.457121	0.250769	0.206352
chr5	147081498	147082423	15	Polr1d	none	none	none	none	0.423913	0.431937	0.367647	0.375	0.224299	0.226913	0.19305	0.239892	0.190661	0.135734	0.196237	0.244565	0.427925	0.221039	0.206887
chr14	51929643	51930059	10	none	none	none	PLS	EM10E0581555|chr14:51929484-51929826	0.64	0.544944	0.391534	0.414729	0.403509	0.473171	0.3	0.365169	0.333333	0.257732	0.259615	0.21659	0.592472	0.385462	0.20701
chr15	78796334	78796589	10	Card10	none	none	dELS	EM10E0604658|chr15:78796223-78796527	0.631799	0.387097	0.358491	0.276353	0.247312	0.449735	0.221154	0.291457	0.1875	0.21547	0.327586	0.228723	0.509448	0.302415	0.207033
chr5	131524773	131525457	14	Auts2	none	none	none	none	0.635922	0.595062	0.656676	0.706271	0.408304	0.379464	0.396624	0.446154	0.677419	0.584906	0.485356	0.62406	0.615492	0.407637	0.207855
chr10	80888299	80888411	10	Tmprss9	none	none	none	none	0.442231	0.534137	0.555	0.41	0.269231	0.267717	0.235294	0.348936	0.365385	0.352381	0.268722	0.50838	0.488184	0.280294	0.207889
chr2	72383423	72384052	17	Map3k20	none	none	dELS	EM10E0699053|chr2:72383400-72383700	0.597222	0.566038	0.577438	0.506399	0.332117	0.5	0.292857	0.36875	0.367647	0.335498	0.32107	0.231933	0.58163	0.373431	0.208199
chr2	174329070	174329213	14	Gnas	none	none	pELS	EM10E0722151|chr2:174328958-174329308	0.393939	0.473684	0.291971	0.5	0	0.440415	0.113636	0.346667	0.509615	0.387097	0.43662	0.457875	0.433812	0.225179	0.208632
chr2	158776739	158777873	10	Fam83d	none	none	CTCF-only	EM10E0716699|chr2:158776797-158777019	0.481752	0.429577	0.439024	0.445748	0.25974	0.264822	0.183206	0.273408	0.196629	0.224359	0.322034	0.24026	0.455665	0.245294	0.21037
chr15	100641507	100641877	11	Bin2	none	none	none	none	0.455882	0.462329	0.387352	0.441767	0.20155	0.35533	0.208791	0.229167	0.226619	0.398104	0.2	0.318386	0.459106	0.24871	0.210396
chr14	3209716	3210566	21	D830030K20Rik	none	none	none	none	0.554348	0.526582	0.520875	0.46402	0.358601	0.384146	0.278571	0.294643	0.316456	0.365782	0.30855	0.256458	0.540465	0.32899	0.211475
chr18	75502664	75503285	18	Ctif	none	none	dELS	EM10E0666455|chr18:75502862-75503206	0.795031	0.795302	0.817121	0.7737	0.458333	0.561462	0.649746	0.66129	0.679245	0.710407	0.635714	0.622807	0.795167	0.582708	0.212459
chr5	108109533	108109873	10	Tmed5	none	none	none	none	0.795181	0.770492	0.630682	0.747475	0.390625	0.593607	0.596774	0.699482	0.503356	0.391892	0.534759	0.494163	0.782836	0.570122	0.212714
chr15	62056890	62057205	10	none	none	none	none	none	0.726667	0.783019	0.712871	0.563636	0.442308	0.543353	0.542169	0.638655	0.601093	0.46114	0.486034	0.411504	0.754843	0.541621	0.213222
chr17	34258886	34259676	10	H2-Ab1	none	none	none	none	0.930612	0.896552	0.8659	0.905303	0.652778	0.776786	0.697183	0.674419	0.733945	0.775401	0.751244	0.752632	0.913582	0.700291	0.213291
chr19	53344367	53344473	10	Mxi1	none	none	dELS	EM10E0681936|chr19:53344106-53344416	0.891304	0.911504	0.763514	0.868421	0.620321	0.775362	0.740157	0.614943	0.748571	0.796117	0.800847	0.7751	0.901404	0.687696	0.213709
chr13	53067847	53068078	10	none	none	none	dELS	EM10E0561408|chr13:53067970-53068318	0.548544	0.528889	0.44358	0.411067	0.324074	0.38806	0.217391	0.369369	0.268041	0.549505	0.5	0.309804	0.538716	0.324724	0.213993
chr12	8432169	8432968	10	none	none	none	dELS	EM10E0530593|chr12:8432308-8432653	0.565217	0.498113	0.448133	0.437276	0.365269	0.307317	0.348101	0.24878	0.270588	0.235294	0.266667	0.293333	0.531665	0.317367	0.214298
chr12	22031013	22031396	12	none	none	none	none	none	0.607143	0.482456	0.507407	0.505682	0.345794	0.402439	0.316667	0.256098	0.521368	0.395425	0.321918	0.373016	0.544799	0.330249	0.21455
chr10	75412710	75413031	10	Upb1,Gucd1	none	none	dELS	EM10E0479184|chr10:75412581-75412838	0.502146	0.411411	0.405941	0.33	0.216667	0.285714	0.151163	0.314516	0.170124	0.219512	0.207171	0.286585	0.456779	0.242015	0.214764
chr4	123662694	123663427	14	Macf1	none	none	dELS	EM10E0767719|chr4:123662950-123663291	0.719745	0.698182	0.728155	0.825203	0.421875	0.605505	0.464286	0.482143	0.466667	0.492147	0.48368	0.44507	0.708964	0.493452	0.215511
chr4	53475472	53475995	12	Slc44a1	none	none	dELS	EM10E0755827|chr4:53475815-53476067	0.580205	0.56701	0.631579	0.625418	0.370504	0.466667	0.325967	0.269103	0.458484	0.378571	0.397683	0.355556	0.573608	0.35806	0.215548
chr1	185496699	185497080	10	none	none	none	none	none	0.478632	0.453333	0.541667	0.561497	0.237668	0.244604	0.257384	0.259887	0.509009	0.319328	0.441718	0.335294	0.465983	0.249886	0.216097
chr19	37339553	37339986	10	none	none	none	none	none	0.615917	0.594366	0.633333	0.544643	0.327684	0.544554	0.273171	0.407801	0.379913	0.385906	0.302181	0.37464	0.605142	0.388303	0.216839
chr7	132571993	132573527	19	Oat,Fgfr2	none	none	dELS	EM10E0866206|chr7:132573211-132573558	0.474619	0.484	0.566337	0.651111	0.340249	0.241667	0.220085	0.247265	0.468254	0.447917	0.427746	0.304703	0.47931	0.262316	0.216993
chr13	45526366	45526743	10	Gmpr	none	none	dELS	EM10E0559056|chr13:45526289-45526636	0.838889	0.842105	0.82699	0.826531	0.632	0.6875	0.635838	0.538462	0.611111	0.502959	0.62406	0.567961	0.840497	0.62345	0.217047
chr16	93006460	93006624	10	none	none	none	dELS	EM10E0629639|chr16:93006401-93006629	0.629344	0.657005	0.40239	0.3	0.343891	0.533333	0.547619	0.276074	0.605769	0.267606	0.365591	0.258475	0.643174	0.425229	0.217945
chr7	28612749	28612954	15	Acp7	none	none	none	none	0.975309	0.955556	0.83871	0.973154	0.732719	0.913043	0.5	0.843602	0.5625	0.762295	0.47451	0.972414	0.965432	0.747341	0.218091
chr17	25913351	25913754	10	Rab40c	none	none	dELS	EM10E0635742|chr17:25913504-25913794	0.6639	0.693487	0.684	0.6	0.397129	0.412037	0.51938	0.512903	0.422619	0.479592	0.524904	0.496296	0.678694	0.460362	0.218331
chr4	98320914	98321471	10	none	none	none	PLS	EM10E0761694|chr4:98321345-98321695	0.625	0.602339	0.72327	0.533333	0.357895	0.386555	0.377778	0.457944	0.297872	0.395833	0.338235	0.382353	0.61367	0.395043	0.218627
chr5	125176911	125177178	10	Ncor2	none	none	pELS	EM10E0804227|chr5:125176888-125177233	0.385	0.382199	0.31068	0.414201	0.0533333	0.265896	0.097561	0.241135	0.238636	0.232323	0.260563	0.286713	0.383599	0.164481	0.219118
chr2	151970603	151970773	10	Fam110a	none	none	dELS	EM10E0713807|chr2:151970643-151970824	0.548523	0.515748	0.50237	0.495192	0.245161	0.300752	0.415385	0.289157	0.125	0.369863	0.356021	0.342246	0.532136	0.312614	0.219522
chr12	86952348	86953082	19	Cipc	none	none	none	none	0.777391	0.774757	0.764471	0.78826	0.611111	0.657957	0.423729	0.533058	0.594086	0.624691	0.51585	0.667939	0.776074	0.556464	0.219611
chr16	92597571	92597685	10	none	none	none	dELS	EM10E0629462|chr16:92597623-92597972	0.544355	0.619565	0.136364	0.278761	0.251852	0.523316	0.157025	0.517094	0.277311	0.307947	0.214286	0.256303	0.58196	0.362322	0.219638
chr9	97132990	97133552	13	none	none	none	dELS	EM10E0916005|chr9:97133101-97133450	0.575916	0.562278	0.6	0.528369	0.383838	0.388278	0.276596	0.348315	0.331878	0.372727	0.293103	0.328767	0.569097	0.349257	0.21984
chr4	150033439	150033495	10	none	none	none	DNase-H3K4me3	EM10E0778062|chr4:150033333-150033589	0.673077	0.658009	0.566845	0.567568	0.462428	0.465608	0.298507	0.555556	0.60177	0.512195	0.623377	0.564706	0.665543	0.445525	0.220018
chr12	19606830	19606927	10	none	none	none	none	none	0.576923	0.669231	0.647541	0.543689	0.309278	0.577273	0.347222	0.376923	0.631579	0.472727	0.676056	0.521053	0.623077	0.402674	0.220403
chr2	74746924	74747052	12	Gm28230,Hoxd3	none	none	dELS	EM10E0699910|chr2:74746677-74746940	0.513109	0.619926	0.26178	0.308244	0.432099	0.402778	0.3	0.24812	0.0952381	0.190789	0.286885	0.153846	0.566517	0.345749	0.220768
chr19	7424072	7425089	15	2700081O15Rik	none	none	pELS	EM10E0671305|chr19:7424106-7424456	0.550136	0.544474	0.549528	0.497396	0.285714	0.389646	0.25	0.37963	0.330961	0.309764	0.372024	0.283626	0.547305	0.326247	0.221058
chr15	96135325	96135630	10	none	none	none	none	none	0.373874	0.276018	0.277344	0.200837	0.0566038	0.151786	0.0465116	0.152	0.232227	0.191176	0.15	0.168831	0.324946	0.101725	0.223221
chr9	118927452	118928262	10	Ctdspl	none	none	pELS	EM10E0921599|chr9:118927550-118927888	0.403226	0.314961	0.270455	0.341216	0.0714286	0.279461	0.0816327	0.109195	0.0542986	0.107407	0.0672269	0.117808	0.359093	0.135429	0.223664
chr10	68227110	68227576	13	Arid5b	none	none	none	none	0.804965	0.70411	0.719818	0.751918	0.61236	0.608163	0.405882	0.496875	0.627219	0.425	0.47619	0.551155	0.754537	0.53082	0.223717
chr1	180191018	180191785	10	Coq8a	none	none	none	none	0.539548	0.481092	0.42654	0.455466	0.365169	0.238845	0.179372	0.360335	0.361842	0.208333	0.191176	0.277354	0.51032	0.28593	0.22439
chr14	34298407	34299594	18	Shld2	none	none	dELS	EM10E0579528|chr14:34299418-34299690	0.595745	0.607143	0.642729	0.688488	0.40458	0.398082	0.337553	0.367901	0.566667	0.502564	0.524173	0.536885	0.601444	0.377029	0.224415
chr4	32219533	32220156	10	none	none	none	dELS	EM10E0751968|chr4:32219861-32220190	0.774436	0.739464	0.706949	0.709302	0.529101	0.534137	0.545455	0.521277	0.572289	0.426877	0.573123	0.516729	0.75695	0.532492	0.224458
chr16	34029667	34030323	10	Kalrn	none	none	dELS	EM10E0621938|chr16:34029808-34030147	0.80226	0.78673	0.763948	0.711628	0.575	0.502924	0.58156	0.616822	0.661972	0.592593	0.606481	0.578125	0.794495	0.569077	0.225418
chr3	145992479	145993054	10	Syde2	none	none	dELS	EM10E0747334|chr3:145992820-145993170	0.758389	0.612903	0.559006	0.544444	0.412791	0.33758	0.577778	0.510101	0.473451	0.402685	0.488263	0.375	0.685646	0.459562	0.226084
chr19	47314025	47314203	12	Sh3pxd2a	none	none	dELS	EM10E0681212|chr19:47314152-47314390	0.594595	0.743142	0.688312	0.743682	0.509091	0.417808	0.326531	0.516224	0.646341	0.747573	0.467153	0.620253	0.668868	0.442413	0.226455
chr14	21982725	21982909	10	none	none	none	dELS	EM10E0576239|chr14:21982704-21982869	0.847134	0.785714	0.692308	0.703911	0.685185	0.60355	0.329193	0.740541	0.583333	0.422018	0.682353	0.58011	0.816424	0.589617	0.226807
chr4	138425725	138425786	10	none	none	none	none	none	0.771429	0.452703	0.470817	0.25188	0.569288	0.361446	0.215	0.394068	0.298969	0.271845	0.346457	0.117391	0.612066	0.38495	0.227115
chr4	19719808	19720613	10	none	none	none	none	none	0.636103	0.691176	0.603448	0.60339	0.421927	0.405204	0.464844	0.451493	0.47451	0.538745	0.511811	0.449438	0.66364	0.435867	0.227773
chr14	22591376	22592030	10	Lrmda	none	none	dELS	EM10E0576378|chr14:22591934-22592130	0.509804	0.447699	0.451957	0.431111	0.208955	0.322581	0.235294	0.235294	0.324074	0.337079	0.251185	0.302752	0.478751	0.250531	0.22822
chr9	46018125	46018465	10	Sik3	none	none	none	none	0.457364	0.468468	0.45	0.421277	0.20915	0.251121	0.178218	0.298851	0.187845	0.268817	0.214286	0.204082	0.462916	0.234335	0.228581
chr14	22115104	22115315	10	Lrmda	none	none	dELS	EM10E0576305|chr14:22115030-22115343	0.820513	0.803493	0.762774	0.697778	0.442857	0.687117	0.596774	0.605769	0.712871	0.55625	0.544828	0.584475	0.812003	0.583129	0.228874
chr11	22513089	22513378	10	Tmem17	none	none	pELS	EM10E0496769|chr11:22513245-22513400	0.53125	0.585366	0.615385	0.58209	0.274194	0.40625	0.325806	0.310345	0.496479	0.296296	0.247863	0.464286	0.558308	0.329149	0.229159
chr7	133012693	133013143	10	Fgfr2,Ctbp2	none	none	dELS	EM10E0866459|chr7:133013080-133013281	0.714932	0.691542	0.732456	0.691406	0.445205	0.486607	0.523529	0.439655	0.547445	0.453333	0.462687	0.424749	0.703237	0.473749	0.229488
chr7	3424047	3424648	10	none	Cacng6	0	none	none	0.753846	0.858696	0.802521	0.819149	0.550336	0.615385	0.516393	0.624242	0.625	0.651899	0.616766	0.741758	0.806271	0.576589	0.229682
chr6	52172726	52173168	21	Hoxa3,Gm28308	none	none	PLS	EM10E0820597|chr6:52172566-52172890	0.403604	0.310843	0.242424	0.224085	0.0863787	0.121771	0.12709	0.17484	0.135647	0.104082	0.181818	0.0566802	0.357223	0.12752	0.229703
chr12	16562155	16562436	10	Lpin1	none	none	none	none	0.608939	0.692308	0.659574	0.72973	0.346154	0.415301	0.558442	0.363208	0.258741	0.302632	0.389163	0.337449	0.650623	0.420776	0.229847
chr12	25097160	25098054	22	none	Id2	20	pELS	EM10E0532769|chr12:25097708-25098052	0.754237	0.651297	0.700165	0.617766	0.489362	0.407018	0.471698	0.52292	0.605479	0.658291	0.563474	0.522907	0.702767	0.472749	0.230018
chr11	57809728	57810391	10	Sap30l	none	none	dELS	EM10E0503800|chr11:57809501-57809818	0.495763	0.42328	0.421189	0.419598	0.296296	0.251701	0.205479	0.160858	0.285141	0.173228	0.273196	0.215584	0.459522	0.228584	0.230938
chr6	86209757	86210323	15	Tgfa	none	none	dELS	EM10E0825753|chr6:86209625-86209969	0.528358	0.521341	0.519337	0.615152	0.224215	0.353191	0.290076	0.300676	0.26776	0.241486	0.230769	0.330383	0.52485	0.29204	0.23281
chr5	137631029	137631972	14	Gm20605,Lrch4	none	none	pELS	EM10E0807768|chr5:137631217-137631566	0.669173	0.536458	0.692521	0.758883	0.29108	0.45993	0.382166	0.343164	0.405882	0.518072	0.438735	0.468144	0.602816	0.369085	0.233731
chr12	28700615	28701112	15	Trappc12	none	none	dELS	EM10E0533407|chr12:28700601-28700951	0.410448	0.352496	0.264654	0.317147	0.0727969	0.28442	0.134921	0.0966102	0.117647	0.0701754	0.0704846	0.129707	0.381472	0.147187	0.234285
chr5	66038908	66039391	10	Rbm47	none	none	none	none	0.5	0.476744	0.224138	0.320755	0.267327	0.345238	0.176991	0.224409	0.203704	0.187166	0.171946	0.173203	0.488372	0.253491	0.234881
chr4	139018355	139018827	18	Tmco4	none	none	none	none	0.792683	0.693309	0.804933	0.799205	0.54185	0.478788	0.406504	0.604222	0.761905	0.685504	0.680851	0.716157	0.742996	0.507841	0.235155
chr4	10491979	10492431	10	none	none	none	none	none	0.699468	0.748527	0.66789	0.65894	0.583333	0.511278	0.293532	0.559819	0.54321	0.631027	0.54717	0.651125	0.723997	0.486991	0.237006
chr12	29254444	29254630	10	none	none	none	none	none	0.402116	0.502703	0.355212	0.470175	0.230769	0.284672	0.0793651	0.264423	0.4375	0.338095	0.289474	0.403361	0.45241	0.214807	0.237602
chr2	174327804	174327885	10	Gnas	none	none	PLS	EM10E0722149|chr2:174327594-174327866	0.616279	0.671958	0.461538	0.465909	0.622222	0.420732	0.0877193	0.494118	0.47619	0.410256	0.608696	0.376289	0.644118	0.406198	0.237921
chr3	145790655	145791460	10	Ddah1	none	none	none	none	0.668182	0.660377	0.641379	0.630522	0.486111	0.575221	0.310345	0.333333	0.38	0.435407	0.392996	0.364312	0.66428	0.426253	0.238027
chr11	115811485	115812349	17	Caskin2	none	none	pELS	EM10E0525953|chr11:115812140-115812464	0.413882	0.389892	0.374761	0.413636	0.200855	0.237852	0.108247	0.107422	0.0974359	0.186047	0.17773	0.144351	0.401887	0.163594	0.238293
chr14	65360497	65361333	10	Zfp395	none	none	none	none	0.882353	0.825	0.826733	0.88764	0.663866	0.607143	0.53271	0.65566	0.662252	0.726667	0.610465	0.575758	0.853676	0.614845	0.238832
chr2	153333560	153334441	10	none	none	none	dELS	EM10E0714455|chr2:153333969-153334318	0.905213	0.873913	0.879828	0.911439	0.769231	0.482759	0.71875	0.631356	0.708333	0.697143	0.714976	0.722628	0.889563	0.650524	0.239039
chr9	57822916	57823248	10	Arid3b	none	none	DNase-H3K4me3	EM10E0906704|chr9:57822900-57823068	0.616601	0.436548	0.353982	0.432203	0.267281	0.307229	0.322368	0.253165	0.27686	0.175758	0.286385	0.241935	0.526575	0.287511	0.239064
chr18	70051962	70052390	10	Rab27b	none	none	none	none	0.622896	0.544803	0.528926	0.565217	0.29108	0.441176	0.401575	0.240113	0.20283	0.227074	0.401606	0.23125	0.583849	0.343486	0.240363
chr5	121851660	121852017	10	Pheta1	none	none	dELS	EM10E0802388|chr5:121851690-121852008	0.542969	0.57931	0.513514	0.505405	0.436709	0.357143	0.15	0.338624	0.22093	0.181395	0.381679	0.212465	0.56114	0.320619	0.240521
chr12	20416405	20416561	10	none	none	none	none	none	0.776042	0.740566	0.701571	0.689922	0.414894	0.566879	0.546875	0.532407	0.637931	0.639706	0.52	0.674286	0.758304	0.515264	0.24304
chr9	46127107	46128071	10	Sik3	none	none	dELS	EM10E0903647|chr9:46127433-46127738	0.465812	0.502128	0.474747	0.483193	0.234694	0.287129	0.142202	0.297959	0.366667	0.268657	0.171946	0.348958	0.48397	0.240496	0.243474
chr1	36488386	36488873	10	Cnnm4	none	none	none	none	0.645833	0.756345	0.466667	0.555046	0.422078	0.535088	0.447154	0.424242	0.350649	0.373984	0.35567	0.374468	0.701089	0.457141	0.243949
chr3	30303563	30303997	10	Mecom	none	none	none	none	0.662069	0.625571	0.742857	0.707547	0.442953	0.326667	0.333333	0.494505	0.457831	0.417323	0.529801	0.560484	0.64382	0.399365	0.244455
chr8	18772710	18773463	12	Mcph1	none	none	none	none	0.678261	0.675439	0.656489	0.588235	0.390698	0.533632	0.377622	0.427313	0.320652	0.2875	0.386792	0.355932	0.67685	0.432316	0.244533
chr7	29212463	29212657	12	Catsperg1	none	none	pELS	EM10E0845190|chr7:29212394-29212742	0.516393	0.601351	0.449612	0.520548	0.362205	0.364912	0.193548	0.335052	0.365591	0.323529	0.389222	0.396313	0.558872	0.313929	0.244943
chr14	34569682	34569893	10	Ldb3	none	none	dELS	EM10E0579659|chr14:34569649-34569810	0.550239	0.493056	0.479042	0.25	0.251121	0.264368	0.287425	0.301587	0.411538	0.225275	0.392593	0.219251	0.521647	0.276125	0.245522
chr12	31091062	31091855	12	none	none	none	none	none	0.582888	0.619608	0.507109	0.534653	0.460094	0.338164	0.316406	0.303922	0.373832	0.415205	0.456204	0.355191	0.601248	0.354646	0.246601
chr12	109541513	109541875	10	none	none	none	pELS	EM10E0548442|chr12:109541507-109541749	0.643836	0.534247	0.777778	0.37963	0.553571	0.146341	0.283439	0.385185	0.623932	0.671875	0.437247	0.591837	0.589041	0.342134	0.246907
chr13	37466597	37467323	10	none	none	none	none	none	0.613636	0.636364	0.514085	0.501931	0.444444	0.370192	0.319672	0.375	0.458333	0.342205	0.345455	0.340336	0.625	0.377327	0.247673
chr14	99430221	99430836	10	none	none	none	none	none	0.826271	0.838346	0.814947	0.808989	0.552995	0.628866	0.569767	0.585821	0.606481	0.513944	0.494624	0.538462	0.832309	0.584362	0.247946
chr3	145827749	145828040	10	Ddah1	none	none	dELS	EM10E0747243|chr3:145827750-145828100	0.734694	0.734694	0.682848	0.654412	0.422018	0.520295	0.441667	0.562937	0.508571	0.580205	0.613497	0.520446	0.734694	0.486729	0.247965
chr1	37500995	37501404	10	Mgat4a	none	none	dELS	EM10E0434820|chr1:37500840-37501041	0.515464	0.453125	0.311927	0.274262	0.209459	0.261803	0.136364	0.336364	0.181818	0.162896	0.123348	0.158974	0.484294	0.235997	0.248297
chr11	115810967	115811462	10	Caskin2	none	none	none	none	0.481081	0.521583	0.574661	0.589212	0.291262	0.302564	0.153846	0.264085	0.277778	0.376518	0.317708	0.304933	0.501332	0.252939	0.248393
chr3	138280639	138281141	10	Adh1	none	none	none	none	0.736264	0.551829	0.516129	0.398649	0.335025	0.446215	0.29	0.505338	0.353846	0.323529	0.307971	0.285714	0.644047	0.394145	0.249902
chr5	122292240	122292826	15	Pptc7	none	none	dELS	EM10E0802691|chr5:122292319-122292623	0.610738	0.576779	0.460289	0.565678	0.243243	0.45977	0.335938	0.334247	0.273381	0.398922	0.328982	0.36409	0.593759	0.343299	0.250459
chr2	152829399	152829900	21	Bcl2l1	none	none	pELS	EM10E0714245|chr2:152829638-152829968	0.399417	0.367707	0.373997	0.374204	0.186495	0.121447	0.0672646	0.155251	0.120301	0.177024	0.147757	0.186944	0.383562	0.132614	0.250947
chr8	84784233	84784608	25	Nfix	none	none	dELS	EM10E0883386|chr8:84784157-84784407	0.66494	0.672788	0.650746	0.617284	0.405303	0.39783	0.495549	0.369565	0.580858	0.397456	0.44685	0.36061	0.668864	0.417062	0.251802
chr5	124027724	124028088	13	Vps37b	none	none	dELS	EM10E0803617|chr5:124027817-124028039	0.845304	0.665505	0.679887	0.504587	0.644628	0.415441	0.542056	0.408638	0.376744	0.278626	0.523659	0.429185	0.755405	0.502691	0.252714
chr13	53176881	53177528	15	Ror2	none	none	none	none	0.734177	0.627907	0.61165	0.573668	0.449153	0.509804	0.38189	0.369718	0.60733	0.401674	0.504854	0.400685	0.681042	0.427641	0.253401
chr2	74725350	74725566	12	Hoxd4,Hoxd3	none	none	pELS	EM10E0699868|chr2:74725270-74725611	0.870293	0.818627	0.721925	0.722973	0.646341	0.402715	0.661538	0.651042	0.705882	0.537102	0.709524	0.599415	0.84446	0.590409	0.254051
chr6	58900361	58900847	10	Herc3	none	none	none	none	0.6	0.647273	0.421384	0.375	0.301887	0.353712	0.327485	0.491909	0.383784	0.229787	0.397351	0.259124	0.623636	0.368748	0.254888
chr16	92157577	92157976	10	Gm49711	none	none	dELS	EM10E0629300|chr16:92157926-92158174	0.465438	0.481865	0.494737	0.479452	0.0949721	0.296651	0.229008	0.251101	0.179012	0.241525	0.258197	0.208633	0.473652	0.217933	0.255719
chr8	91629863	91630123	10	Fto	none	none	PLS	EM10E0885340|chr8:91629616-91629953	0.580913	0.679803	0.536232	0.473913	0.236967	0.465347	0.302817	0.492228	0.359712	0.404878	0.455128	0.607261	0.630358	0.37434	0.256018
chr5	113209401	113209813	10	2900026A02Rik	none	none	dELS	EM10E0798674|chr5:113209487-113209699	0.707182	0.662252	0.587209	0.483333	0.460993	0.473373	0.302083	0.478261	0.361702	0.457143	0.432624	0.542857	0.684717	0.428677	0.25604
chr7	132570881	132571626	12	Oat,Fgfr2	none	none	dELS	EM10E0866202|chr7:132571529-132571868	0.547101	0.568905	0.631387	0.628	0.409091	0.206186	0.278226	0.311189	0.357542	0.349624	0.32287	0.274052	0.558003	0.301173	0.25683
chr11	72003239	72003754	10	none	none	none	none	none	0.642857	0.593301	0.542601	0.592179	0.365169	0.3125	0.322222	0.441026	0.447619	0.369458	0.383333	0.4	0.618079	0.360229	0.25785
chr9	113793144	113793376	10	Clasp2	none	none	dELS	EM10E0920238|chr9:113793142-113793408	0.444853	0.525478	0.523466	0.663768	0.202381	0.230469	0.201493	0.269091	0.492647	0.421222	0.409639	0.491166	0.485165	0.225858	0.259307
chr1	72354872	72355913	12	Xrcc5	none	none	dELS	EM10E0440921|chr1:72354905-72355246	0.802691	0.743396	0.718579	0.793103	0.42246	0.625	0.484848	0.515254	0.397351	0.452282	0.474654	0.429775	0.773043	0.511891	0.261153
chr2	145863421	145864156	10	Rin2	none	none	none	none	0.632353	0.63285	0.608696	0.663462	0.380952	0.434783	0.263158	0.396825	0.354167	0.401575	0.393103	0.392344	0.632602	0.36893	0.263672
chr5	100864401	100864930	10	Gpat3	none	none	dELS	EM10E0795133|chr5:100864461-100864805	0.649573	0.550802	0.63981	0.62037	0.318519	0.333333	0.288462	0.404255	0.401274	0.453416	0.516779	0.511628	0.600187	0.336142	0.264045
chr18	56438992	56439604	10	Gramd3	none	none	none	none	0.452381	0.513308	0.534884	0.549763	0.248	0.190265	0.184	0.248276	0.188811	0.24186	0.271186	0.223443	0.482844	0.217635	0.265209
chr2	74728168	74728441	13	Gm28230,Hoxd4,Hoxd3	none	none	pELS	EM10E0699874|chr2:74727946-74728284	0.758454	0.756614	0.505882	0.489879	0.331606	0.49537	0.696809	0.443662	0.350746	0.571429	0.449827	0.473958	0.757534	0.491862	0.265672
chr6	51708974	51709357	10	none	none	none	pELS	EM10E0820412|chr6:51709009-51709354	0.511111	0.538462	0.535817	0.440476	0.194631	0.384956	0.185841	0.270161	0.42	0.432773	0.264706	0.384083	0.524786	0.258897	0.265889
chr2	74735481	74735690	10	Gm28230,Hoxd3	none	none	pELS	EM10E0699889|chr2:74735394-74735698	0.617143	0.606061	0.42654	0.419087	0.632653	0.233645	0.102041	0.414013	0.393443	0.357143	0.469512	0.426829	0.611602	0.345588	0.266014
chr1	151000763	151001147	13	none	none	none	none	none	0.666667	0.598266	0.764075	0.612676	0.411765	0.413158	0.323651	0.315789	0.483871	0.50289	0.379085	0.394209	0.632466	0.366091	0.266375
chr8	18735068	18735514	10	Angpt2,Mcph1	none	none	none	none	0.56383	0.567442	0.659664	0.748899	0.288235	0.327586	0.340909	0.24	0.40796	0.376471	0.481707	0.304933	0.565636	0.299183	0.266453
chr14	67874932	67875385	10	Dock5	none	none	none	none	0.818182	0.8	0.847222	0.834532	0.516129	0.516807	0.569892	0.562264	0.728571	0.616	0.541237	0.603896	0.809091	0.541273	0.267818
chr17	64747420	64748151	12	Man2a1	none	none	none	none	0.720307	0.731788	0.721683	0.643243	0.508403	0.395018	0.482517	0.446721	0.603774	0.551084	0.569948	0.546099	0.726047	0.458165	0.267882
chr2	70477054	70477649	27	Sp5	none	none	dELS	EM10E0698248|chr2:70477225-70477567	0.692537	0.689831	0.646132	0.598551	0.535714	0.380414	0.366234	0.402985	0.333333	0.238731	0.402337	0.313233	0.691184	0.421337	0.269847
chr14	21982390	21982618	10	none	none	none	dELS	EM10E0576238|chr14:21982500-21982683	0.859873	0.857923	0.822581	0.77665	0.71875	0.435484	0.481013	0.720339	0.567164	0.651899	0.580882	0.561321	0.858898	0.588896	0.270002
chr18	54985638	54985904	11	Zfp608	none	none	dELS	EM10E0661197|chr18:54985763-54986107	0.57037	0.438163	0.309179	0.21875	0.0865385	0.295964	0.264	0.287356	0.396552	0.166667	0.274194	0.0837438	0.504266	0.233465	0.270802
chr2	62403539	62404428	10	Dpp4	none	none	dELS	EM10E0697151|chr2:62403599-62403925	0.692308	0.652381	0.705357	0.656126	0.358289	0.43038	0.353591	0.461538	0.493088	0.37766	0.568528	0.360996	0.672344	0.40095	0.271395
chr13	21447867	21448250	10	Zscan26	none	none	none	none	0.492063	0.539095	0.49569	0.506787	0.203252	0.238095	0.210526	0.306977	0.358025	0.337553	0.153846	0.367257	0.515579	0.239713	0.275866
chr13	44840641	44840803	10	Jarid2	none	none	dELS	EM10E0558843|chr13:44840495-44840844	0.485149	0.509259	0.486486	0.432692	0.20979	0.352941	0.216814	0.103896	0.0614035	0.116279	0.371134	0.188034	0.497204	0.22086	0.276343
chr4	131897715	131898084	10	Srsf4	none	none	dELS	EM10E0770534|chr4:131897783-131898131	0.392157	0.462585	0.336609	0.274854	0.176707	0.218905	0.056338	0.151515	0.117647	0.0761905	0.0882353	0.0949721	0.427371	0.150866	0.276505
chr15	75911044	75911369	10	Tigd5	none	none	pELS	EM10E0603158|chr15:75911067-75911417	0.828571	0.771429	0.790055	0.787879	0.382979	0.621262	0.436893	0.650146	0.635593	0.668407	0.621053	0.5961	0.8	0.52282	0.27718
chr14	4183201	4183453	10	Gm2974	none	none	none	none	0.673171	0.590909	0.584475	0.587983	0.271318	0.409283	0.320988	0.417391	0.502564	0.440191	0.369792	0.551181	0.63204	0.354745	0.277295
chr6	99126067	99126365	12	Foxp1	none	none	none	none	0.819588	0.788546	0.439689	0.4	0.477011	0.547771	0.554286	0.525	0.392857	0.302752	0.490909	0.404082	0.804067	0.526017	0.27805
chr18	80485838	80486407	10	none	none	none	dELS	EM10E0667655|chr18:80485570-80485886	0.513889	0.603571	0.515152	0.516129	0.165644	0.409357	0.242424	0.302128	0.253968	0.27619	0.362069	0.302789	0.55873	0.279888	0.278842
chr17	65549126	65549509	10	none	none	none	none	none	0.609589	0.396648	0.535714	0.54717	0.171569	0.194444	0.234234	0.294643	0.188976	0.328571	0.131387	0.257732	0.503119	0.223723	0.279396
chr2	74726995	74727338	10	Hoxd4,Hoxd3	Gm28230	267	PLS	EM10E0699871|chr2:74727072-74727274	0.752874	0.695652	0.472803	0.467593	0.483051	0.430556	0.40201	0.461905	0.342105	0.350575	0.507772	0.363971	0.724263	0.44438	0.279883
chr11	103379181	103379881	12	Plekhm1	none	none	none	none	0.804035	0.691011	0.677116	0.641892	0.391111	0.569343	0.505814	0.401384	0.326829	0.334586	0.402098	0.28869	0.747523	0.466913	0.28061
chr11	74493297	74493768	10	Rap1gap2	none	none	dELS	EM10E0509282|chr11:74493238-74493484	0.555556	0.49	0.497608	0.668182	0.206107	0.324176	0.151685	0.286432	0.350962	0.255319	0.291209	0.266968	0.522778	0.2421	0.280678
chr4	118269713	118270084	10	Ptprf	none	none	dELS	EM10E0766327|chr4:118269751-118269970	0.732394	0.665574	0.554688	0.510373	0.322981	0.502463	0.384058	0.458515	0.294118	0.42735	0.317365	0.386667	0.698984	0.417004	0.28198
chr2	38537848	38538276	13	Nek6	none	none	none	none	0.748408	0.713873	0.695925	0.683891	0.407643	0.486068	0.363636	0.534819	0.541237	0.529197	0.669725	0.543919	0.73114	0.448042	0.283099
chr11	117267399	117267613	11	2025-09-09	none	none	pELS	EM10E0527049|chr11:117267421-117267704	0.497561	0.509158	0.42029	0.414286	0.142857	0.282511	0.141304	0.3125	0.196078	0.10917	0.126214	0.197987	0.503359	0.219793	0.283566
chr7	132778752	132779003	10	Fam53b,Fgfr2	none	none	pELS	EM10E0866339|chr7:132778711-132778874	0.817778	0.738397	0.762097	0.723958	0.651685	0.252941	0.633803	0.422886	0.414141	0.473988	0.389937	0.315789	0.778087	0.490329	0.287758
chr2	34899786	34900402	14	Phf19	none	none	none	none	0.809969	0.7	0.749175	0.699495	0.411458	0.610272	0.362637	0.48415	0.306748	0.459119	0.35119	0.381098	0.754984	0.467129	0.287855
chr17	47920535	47920988	10	Foxp4	none	none	none	none	0.726496	0.692308	0.752542	0.814346	0.338798	0.526718	0.3	0.515385	0.69697	0.648402	0.5	0.552486	0.709402	0.420225	0.289177
chr2	70472633	70473550	17	none	none	none	DNase-H3K4me3	EM10E0698237|chr2:70473085-70473425	0.682864	0.682667	0.513566	0.464286	0.364055	0.488701	0.392453	0.327628	0.240741	0.134177	0.198251	0.236203	0.682766	0.393209	0.289556
chr15	77792252	77792563	10	Myh9	none	none	none	none	0.773585	0.61	0.727273	0.70936	0.315217	0.461187	0.470588	0.36	0.370968	0.485981	0.537313	0.388128	0.691792	0.401748	0.290044
chr3	79518963	79519509	13	Fnip2	none	none	dELS	EM10E0732708|chr3:79519101-79519447	0.82659	0.855204	0.858369	0.828685	0.497717	0.450237	0.643172	0.599099	0.613924	0.442211	0.477178	0.468864	0.840897	0.547556	0.29334
chr10	63062203	63062992	13	Pbld1	none	none	pELS	EM10E0476926|chr10:63062809-63062974	0.698361	0.597059	0.707831	0.708185	0.456853	0.296296	0.287234	0.360656	0.460526	0.456954	0.296188	0.342697	0.64771	0.35026	0.29745
chr1	155229668	155230174	10	BC034090	none	none	pELS	EM10E0455485|chr1:155229799-155230148	0.639706	0.502165	0.464286	0.452282	0.301724	0.338776	0.147059	0.305439	0.165138	0.174658	0.235294	0.204762	0.570935	0.273249	0.297686
chr8	46750502	46750844	10	Irf2	none	none	dELS	EM10E0877257|chr8:46750590-46750936	0.447853	0.433155	0.447619	0.561644	0.156757	0.124183	0.124138	0.163743	0.163462	0.254545	0.109375	0.13	0.440504	0.142205	0.298299
chr18	35938356	35938429	13	none	none	none	dELS	EM10E0657558|chr18:35938207-35938490	0.589474	0.464135	0.536842	0.333333	0.163934	0.258621	0.302632	0.186916	0.474359	0.313725	0.25431	0.277778	0.526804	0.228026	0.298779
chr2	166083524	166084053	11	Sulf2	none	none	dELS	EM10E0718775|chr2:166083516-166083821	0.635417	0.65566	0.683453	0.521127	0.401274	0.313636	0.284672	0.373333	0.2	0.320285	0.436842	0.333333	0.645539	0.343229	0.30231
chr18	6450324	6450617	10	Epc1	none	none	none	none	0.467033	0.467433	0.388489	0.238095	0.18543	0.210526	0.08	0.173585	0.193548	0.12	0.208861	0.0915493	0.467233	0.162385	0.304848
chr13	46428959	46429545	19	Rbm24	none	none	none	none	0.671533	0.792388	0.837719	0.821946	0.4	0.524664	0.388704	0.387097	0.428571	0.435768	0.531792	0.560878	0.73196	0.425116	0.306844
chr14	5878746	5879043	10	Gm8237	none	none	none	none	0.669565	0.633094	0.614286	0.574468	0.543478	0.25	0.25	0.333333	0.348936	0.162791	0.444444	0.393162	0.651329	0.344203	0.307126
chr10	99203967	99204365	12	none	none	none	dELS	EM10E0486832|chr10:99204067-99204220	0.744186	0.529915	0.579787	0.390071	0.28125	0.326923	0.461187	0.245509	0.270161	0.266129	0.452736	0.185	0.63705	0.328717	0.308333
chr15	97054979	97055081	10	Slc38a4	none	none	pELS	EM10E0610433|chr15:97054860-97055108	0.756944	0.674242	0.409091	0.403974	0.27027	0.483871	0.459016	0.4	0.423423	0.503401	0.788177	0.470588	0.715593	0.403289	0.312304
chr7	142081693	142081961	10	Dusp8	none	none	none	none	0.678756	0.609589	0.458564	0.270386	0.267857	0.451493	0.431138	0.16763	0.138728	0.11465	0.168421	0.152263	0.644173	0.329529	0.314643
chr4	132862973	132863188	10	Stx12	none	none	none	none	0.535316	0.586364	0.488095	0.691919	0.0941176	0.265432	0.246479	0.369863	0.363636	0.390681	0.319444	0.375451	0.56084	0.243973	0.316867
chr8	46472122	46473086	10	Acsl1	none	none	pELS	EM10E0877114|chr8:46472183-46472343	0.707317	0.676923	0.625926	0.596567	0.421525	0.341121	0.297753	0.3875	0.366337	0.425641	0.432314	0.412281	0.69212	0.361975	0.330145
chr5	66466411	66466516	26	Apbb2	none	none	dELS	EM10E0790137|chr5:66466093-66466442	0.688	0.714912	0.435523	0.488372	0.379641	0.367841	0.18239	0.540793	0.163105	0.529158	0.261663	0.331512	0.701456	0.367666	0.33379
chr3	98024519	98024672	10	Notch2	none	none	dELS	EM10E0738132|chr3:98024538-98024862	0.409091	0.52356	0.463768	0.621359	0.0843373	0.118881	0.0886076	0.234146	0.473684	0.235556	0.217778	0.305556	0.466326	0.131493	0.334832
chr19	57961903	57962104	10	Atrnl1	none	none	dELS	EM10E0683709|chr19:57961838-57962187	0.654618	0.624535	0.626728	0.550847	0.350575	0.247191	0.302817	0.317518	0.38843	0.505155	0.314607	0.301158	0.639577	0.304525	0.335052
chr8	84788460	84789174	10	Nfix	none	none	dELS	EM10E0883399|chr8:84788925-84789269	0.737313	0.73991	0.730458	0.67191	0.29703	0.507752	0.386076	0.388747	0.305085	0.327586	0.5	0.433333	0.738612	0.394901	0.343711
chr14	5959703	5960207	10	Gm3248	none	none	none	none	0.71519	0.714286	0.676923	0.652174	0.289231	0.42439	0.437299	0.324176	0.233333	0.331633	0.354962	0.329004	0.714738	0.368774	0.345964
chr13	107963175	107963624	10	none	none	none	dELS	EM10E0571567|chr13:107963574-107963877	0.715847	0.749004	0.681034	0.710623	0.418033	0.346341	0.321739	0.43318	0.579882	0.526749	0.468293	0.484733	0.732425	0.379823	0.352602
chr14	4728043	4728817	12	Gm3252	none	none	none	none	0.754286	0.64186	0.668182	0.594737	0.221198	0.326829	0.348837	0.44385	0.2	0.264901	0.369628	0.201031	0.698073	0.335179	0.362894
chr9	50500881	50501415	18	Plet1	none	none	dELS	EM10E0904699|chr9:50500854-50501066	0.623106	0.665552	0.58365	0.68552	0.337989	0.238876	0.144444	0.349315	0.3	0.303797	0.26975	0.311579	0.644329	0.267656	0.376673
chr8	94495384	94495803	10	Nlrc5	none	none	none	none	0.573883	0.526984	0.545455	0.614634	0.13125	0.257732	0.156028	0.129151	0.190751	0.147541	0.106977	0.12037	0.550434	0.16854	0.381893
chr1	52146668	52147149	10	Stat1	none	none	dELS	EM10E0437229|chr1:52146640-52146922	0.575758	0.532407	0.544355	0.532051	0.124088	0.243523	0.120482	0.1	0.121429	0.162437	0.147619	0.105991	0.554082	0.147023	0.407059
chr11	78952472	78952926	18	Nos2	none	none	none	none	0.54185	0.602532	0.598891	0.598246	0.166667	0.149333	0.123016	0.126374	0.0990566	0.185819	0.230978	0.160891	0.572191	0.141347	0.430844
chr7	133717158	133717815	11	Bccip	none	none	none	none	0.75841	0.780822	0.755776	0.791096	0.340659	0.269608	0.407643	0.291096	0.168067	0.234375	0.24186	0.234323	0.769616	0.327252	0.442364

## Sheet: Table S2
Table S2. Microbiota-associated differentially methylated regions (DMRs) in adult 15 week-old EpCAM+ IECs.
chr	start	end	nCpG	WithinGenebody	NearbyTSS	DistanceToNearbyTSS	cCRE_class	cCRE_info	SPF_ISC_M_15w	SPF_ISC_F_15w	SPF_IEC_M_15w	SPF_IEC_F_15w	GF_ISC_M_15w	GF_ISC_M_15w	GF_ISC_F_15w	GF_ISC_F_15w	GF_IEC_M_15w	GF_IEC_M_15w	GF_IEC_F_15w	GF_IEC_F_15w	AVE_SPF_IEC	AVE_GF_IEC	Meth diff-IEC
chr16	10490510	10491033	18	Ciita	none	none	pELS	EM10E0615427|chr16:10490666-10491009	0.167702	0.193684	0.122078	0.0883055	0.883408	0.80117	0.866667	0.846975	0.788288	0.799308	0.850394	0.815029	0.105192	0.813255	-0.708063
chr18	60804680	60805647	10	Cd74	none	none	pELS	EM10E0662392|chr18:60804853-60805201	0.0763052	0.118577	0.0839416	0.0349345	0.8	0.748252	0.914894	0.828	0.729885	0.824324	0.653226	0.761682	0.0594381	0.742279	-0.682841
chr9	50494816	50496557	26	none	Plet1	291	pELS	EM10E0904694|chr9:50496089-50496437	0.373494	0.294416	0.235469	0.180967	0.873508	0.867965	0.824645	0.860687	0.903876	0.833977	0.818913	0.870588	0.208218	0.856839	-0.64862
chr7	118601377	118602239	15	Tmc5	none	none	none	none	0.231023	0.217949	0.233115	0.251908	0.875912	0.686667	0.82397	0.847403	0.844444	0.874644	0.909747	0.923944	0.242512	0.888195	-0.645683
chr18	50175607	50175749	12	Hsd17b4	none	none	none	none	0.296736	0.303704	0.318182	0.215017	0.892977	0.917012	0.883495	0.92381	0.888199	0.885593	0.914439	0.96063	0.266599	0.912215	-0.645616
chr16	31661941	31662797	17	none	Dlg1	-646	none	none	0.229213	0.176087	0.158397	0.168561	0.748299	0.640394	0.847826	0.858491	0.776243	0.786967	0.849802	0.816667	0.163479	0.80742	-0.643941
chr17	34306046	34306811	10	none	H2-Eb1	179	pELS	EM10E0640062|chr17:34306513-34306700	0.132576	0.169903	0.130252	0.0570175	0.730337	0.700508	0.663793	0.741379	0.640884	0.712264	0.782383	0.723404	0.0936348	0.714734	-0.621099
chr19	21817885	21818786	19	Cemip2	none	none	dELS	EM10E0674064|chr19:21818096-21818446	0.330579	0.248366	0.232558	0.216958	0.87372	0.878571	0.914676	0.858311	0.848138	0.840909	0.7723	0.858108	0.224758	0.829864	-0.605106
chr10	99081608	99081976	10	none	none	none	dELS	EM10E0486763|chr10:99081571-99081915	0.116883	0.132075	0.125	0.0855856	0.642424	0.639024	0.641791	0.71519	0.69186	0.646154	0.712871	0.768559	0.105293	0.704861	-0.599568
chr11	49086705	49087358	10	Ifi47,Olfr56	none	none	PLS	EM10E0501146|chr11:49086840-49087167	0.0298507	0.0509259	0.045082	0.0818966	0.485075	0.616822	0.578512	0.702703	0.566176	0.668421	0.647059	0.763314	0.0634893	0.661242	-0.597753
chr2	122164400	122164828	10	Trim69,Patl2	none	none	dELS	EM10E0708081|chr2:122164391-122164596	0.05	0.0561798	0.0479705	0.0203252	0.545455	0.394737	0.35443	0.614907	0.5	0.732143	0.645963	0.632287	0.0341478	0.627598	-0.59345
chr18	36723853	36724728	12	none	none	none	none	none	0.209877	0.209125	0.149068	0.124	0.713693	0.751295	0.790698	0.702564	0.792746	0.66129	0.706294	0.729508	0.136534	0.72246	-0.585925
chr11	53772225	53772883	10	Irf1	none	none	pELS	EM10E0502756|chr11:53772643-53772808	0.147727	0.271186	0.14881	0.189516	0.732143	0.700787	0.645455	0.790816	0.759036	0.741573	0.717391	0.798883	0.169163	0.754221	-0.585058
chr7	19202582	19203305	10	Eml2	none	none	dELS	EM10E0842648|chr7:19202507-19202842	0.225	0.22179	0.226496	0.24424	0.704142	0.755396	0.857143	0.831731	0.788618	0.821429	0.830189	0.825	0.235368	0.816309	-0.580941
chr12	36216900	36217238	10	Lrrc72	none	none	none	none	0.187879	0.266376	0.155172	0.225664	0.771552	0.450867	0.768421	0.675676	0.775862	0.772532	0.770925	0.759259	0.190418	0.769645	-0.579227
chr11	53773875	53775321	30	Irf1	none	none	pELS	EM10E0502760|chr11:53774958-53775300	0.186441	0.152518	0.179257	0.120321	0.690476	0.668687	0.803846	0.770874	0.762136	0.730097	0.70892	0.714771	0.149789	0.728981	-0.579192
chr2	135724392	135724962	16	Plcb4	none	none	none	none	0.120846	0.183432	0.198511	0.161473	0.829431	0.643059	0.762136	0.649852	0.868633	0.729373	0.592058	0.791531	0.179992	0.745399	-0.565406
chr13	74813202	74813553	13	none	none	none	none	none	0.432258	0.470085	0.401747	0.216981	0.844011	0.875969	0.730375	0.838235	0.833948	0.910526	0.87931	0.868182	0.309364	0.872992	-0.563628
chr4	137879497	137880334	10	Ece1	none	none	dELS	EM10E0774030|chr4:137879819-137879983	0.4	0.396947	0.300971	0.300613	0.766667	0.819444	0.769912	0.802632	0.877419	0.857143	0.872483	0.834646	0.300792	0.860423	-0.559631
chr17	34286246	34287470	14	none	H2-Aa	-353	pELS	EM10E0640035|chr17:34286582-34286900	0.275362	0.215743	0.176812	0.151163	0.721612	0.78022	0.72093	0.722222	0.65371	0.769231	0.759076	0.710914	0.163987	0.723233	-0.559246
chr4	138834297	138836160	50	Pla2g5	none	none	none	none	0.386723	0.374279	0.321256	0.191701	0.837389	0.765607	0.824022	0.870511	0.797376	0.806342	0.823226	0.814889	0.256479	0.810458	-0.55398
chr11	49087907	49088308	10	Ifi47,Olfr56	none	none	pELS	EM10E0501147|chr11:49087839-49088161	0.0339623	0.0595745	0.0246914	0.0496454	0.506667	0.350785	0.307692	0.517766	0.578947	0.543269	0.47561	0.746341	0.0371684	0.586042	-0.548874
chr6	31803367	31803506	13	none	none	none	none	none	0.69863	0.403125	0.276074	0.399103	0.898148	0.725962	0.764045	0.900662	0.987342	0.968254	0.941935	0.646552	0.337588	0.886021	-0.548432
chr11	53857800	53858530	12	Gm12216	none	none	none	none	0.183938	0.178998	0.153153	0.0860215	0.789474	0.526882	0.75419	0.714689	0.716129	0.646388	0.619658	0.669399	0.119587	0.662893	-0.543306
chr11	53840794	53842434	32	Gm12216	none	none	dELS	EM10E0502814|chr11:53841558-53841889	0.205962	0.165957	0.17585	0.168782	0.592275	0.578313	0.530337	0.624448	0.646272	0.765557	0.740458	0.702983	0.172316	0.713817	-0.541502
chr17	29394189	29394991	11	none	none	none	dELS	EM10E0637966|chr17:29394149-29394499	0.334764	0.318182	0.228155	0.18	0.745946	0.661836	0.771429	0.76087	0.819444	0.740541	0.724852	0.697479	0.204078	0.745579	-0.541501
chr9	46617708	46618202	10	none	none	none	none	none	0.180851	0.282609	0.308411	0.309249	0.872881	0.853242	0.8	0.825688	0.810606	0.865517	0.841346	0.861592	0.30883	0.844765	-0.535935
chr8	44957107	44957308	10	Fat1	none	none	none	none	0.206009	0.189189	0.182222	0.0672646	0.544715	0.45641	0.609756	0.580808	0.657143	0.619048	0.649351	0.715054	0.124743	0.660149	-0.535405
chr11	78982524	78984342	28	Lgals9	none	none	pELS	EM10E0511581|chr11:78982792-78983140	0.113264	0.11749	0.111695	0.160784	0.55618	0.45787	0.664975	0.575967	0.674797	0.679661	0.649396	0.643266	0.13624	0.66178	-0.52554
chr18	60806229	60807147	17	Cd74	none	none	dELS	EM10E0662395|chr18:60806528-60806866	0.463215	0.495238	0.389474	0.368182	0.910204	0.88959	0.911877	0.90201	0.855319	0.894988	0.901408	0.921986	0.378828	0.893425	-0.514598
chr11	82746949	82747674	10	Cct6b	none	none	pELS	EM10E0512692|chr11:82747029-82747372	0.166667	0.156379	0.0483092	0.0496894	0.560694	0.348684	0.573222	0.533333	0.501695	0.588235	0.553191	0.545455	0.0489993	0.547144	-0.498145
chr10	20471873	20472372	10	Pde7b	none	none	none	none	0.258621	0.270115	0.199187	0.140845	0.694444	0.668224	0.758197	0.789773	0.727545	0.584337	0.675105	0.670543	0.170016	0.664383	-0.494367
chr10	111157106	111157532	10	none	none	none	pELS	EM10E0488001|chr10:111157265-111157600	0.359223	0.450216	0.415094	0.316239	0.855263	0.60119	0.855491	0.806723	0.92891	0.813253	0.865672	0.824859	0.365667	0.858173	-0.492507
chr1	37990725	37991304	13	Txndc9	none	none	none	none	0.243697	0.346491	0.171756	0.139785	0.891429	0.63035	0.544944	0.744565	0.631016	0.643836	0.656652	0.657895	0.15577	0.64735	-0.491579
chr17	29395690	29396279	10	none	none	none	dELS	EM10E0637970|chr17:29396120-29396467	0.383495	0.396313	0.312303	0.349754	0.852941	0.789474	0.8	0.795812	0.803738	0.817204	0.831395	0.826087	0.331028	0.819606	-0.488578
chr10	20005426	20006315	10	Map3k5	none	none	dELS	EM10E0469076|chr10:20005495-20005845	0.386792	0.443548	0.366255	0.331754	0.741463	0.625571	0.758621	0.822581	0.742515	0.832402	0.882075	0.88	0.349004	0.834248	-0.485244
chr15	27553759	27554062	10	Otulin,Ank	none	none	none	none	0.441558	0.405512	0.387417	0.334975	0.908497	0.86747	0.915385	0.890688	0.810185	0.876623	0.827907	0.864754	0.361196	0.844867	-0.483671
chr10	88584512	88584798	10	Mybpc1	none	none	dELS	EM10E0484124|chr10:88584484-88584832	0.234432	0.265781	0.280992	0.300654	0.78481	0.869565	0.849624	0.846491	0.71875	0.781609	0.736196	0.860714	0.290823	0.774317	-0.483495
chr11	54928850	54930246	27	Tnip1	none	none	dELS	EM10E0503233|chr11:54929864-54930021	0.227481	0.227273	0.240232	0.251121	0.722408	0.688172	0.732759	0.727599	0.681682	0.755694	0.769962	0.706835	0.245676	0.728543	-0.482867
chr10	24651220	24651534	10	Enpp1	none	none	dELS	EM10E0470350|chr10:24651206-24651549	0.531818	0.457249	0.377778	0.221519	0.862069	0.900794	0.921569	0.855513	0.634615	0.857143	0.747664	0.88535	0.299648	0.781193	-0.481545
chr17	35200373	35200861	15	Tnf	none	none	pELS	EM10E0640578|chr17:35200464-35200813	0.366492	0.414938	0.297659	0.218978	0.850575	0.819767	0.808511	0.771429	0.73125	0.778281	0.680365	0.740088	0.258318	0.732496	-0.474178
chr11	115677447	115678040	10	Grb2	none	none	none	none	0.431138	0.338521	0.346154	0.382979	0.875598	0.760736	0.860759	0.768817	0.819876	0.830601	0.815686	0.866337	0.364566	0.833125	-0.468559
chr12	74895011	74895330	10	none	none	none	none	none	0.295302	0.418182	0.32342	0.360169	0.832432	0.855346	0.869565	0.751152	0.764151	0.822917	0.776398	0.868327	0.341795	0.807948	-0.466153
chr6	31126620	31128017	24	none	none	none	dELS	EM10E0816216|chr6:31127092-31127301	0.181219	0.165035	0.145644	0.117878	0.596639	0.565934	0.554217	0.410413	0.678049	0.552239	0.566735	0.587948	0.131761	0.596243	-0.464482
chr8	111645584	111646045	10	Zfp1	none	none	none	none	0.69802	0.629108	0.511737	0.433476	0.979381	0.926966	0.913265	0.908046	0.907285	0.952096	0.940828	0.94332	0.472607	0.935882	-0.463275
chr11	100904801	100905163	10	Stat3	none	none	dELS	EM10E0520036|chr11:100904895-100905234	0.258503	0.347305	0.389908	0.222222	0.829545	0.659389	0.663265	0.792453	0.790698	0.846154	0.691176	0.748092	0.306065	0.76903	-0.462965
chr3	100692409	100692911	13	none	none	none	pELS	EM10E0738616|chr3:100692283-100692589	0.128205	0.209836	0.2	0.176211	0.727599	0.659389	0.594714	0.804348	0.709804	0.720207	0.471616	0.697318	0.188106	0.649736	-0.46163
chr11	119638246	119638735	10	Rptor	none	none	none	none	0.265683	0.240506	0.273585	0.301205	0.690722	0.67509	0.658333	0.752852	0.648352	0.761905	0.782609	0.8	0.287395	0.748216	-0.460821
chr7	140987363	140987756	13	none	none	none	dELS	EM10E0868202|chr7:140987207-140987527	0.440945	0.327465	0.30721	0.23494	0.742857	0.654167	0.754491	0.683258	0.809735	0.68599	0.686047	0.722857	0.271075	0.726157	-0.455082
chrX	134351326	134351908	10	Cenpi	none	none	none	none	0.290323	0.540984	0.126761	0.497778	0.848485	0.79661	0.847826	0.823529	0.767857	0.710526	0.765766	0.818182	0.312269	0.765583	-0.453314
chr10	44449493	44450178	10	Prdm1	none	none	dELS	EM10E0473866|chr10:44449684-44450009	0.438776	0.519313	0.36	0.389558	0.768707	0.810976	0.742138	0.796813	0.825112	0.86385	0.796154	0.821012	0.374779	0.826532	-0.451753
chr1	89078792	89079179	10	Sh3bp4	none	none	dELS	EM10E0445063|chr1:89078836-89079039	0.268595	0.229787	0.188285	0.167286	0.544554	0.520548	0.515625	0.514706	0.661111	0.623188	0.59204	0.640553	0.177785	0.629223	-0.451438
chr13	58614523	58614909	10	none	none	none	DNase-H3K4me3	EM10E0563239|chr13:58614675-58614864	0.353846	0.330645	0.387352	0.318841	0.817204	0.768116	0.740506	0.820276	0.822917	0.766082	0.818182	0.809278	0.353096	0.804115	-0.451018
chr18	20956978	20957802	12	Rnf125	none	none	dELS	EM10E0655005|chr18:20957026-20957360	0.351974	0.380062	0.368056	0.374593	0.865772	0.703704	0.900901	0.868056	0.857143	0.770213	0.826087	0.833333	0.371324	0.821694	-0.45037
chr6	146793777	146794194	10	none	none	none	dELS	EM10E0839990|chr6:146793561-146793905	0.229268	0.292	0.27027	0.207547	0.666667	0.661538	0.617834	0.702929	0.719101	0.664865	0.666667	0.7	0.238909	0.687658	-0.448749
chr1	132564031	132564301	10	none	none	none	none	none	0.268775	0.166078	0.150943	0.1	0.584071	0.603239	0.669811	0.60166	0.564815	0.584795	0.565714	0.570248	0.125472	0.571393	-0.445921
chr19	6895465	6895923	12	none	none	none	dELS	EM10E0670926|chr19:6895640-6895955	0.306977	0.465409	0.226852	0.286307	0.795539	0.569832	0.720755	0.798122	0.802281	0.685106	0.6875	0.629893	0.256579	0.701195	-0.444616
chr6	38352540	38352983	12	Zc3hav1	none	none	pELS	EM10E0817856|chr6:38352526-38352727	0.27957	0.232	0.268012	0.189189	0.596413	0.406557	0.544715	0.608295	0.597701	0.767123	0.635802	0.690476	0.2286	0.672776	-0.444175
chr1	36052326	36052998	10	none	none	none	dELS	EM10E0434155|chr1:36052712-36053056	0.405405	0.385321	0.25817	0.233645	0.668122	0.692708	0.72	0.681818	0.75	0.601351	0.728205	0.677419	0.245907	0.689244	-0.443337
chr8	111864667	111865540	14	Tmem170	none	none	none	none	0.181818	0.137157	0.14382	0.145078	0.530466	0.433437	0.465217	0.52514	0.614618	0.576369	0.607407	0.55163	0.144449	0.587506	-0.443057
chr4	103122907	103123397	10	Mier1	none	none	dELS	EM10E0762841|chr4:103123122-103123466	0.0899281	0.09319	0.0416667	0.0785498	0.520661	0.40367	0.629268	0.466019	0.406417	0.572052	0.482301	0.547771	0.0601083	0.502135	-0.442027
chr6	37617159	37617893	14	none	none	none	dELS	EM10E0817619|chr6:37617352-37617699	0.2	0.215909	0.125	0.0531561	0.745098	0.503968	0.548673	0.56746	0.671795	0.45977	0.523288	0.469178	0.0890781	0.531008	-0.44193
chr18	56470812	56472166	31	Gramd3	none	none	dELS	EM10E0661518|chr18:56470833-56471175	0.221851	0.213828	0.221477	0.231207	0.580574	0.619281	0.414013	0.538576	0.689214	0.721707	0.592775	0.667602	0.226342	0.667824	-0.441482
chr6	97509272	97509630	11	Frmd4b	none	none	dELS	EM10E0829049|chr6:97509437-97509746	0.16092	0.146444	0.155251	0.092233	0.614865	0.664286	0.555556	0.442396	0.547771	0.537634	0.633136	0.536585	0.123742	0.563782	-0.44004
chr14	27562580	27563013	10	none	none	none	dELS	EM10E0577818|chr14:27562606-27562949	0.326531	0.286885	0.240157	0.263158	0.666667	0.41048	0.359155	0.571429	0.813084	0.586854	0.712644	0.647059	0.251658	0.68991	-0.438253
chr8	3068701	3069640	14	none	none	none	none	none	0.22449	0.330986	0.157407	0.230303	0.559585	0.778351	0.668161	0.612717	0.714912	0.636842	0.6609	0.50838	0.193855	0.630258	-0.436403
chr16	44331228	44331709	10	Sidt1	none	none	pELS	EM10E0624059|chr16:44331197-44331393	0.334802	0.216867	0.30531	0.22541	0.635135	0.723735	0.601695	0.687831	0.7	0.747368	0.680851	0.672932	0.26536	0.700288	-0.434928
chr15	100686190	100686428	10	Cela1	none	none	pELS	EM10E0612449|chr15:100686309-100686482	0.399123	0.381215	0.271386	0.217765	0.752381	0.747312	0.82	0.646552	0.830189	0.595331	0.588235	0.701389	0.244576	0.678786	-0.43421
chr6	31122958	31124459	15	none	none	none	dELS	EM10E0816207|chr6:31122940-31123257	0.0677419	0.0758017	0.0414747	0.0710227	0.483092	0.350515	0.392045	0.364198	0.530612	0.461326	0.523973	0.439655	0.0562487	0.488891	-0.432643
chr10	94525512	94526209	10	Tmcc3	none	none	dELS	EM10E0485478|chr10:94525754-94526091	0.259804	0.261224	0.281746	0.229452	0.699187	0.797357	0.649123	0.746725	0.679012	0.651042	0.724265	0.698413	0.255599	0.688183	-0.432584
chr7	128172098	128172573	10	Itgad	none	none	none	none	0.186957	0.2	0.147887	0.140625	0.530201	0.430464	0.540426	0.448598	0.620482	0.570776	0.576923	0.537572	0.144256	0.576438	-0.432182
chr11	49061607	49062957	12	Tgtp2,Olfr56	none	none	none	none	0.353952	0.38255	0.336232	0.352313	0.845794	0.785714	0.752137	0.794326	0.716578	0.77972	0.817829	0.78481	0.344273	0.774734	-0.430462
chr4	138065907	138066712	10	Eif4g3	none	none	dELS	EM10E0774143|chr4:138066405-138066628	0.264151	0.342857	0.251908	0.24031	0.672065	0.658683	0.67033	0.641732	0.697436	0.732919	0.527919	0.741627	0.246109	0.674975	-0.428866
chr6	34493812	34493990	10	Bpgm	none	none	none	none	0.450161	0.422481	0.375776	0.373239	0.606838	0.779762	0.526316	0.691525	0.870968	0.786802	0.811966	0.741325	0.374508	0.802765	-0.428257
chr2	168528391	168528749	10	Nfatc2	none	none	none	none	0.601449	0.403974	0.435345	0.198413	0.688776	0.618421	0.633721	0.717703	0.688742	0.781955	0.782609	0.725275	0.316879	0.744645	-0.427766
chr11	44503949	44504385	10	none	none	none	dELS	EM10E0500181|chr11:44504077-44504427	0.129921	0.126482	0.100746	0.0933852	0.447917	0.675799	0.574468	0.551948	0.626168	0.451754	0.522613	0.496711	0.0970657	0.524312	-0.427246
chr19	10042482	10043184	10	Fads3	none	none	pELS	EM10E0671934|chr19:10042900-10043244	0.3	0.237705	0.248996	0.245763	0.644737	0.63871	0.703125	0.643678	0.728155	0.625	0.687861	0.651961	0.247379	0.673244	-0.425865
chr1	52120931	52122377	13	Stat1	none	none	none	none	0.284644	0.357616	0.347692	0.32899	0.7737	0.785467	0.754545	0.811644	0.735915	0.76569	0.806452	0.747191	0.338341	0.763812	-0.425471
chr2	170075395	170075749	14	none	none	none	none	none	0.0618893	0.0661376	0.102975	0.0679612	0.244898	0.459459	0.3125	0.369393	0.587879	0.488889	0.506912	0.456757	0.085468	0.510109	-0.424641
chr14	21737830	21738135	10	Dusp13	none	none	none	none	0.366071	0.329154	0.285714	0.281588	0.681818	0.69685	0.738636	0.733766	0.676923	0.659574	0.763285	0.722892	0.283651	0.705669	-0.422017
chr11	58215893	58217530	26	Irgm2	none	none	none	none	0.395619	0.327711	0.293493	0.252591	0.761905	0.764881	0.75641	0.741835	0.644128	0.689498	0.733227	0.709766	0.273042	0.694155	-0.421113
chr3	148793297	148793997	12	none	none	none	none	none	0.152542	0.136719	0.10687	0.0887372	0.442982	0.37234	0.457364	0.501887	0.439344	0.512315	0.583643	0.540123	0.0978037	0.518857	-0.421053
chr2	122299353	122300680	30	none	Duoxa2,Duox2	453904	DNase-H3K4me3	EM10E0708126|chr2:122299188-122299508	0.336245	0.213028	0.180207	0.0890511	0.720994	0.616927	0.697892	0.681282	0.592827	0.550239	0.569647	0.507273	0.134629	0.554996	-0.420367
chr8	8334336	8334772	10	none	none	none	pELS	EM10E0870489|chr8:8334481-8334830	0.50237	0.516484	0.414226	0.361538	0.75	0.830846	0.858586	0.817259	0.771242	0.825843	0.805556	0.83	0.387882	0.80816	-0.420278
chr17	34198944	34199459	14	Psmb8	none	none	pELS	EM10E0639982|chr17:34199220-34199408	0.533149	0.466216	0.401408	0.421512	0.780952	0.83209	0.817708	0.844291	0.877934	0.786765	0.818493	0.835052	0.41146	0.829561	-0.418101
chr13	23930316	23930840	10	none	none	none	none	none	0.124464	0.130841	0.148148	0.144444	0.473684	0.234286	0.523179	0.44898	0.477124	0.57485	0.643357	0.558935	0.146296	0.563567	-0.41727
chr4	135738077	135739194	18	Il22ra1	none	none	none	none	0.148676	0.115044	0.185484	0.168317	0.488263	0.36253	0.55122	0.471831	0.592466	0.617251	0.551829	0.613692	0.1769	0.593809	-0.416909
chr4	8963226	8963809	10	none	none	none	dELS	EM10E0749976|chr4:8963086-8963400	0.241935	0.337607	0.263736	0.221311	0.677966	0.607477	0.571429	0.669725	0.597938	0.628415	0.676329	0.730612	0.242524	0.658324	-0.4158
chr1	77280616	77281189	10	none	none	none	dELS	EM10E0442425|chr1:77280618-77280968	0.329897	0.22561	0.25	0.189055	0.662551	0.646409	0.760736	0.617801	0.699531	0.473684	0.693333	0.666667	0.219527	0.633304	-0.413776
chr5	64391845	64393765	31	none	none	none	dELS	EM10E0789238|chr5:64391857-64392023	0.464061	0.362216	0.376879	0.26625	0.738318	0.624398	0.738916	0.737389	0.761815	0.77899	0.677419	0.722362	0.321564	0.735147	-0.413582
chr17	7897246	7897566	12	none	none	none	DNase-H3K4me3	EM10E0632521|chr17:7897180-7897518	0.519231	0.580645	0.412844	0.387435	0.747748	0.796407	0.669231	0.717073	0.818182	0.830065	0.75	0.852041	0.400139	0.812572	-0.412433
chr4	130126965	130127321	10	Pef1	none	none	none	none	0.39604	0.430508	0.309237	0.4	0.708333	0.779817	0.733945	0.799127	0.75	0.827907	0.688679	0.793103	0.354618	0.764922	-0.410304
chr14	59773715	59774777	15	Atp8a2	none	none	none	none	0.213483	0.25625	0.232493	0.122563	0.480094	0.503378	0.576577	0.57967	0.588859	0.607759	0.585427	0.567647	0.177528	0.587423	-0.409895
chr15	37457146	37457638	10	Ncald	none	none	pELS	EM10E0597326|chr15:37457094-37457371	0.263804	0.235294	0.228188	0.139344	0.645503	0.518987	0.633803	0.639053	0.580311	0.615854	0.617512	0.559524	0.183766	0.5933	-0.409534
chr11	24144112	24144780	17	Bcl11a	none	none	dELS	EM10E0497288|chr11:24144616-24144903	0.508772	0.375291	0.446512	0.345733	0.735537	0.805732	0.604651	0.717514	0.852321	0.824503	0.75718	0.787081	0.396122	0.805271	-0.409149
chr15	73281196	73281830	13	Ptk2	none	none	none	none	0.461756	0.454802	0.404692	0.445455	0.802817	0.816327	0.832117	0.847682	0.90795	0.822368	0.776062	0.826087	0.425073	0.833117	-0.408043
chr10	95144768	95145943	14	none	none	none	pELS	EM10E0485735|chr10:95145490-95145783	0.146617	0.121711	0.197917	0.146259	0.535316	0.465517	0.316832	0.484018	0.579909	0.672897	0.552941	0.510345	0.172088	0.579023	-0.406935
chr14	76487133	76487587	10	Tsc22d1	none	none	none	none	0.598765	0.454545	0.527273	0.420382	0.884211	0.542056	0.883534	0.890323	0.916667	0.883333	0.892308	0.830508	0.473827	0.880704	-0.406877
chr10	40353829	40354764	13	Cdk19	none	none	dELS	EM10E0472291|chr10:40354642-40354906	0.229947	0.280172	0.417219	0.184906	0.678322	0.69869	0.755486	0.7173	0.737452	0.727273	0.706667	0.65019	0.301062	0.705395	-0.404333
chr15	59651427	59651751	16	Trib1	none	none	none	none	0.533654	0.344948	0.459302	0.397306	0.745833	0.796813	0.666667	0.811429	0.828194	0.888889	0.790634	0.821012	0.428304	0.832182	-0.403878
chr12	25248815	25249287	10	none	none	none	dELS	EM10E0532858|chr12:25248726-25249076	0.150198	0.092	0.184669	0.172566	0.65285	0.551546	0.479675	0.599057	0.579882	0.546961	0.642173	0.558052	0.178618	0.581767	-0.403149
chr5	5662645	5663351	10	Cfap69	none	none	none	none	0.357488	0.276382	0.232727	0.158537	0.540541	0.593458	0.519231	0.600858	0.569444	0.596639	0.627551	0.593886	0.195632	0.59688	-0.401248
chr16	30228643	30229137	10	none	none	none	none	none	0.451613	0.453125	0.333333	0.367491	0.684211	0.635628	0.683673	0.721739	0.771429	0.766055	0.70082	0.767361	0.350412	0.751416	-0.401004
chr6	31145644	31148296	45	none	none	none	pELS	EM10E0816230|chr6:31146708-31147055	0.364614	0.285211	0.323209	0.219212	0.59364	0.504024	0.640429	0.628159	0.653481	0.725286	0.691038	0.618341	0.27121	0.672036	-0.400826
chr3	121406148	121407178	16	none	none	none	none	none	0.334586	0.324742	0.300725	0.292479	0.728	0.615658	0.6	0.666667	0.728745	0.659794	0.741379	0.656676	0.296602	0.696648	-0.400047
chr11	108214555	108215036	10	Prkca	none	none	dELS	EM10E0523472|chr11:108214928-108215081	0.217391	0.142373	0.18543	0.171315	0.345238	0.253731	0.433333	0.436567	0.639456	0.534694	0.558974	0.580153	0.178373	0.578319	-0.399947
chr8	94365021	94365920	10	Slc12a3	none	none	dELS	EM10E0885991|chr8:94365398-94365695	0.274074	0.296029	0.249191	0.195402	0.771739	0.675105	0.712329	0.7277	0.634615	0.558559	0.645161	0.647727	0.222297	0.621516	-0.399219
chr10	52420005	52420671	10	Nus1	none	none	none	none	0.0728745	0.0877193	0.0861423	0.114428	0.333333	0.429952	0.322034	0.330645	0.504717	0.415205	0.575758	0.502092	0.100285	0.499443	-0.399158
chr16	94250084	94250453	14	Hlcs	none	none	dELS	EM10E0630129|chr16:94250232-94250403	0.245223	0.248428	0.312207	0.337209	0.671569	0.57197	0.632653	0.697959	0.840426	0.657025	0.671642	0.725275	0.324708	0.723592	-0.398884
chr16	33777595	33778330	10	none	none	none	none	none	0.293103	0.278523	0.228477	0.285319	0.666667	0.676724	0.593496	0.579336	0.73262	0.573604	0.628	0.688797	0.256898	0.655755	-0.398858
chr11	69086018	69086468	10	none	none	none	none	none	0.490741	0.455645	0.413428	0.3	0.781609	0.828571	0.626374	0.755365	0.783784	0.711864	0.764706	0.758475	0.356714	0.754707	-0.397993
chr6	94889874	94890408	10	none	none	none	none	none	0.729839	0.657534	0.490566	0.481818	0.84466	0.87451	0.887574	0.839216	0.91623	0.876068	0.881579	0.862069	0.486192	0.883987	-0.397795
chr6	39003773	39004269	10	Tbxas1	none	none	dELS	EM10E0818149|chr6:39003895-39004245	0.525	0.490323	0.401639	0.324427	0.661376	0.771144	0.81982	0.712919	0.704698	0.798851	0.808612	0.731092	0.363033	0.760813	-0.39778
chr6	31169440	31169839	10	none	none	none	dELS	EM10E0816249|chr6:31169422-31169770	0.333333	0.2	0.209386	0.160976	0.550898	0.541126	0.649215	0.568889	0.789116	0.501961	0.562914	0.472574	0.185181	0.581641	-0.39646
chr7	24777705	24779332	26	none	Ceacam10	499	none	none	0.522822	0.368732	0.390443	0.282995	0.709596	0.787346	0.812183	0.771331	0.632588	0.757576	0.786948	0.75264	0.336719	0.732438	-0.395719
chr4	148713348	148713602	10	none	none	none	none	none	0.247104	0.218107	0.203448	0.178707	0.517857	0.475248	0.473118	0.577181	0.557143	0.647303	0.529032	0.613333	0.191078	0.586703	-0.395625
chr1	191445400	191445709	10	none	none	none	dELS	EM10E0464810|chr1:191445455-191445746	0.254386	0.296137	0.271062	0.207627	0.619048	0.407767	0.605263	0.53012	0.6625	0.636364	0.634921	0.604082	0.239345	0.634466	-0.395122
chr11	70348694	70349270	10	Alox15	none	none	none	none	0.192308	0.312775	0.178322	0.206642	0.504065	0.537736	0.490196	0.668161	0.651613	0.570048	0.55618	0.570866	0.192482	0.587177	-0.394695
chr16	10823566	10824023	10	none	none	none	none	none	0.158333	0.185606	0.115108	0.136792	0.568345	0.516484	0.428571	0.609649	0.423358	0.555	0.596226	0.505051	0.12595	0.519909	-0.393958
chr9	67787847	67788343	16	none	none	none	none	none	0.201729	0.154812	0.219008	0.15	0.519531	0.583026	0.344398	0.533333	0.48249	0.605114	0.596059	0.62701	0.184504	0.577668	-0.393164
chr14	73368745	73369435	16	Itm2b	none	none	none	none	0.293051	0.291954	0.219409	0.220273	0.659919	0.513433	0.572016	0.704545	0.505917	0.716814	0.640411	0.588542	0.219841	0.612921	-0.39308
chr2	71809123	71809926	16	Itga6	none	none	dELS	EM10E0698818|chr2:71809316-71809661	0.309456	0.306931	0.221429	0.183381	0.666667	0.477733	0.591743	0.604106	0.639769	0.635135	0.576577	0.52815	0.202405	0.594908	-0.392503
chr11	86600897	86602841	16	Vmp1	none	none	dELS	EM10E0514155|chr11:86602155-86602489	0.563934	0.541114	0.398374	0.354667	0.843972	0.847059	0.845238	0.780564	0.773543	0.743056	0.809859	0.748718	0.37652	0.768794	-0.392273
chr17	5165382	5165742	11	Arid1b	none	none	dELS	EM10E0631696|chr17:5165261-5165598	0.271777	0.311864	0.264286	0.300813	0.827869	0.539683	0.532374	0.527273	0.647482	0.689516	0.691011	0.669967	0.282549	0.674494	-0.391945
chr6	121103340	121103665	10	Mical3	none	none	dELS	EM10E0834024|chr6:121103497-121103818	0.584746	0.515358	0.419162	0.4	0.764331	0.830645	0.657895	0.83105	0.784	0.745387	0.861878	0.813793	0.409581	0.801265	-0.391684
chr5	103565132	103565618	10	Ptpn13	none	none	none	none	0.285714	0.391437	0.363281	0.397004	0.619718	0.792079	0.753731	0.840816	0.771084	0.776256	0.771536	0.765432	0.380142	0.771077	-0.390934
chr19	32490690	32491693	10	Minpp1	none	none	none	none	0.219626	0.244635	0.282258	0.214286	0.713376	0.641618	0.77551	0.769231	0.617347	0.698324	0.552846	0.680628	0.248272	0.637286	-0.389014
chr7	127915250	127915849	20	Kat8	none	none	dELS	EM10E0864862|chr7:127915447-127915607	0.390449	0.359729	0.39899	0.307252	0.703057	0.679412	0.757009	0.743827	0.776163	0.750789	0.703125	0.735238	0.353121	0.741329	-0.388208
chr2	5036528	5036874	10	Optn	none	none	pELS	EM10E0685018|chr2:5036541-5036882	0.00956938	0.0474308	0.0381944	0.0198675	0.293413	0.175	0.33121	0.315603	0.48249	0.367647	0.466102	0.348018	0.029031	0.416064	-0.387033
chr2	126554058	126554967	16	Slc27a2	none	none	none	none	0.625387	0.470588	0.585153	0.38835	0.86901	0.650847	0.804233	0.795756	0.884444	0.897527	0.838863	0.871212	0.486751	0.873011	-0.38626
chr19	25158032	25158568	16	Dock8	none	none	none	none	0.599278	0.565421	0.480211	0.35493	0.931034	0.841004	0.600823	0.868778	0.865517	0.809859	0.741611	0.797844	0.41757	0.803708	-0.386137
chr3	116027122	116027261	10	Extl2	none	none	none	none	0.838235	0.681373	0.356098	0.330097	0.603015	0.783069	0.724771	0.843537	0.723684	0.725322	0.767528	0.700375	0.343097	0.729227	-0.38613
chr6	137608513	137608883	10	Eps8	none	none	none	none	0.120155	0.127551	0.147482	0.117117	0.503401	0.50996	0.589147	0.458678	0.524691	0.478528	0.490196	0.580153	0.1323	0.518392	-0.386092
chr1	55028788	55029344	10	none	none	none	pELS	EM10E0437784|chr1:55028863-55029207	0.296089	0.205263	0.28692	0.220408	0.664122	0.478261	0.442308	0.650888	0.658333	0.573991	0.656109	0.669856	0.253664	0.639572	-0.385908
chr7	112711669	112712385	10	Tead1	none	none	none	none	0.409091	0.297071	0.286853	0.34413	0.774834	0.62766	0.654639	0.601476	0.75	0.696809	0.674699	0.680628	0.315491	0.700534	-0.385043
chr1	63993988	63995566	31	none	none	none	dELS	EM10E0439822|chr1:63995028-63995375	0.190272	0.207578	0.179625	0.215909	0.482833	0.383987	0.516556	0.505263	0.596372	0.594958	0.578544	0.558704	0.197767	0.582145	-0.384378
chr6	55779553	55779951	10	none	none	none	none	none	0.0942623	0.142857	0.0862069	0.0682594	0.464912	0.511719	0.471074	0.596838	0.47619	0.491667	0.349206	0.526163	0.0772331	0.460807	-0.383573
chr18	69250505	69250831	10	none	none	none	dELS	EM10E0665195|chr18:69250577-69250814	0.295	0.207627	0.242678	0.283784	0.611111	0.608247	0.469512	0.549133	0.716129	0.58042	0.641148	0.646766	0.263231	0.646116	-0.382885
chr6	31115831	31117242	22	none	none	none	dELS	EM10E0816205|chr6:31116368-31116680	0.295416	0.242315	0.254317	0.320583	0.571429	0.542735	0.509901	0.539964	0.666667	0.767486	0.549383	0.696911	0.28745	0.670112	-0.382662
chr12	76791134	76791572	10	Fntb	none	none	none	none	0.478814	0.370787	0.348659	0.289796	0.788732	0.670732	0.645833	0.60241	0.745455	0.711538	0.654206	0.691131	0.319227	0.700583	-0.381355
chr9	42995367	42995810	13	Arhgef12	none	none	dELS	EM10E0902173|chr9:42995324-42995628	0.3879	0.379538	0.434629	0.422492	0.821429	0.769531	0.78744	0.855422	0.817204	0.823293	0.776596	0.81877	0.428561	0.808966	-0.380405
chr9	77920693	77921239	11	Elovl5	none	none	none	none	0.279245	0.243243	0.255725	0.141914	0.552083	0.5	0.461988	0.493506	0.543478	0.592157	0.659898	0.51952	0.19882	0.578763	-0.379944
chr15	101105943	101106189	10	none	none	none	none	none	0.424603	0.425856	0.374046	0.327273	0.803191	0.764706	0.760331	0.713693	0.705556	0.76324	0.718519	0.732441	0.350659	0.729939	-0.37928
chr9	50496572	50498338	23	Plet1	none	none	dELS	EM10E0904695|chr9:50496579-50496929	0.361842	0.309609	0.315789	0.33691	0.730556	0.730479	0.675	0.752914	0.735135	0.716484	0.696017	0.674858	0.32635	0.705623	-0.379274
chr11	115199100	115199389	10	Tmem104	none	none	dELS	EM10E0525485|chr11:115199200-115199354	0.126923	0.200704	0.151163	0.194969	0.613333	0.456349	0.580311	0.524823	0.601307	0.644444	0.44	0.523605	0.173066	0.552339	-0.379274
chr10	78092759	78092896	10	none	none	none	dELS	EM10E0480258|chr10:78092705-78093055	0.141935	0.0746753	0.0568182	0.0447761	0.75	0.617647	0.496552	0.567708	0.431373	0.315	0.626374	0.345291	0.0507972	0.429509	-0.378712
chr9	60504603	60505018	10	Thsd4	none	none	dELS	EM10E0907658|chr9:60504390-60504731	0.415179	0.427861	0.234146	0.198606	0.52381	0.657143	0.514925	0.655172	0.669643	0.515152	0.594118	0.601266	0.216376	0.595044	-0.378668
chr1	151002069	151002651	10	none	none	none	pELS	EM10E0453911|chr1:151002094-151002326	0.274336	0.239316	0.311178	0.290909	0.659341	0.726829	0.686486	0.74477	0.597484	0.778723	0.606218	0.735751	0.301044	0.679544	-0.3785
chr15	85211003	85211553	18	Fbln1	none	none	dELS	EM10E0607776|chr15:85211221-85211402	0.25	0.270613	0.26601	0.248731	0.62585	0.592105	0.608434	0.565714	0.645985	0.654545	0.612335	0.627685	0.25737	0.635138	-0.377767
chr15	102460501	102460969	15	Prr13	none	none	none	none	0.439024	0.353952	0.266355	0.2	0.647059	0.648352	0.712329	0.73	0.664894	0.564706	0.627273	0.586207	0.233178	0.61077	-0.377592
chr10	108360155	108360348	10	Pawr	none	none	dELS	EM10E0487561|chr10:108359937-108360284	0.306011	0.283422	0.294118	0.208163	0.566502	0.356828	0.455357	0.570552	0.650794	0.681818	0.486034	0.695187	0.25114	0.628458	-0.377318
chr9	77938059	77938550	11	Elovl5	none	none	none	none	0.0481283	0.0545455	0.0422535	0.0413223	0.441379	0.528662	0.340909	0.504274	0.385475	0.457399	0.422819	0.409836	0.0417879	0.418882	-0.377094
chr15	99853246	99853670	10	Lima1	none	none	none	none	0.454545	0.47644	0.273684	0.305842	0.721739	0.816327	0.776119	0.629464	0.65812	0.631016	0.647727	0.73029	0.289763	0.666788	-0.377025
chr1	183094871	183095335	10	Disp1	none	none	none	none	0.460317	0.455814	0.511737	0.456522	0.818182	0.830357	0.759777	0.857895	0.821705	0.902098	0.885246	0.834254	0.484129	0.860826	-0.376696
chr6	125581056	125581577	10	Vwf	none	none	none	none	0.0736196	0.151079	0.124031	0.163366	0.412903	0.526012	0.261261	0.398305	0.556017	0.593548	0.451264	0.473684	0.143699	0.518628	-0.37493
chr6	24166760	24167311	10	Slc13a1	none	none	pELS	EM10E0814860|chr6:24166873-24167219	0.341176	0.336918	0.293548	0.288184	0.666667	0.548673	0.5	0.642553	0.692308	0.699029	0.663717	0.607143	0.290866	0.665549	-0.374683
chr6	124721815	124722077	10	Ptpn6	none	none	none	none	0.455696	0.525346	0.425532	0.556777	0.9375	0.849206	0.921875	0.828947	0.89781	0.805085	0.896296	0.863388	0.491154	0.865645	-0.374491
chr16	93084008	93084909	10	none	none	none	dELS	EM10E0629666|chr16:93083799-93084085	0.535354	0.46371	0.51746	0.493827	0.881481	0.882609	0.820144	0.893939	0.879032	0.899194	0.843478	0.895833	0.505644	0.879384	-0.373741
chr17	6972297	6973025	10	Rnaset2b	none	none	none	none	0.147651	0.170543	0.165563	0.215278	0.58011	0.428571	0.571429	0.52514	0.535519	0.538043	0.598131	0.584211	0.19042	0.563976	-0.373556
chr9	67848140	67848567	10	Vps13c	none	none	none	none	0.268657	0.262411	0.308511	0.237762	0.742188	0.806818	0.655556	0.668122	0.695652	0.63125	0.646259	0.610879	0.273136	0.64601	-0.372873
chr4	9026330	9026878	10	none	none	none	dELS	EM10E0750001|chr4:9026828-9027178	0.42515	0.263682	0.317829	0.253968	0.751479	0.519553	0.554745	0.695876	0.710983	0.613402	0.665072	0.641509	0.285899	0.657741	-0.371843
chr7	130827671	130828164	10	Fgfr2	none	none	dELS	EM10E0865771|chr7:130827870-130828215	0.52518	0.488806	0.458167	0.424893	0.902778	0.76824	0.828571	0.776515	0.9	0.775701	0.807692	0.768382	0.44153	0.812944	-0.371414
chr14	55604730	55605203	12	Irf9	none	none	pELS	EM10E0582632|chr14:55604979-55605129	0.531722	0.507692	0.50495	0.465217	0.836634	0.832117	0.825688	0.831579	0.871287	0.888889	0.838298	0.823944	0.485084	0.855604	-0.37052
chr14	55733974	55734335	10	none	none	none	none	none	0.314286	0.36646	0.225681	0.284	0.485714	0.608295	0.656489	0.614379	0.709677	0.527638	0.561576	0.699422	0.25484	0.624578	-0.369738
chr10	111102117	111102792	16	none	none	none	pELS	EM10E0487967|chr10:111102335-111102609	0.392982	0.312808	0.187067	0.223744	0.516854	0.5053	0.728571	0.596529	0.605469	0.482517	0.623256	0.589189	0.205406	0.575108	-0.369702
chr11	43387983	43388667	20	none	none	none	dELS	EM10E0499934|chr11:43388203-43388553	0.645614	0.506641	0.460733	0.36379	0.772436	0.789838	0.683794	0.749104	0.774086	0.8125	0.736715	0.803704	0.412262	0.781751	-0.36949
chr7	24758035	24758702	12	Cd177	none	none	none	none	0.594872	0.379888	0.472441	0.326733	0.741935	0.808824	0.870968	0.822857	0.765	0.809249	0.771242	0.73	0.399587	0.768873	-0.369286
chr2	166143552	166144484	16	Sulf2	none	none	dELS	EM10E0718819|chr2:166143844-166144190	0.612245	0.565315	0.52766	0.502427	0.902703	0.907216	0.892473	0.870763	0.847352	0.8778	0.945098	0.86637	0.515043	0.884155	-0.369112
chr9	83718980	83719682	12	none	none	none	none	none	0.322097	0.282392	0.234783	0.219745	0.584158	0.6	0.468085	0.495114	0.678571	0.604563	0.552901	0.548077	0.227264	0.596028	-0.368764
chr10	121580757	121581262	14	Tbk1	none	none	none	none	0.451411	0.408719	0.424176	0.419426	0.894009	0.740351	0.773852	0.829721	0.821012	0.835616	0.708185	0.796345	0.421801	0.790289	-0.368489
chr6	82757051	82757536	10	Hk2	none	none	dELS	EM10E0824533|chr6:82756935-82757178	0.0442177	0.10356	0.095941	0.0820312	0.218978	0.194757	0.157895	0.220472	0.628099	0.455696	0.379562	0.365854	0.0889861	0.457303	-0.368317
chr4	129365134	129365886	10	Zbtb8a	none	none	dELS	EM10E0769562|chr4:129365280-129365489	0.197309	0.253165	0.289575	0.162304	0.547009	0.535354	0.714286	0.59176	0.505376	0.606061	0.519337	0.745223	0.225939	0.593999	-0.36806
chr6	128324876	128325257	14	Tulp3	none	none	none	none	0.365248	0.444828	0.284722	0.289256	0.65445	0.673004	0.714286	0.739583	0.599099	0.592593	0.689076	0.738506	0.286989	0.654818	-0.367829
chr4	31457792	31458437	10	none	none	none	none	none	0.225	0.406091	0.244444	0.329787	0.719008	0.6639	0.763819	0.721569	0.628788	0.59447	0.655738	0.740741	0.287116	0.654934	-0.367818
chr7	112514295	112514867	10	Parva	none	none	none	none	0.594406	0.640187	0.484642	0.466942	0.809524	0.778571	0.871212	0.865546	0.811224	0.817021	0.892405	0.853333	0.475792	0.843496	-0.367704
chr9	111003224	111003631	10	none	none	none	none	none	0.246269	0.260377	0.297659	0.310954	0.5	0.535519	0.602837	0.607143	0.532663	0.715867	0.718182	0.713287	0.304306	0.67	-0.365693
chr7	67451600	67452661	12	none	none	none	dELS	EM10E0851406|chr7:67451437-67451779	0.471074	0.487633	0.424242	0.293269	0.651282	0.692308	0.7	0.699301	0.788571	0.689266	0.725322	0.694561	0.358756	0.72443	-0.365674
chr4	138934388	138934738	10	none	none	none	none	none	0.576	0.506849	0.421277	0.406593	0.906077	0.793103	0.790476	0.898058	0.8	0.82967	0.627551	0.860987	0.413935	0.779552	-0.365617
chr8	44957328	44957822	14	Fat1	none	none	none	none	0.459259	0.471698	0.325	0.425926	0.723022	0.647849	0.83	0.725373	0.751634	0.710801	0.703057	0.797814	0.375463	0.740827	-0.365364
chr7	49525030	49525520	10	Nav2	none	none	none	none	0.357143	0.475177	0.456693	0.454054	0.781818	0.777778	0.825688	0.798319	0.805	0.843972	0.783626	0.85034	0.455373	0.820734	-0.365361
chr8	26963471	26963849	10	none	none	none	dELS	EM10E0874231|chr8:26963362-26963699	0.491979	0.495455	0.383333	0.398496	0.78125	0.777293	0.692857	0.772727	0.861111	0.764706	0.717791	0.680203	0.390915	0.755953	-0.365038
chr5	118816279	118816603	10	none	none	none	none	none	0.620513	0.576531	0.50885	0.406977	0.857143	0.73913	0.742857	0.697872	0.892473	0.779487	0.84472	0.772093	0.457913	0.822193	-0.36428
chr3	121333096	121333842	10	Alg14	none	none	none	none	0.658228	0.523985	0.447368	0.392491	0.738562	0.810185	0.729323	0.835125	0.76378	0.802239	0.764912	0.802508	0.41993	0.78336	-0.36343
chr13	63247237	63249677	40	Aopep	none	none	dELS	EM10E0564282|chr13:63249093-63249439	0.501901	0.454466	0.396967	0.261393	0.742678	0.782561	0.721973	0.721172	0.685675	0.720829	0.688119	0.675676	0.32918	0.692574	-0.363394
chr7	3058736	3059697	17	none	none	none	none	none	0.402827	0.43686	0.418879	0.295181	0.681356	0.8125	0.553191	0.790698	0.522822	0.82377	0.689008	0.844884	0.35703	0.720121	-0.363091
chr8	91737979	91738736	10	none	none	none	none	none	0.416667	0.316327	0.262376	0.246212	0.647482	0.701923	0.657143	0.583756	0.609524	0.653659	0.59009	0.612903	0.254294	0.616544	-0.36225
chr6	91111410	91112104	10	Nup210	none	none	dELS	EM10E0827601|chr6:91111501-91111838	0.417293	0.338843	0.321033	0.34749	0.784314	0.684874	0.670732	0.746939	0.620915	0.720149	0.701657	0.742972	0.334262	0.696423	-0.362162
chr5	100587091	100587725	10	none	none	none	dELS	EM10E0795022|chr5:100587692-100588042	0.286765	0.298932	0.292254	0.316327	0.667845	0.509091	0.62766	0.714912	0.588	0.697959	0.671698	0.706161	0.30429	0.665955	-0.361665
chr19	53751352	53751774	15	Rbm20	none	none	dELS	EM10E0682205|chr19:53751750-53752069	0.237197	0.261494	0.267544	0.174442	0.752336	0.509579	0.653061	0.545181	0.693694	0.512422	0.535545	0.584906	0.220993	0.581642	-0.360649
chr6	146664299	146664873	10	none	none	none	dELS	EM10E0839926|chr6:146664160-146664434	0.327128	0.30543	0.37037	0.266129	0.590909	0.583942	0.488189	0.646643	0.737589	0.611684	0.722772	0.642442	0.31825	0.678622	-0.360372
chr6	136555118	136555739	10	Atf7ip	none	none	dELS	EM10E0837593|chr6:136555533-136555880	0.405983	0.474684	0.391608	0.335443	0.836364	0.738956	0.782609	0.805907	0.743902	0.661616	0.71978	0.769939	0.363526	0.723809	-0.360284
chr10	111583165	111583506	15	none	none	none	dELS	EM10E0488202|chr10:111583114-111583375	0.432787	0.431755	0.442935	0.433333	0.809668	0.477612	0.887255	0.733967	0.817352	0.754386	0.863962	0.757895	0.438134	0.798399	-0.360264
chr6	135017279	135017559	10	Ddx47	none	none	dELS	EM10E0837169|chr6:135017281-135017609	0.62543	0.481633	0.548	0.452381	0.841121	0.840659	0.885057	0.868545	0.859756	0.87037	0.895105	0.814978	0.50019	0.860052	-0.359862
chr11	80785432	80786409	10	none	none	none	dELS	EM10E0512418|chr11:80785728-80786071	0.347826	0.31401	0.253886	0.251497	0.483607	0.416667	0.523364	0.577381	0.651852	0.608696	0.55	0.636872	0.252692	0.611855	-0.359163
chr8	92839683	92840231	10	Mmp2	none	none	none	none	0.278008	0.297778	0.315152	0.257384	0.686667	0.756881	0.709924	0.766667	0.583333	0.688716	0.690476	0.619048	0.286268	0.645393	-0.359126
chr7	34146654	34147563	10	Uba2	none	none	dELS	EM10E0846119|chr7:34147169-34147517	0.327381	0.286432	0.35	0.210227	0.564815	0.636364	0.788462	0.702247	0.661538	0.661654	0.563107	0.666667	0.280114	0.638242	-0.358128
chr14	55612803	55613440	10	none	none	none	none	none	0.540351	0.442379	0.333333	0.275194	0.72449	0.675799	0.649746	0.695238	0.707447	0.676329	0.62987	0.633466	0.304264	0.661778	-0.357514
chr4	63489643	63490074	10	Whrn	none	none	dELS	EM10E0758179|chr4:63489726-63490069	0.19084	0.190751	0.232653	0.336066	0.337209	0.314103	0.573684	0.465812	0.683962	0.7125	0.652439	0.513369	0.284359	0.640568	-0.356208
chr5	148310882	148311318	10	Mtus2	none	none	DNase-H3K4me3	EM10E0811334|chr5:148310845-148311180	0.216561	0.227679	0.191257	0.182353	0.533333	0.397436	0.654762	0.579882	0.411111	0.535714	0.5125	0.711538	0.186805	0.542716	-0.355911
chr15	37429813	37430303	10	4930447A16Rik,Ncald	none	none	none	none	0.565714	0.595745	0.463542	0.42132	0.866242	0.755682	0.904762	0.81875	0.772021	0.804511	0.810256	0.805031	0.442431	0.797955	-0.355524
chr2	174749064	174749348	10	none	none	none	none	none	0.252	0.182663	0.156667	0.234234	0.433735	0.485944	0.602649	0.572549	0.381579	0.602459	0.597222	0.622291	0.19545	0.550888	-0.355437
chr9	77516328	77517136	10	Lrrc1	none	none	none	none	0.356164	0.364444	0.361111	0.431034	0.619355	0.580645	0.654054	0.666667	0.726316	0.817352	0.718447	0.741525	0.396073	0.75091	-0.354837
chr14	118690998	118691902	18	Abcc4	none	none	dELS	EM10E0591242|chr14:118691436-118691725	0.618729	0.503778	0.490239	0.405195	0.806283	0.801917	0.801325	0.785714	0.832278	0.834008	0.770492	0.771605	0.447717	0.802096	-0.354379
chr16	21214273	21214558	18	Ephb3	none	none	DNase-H3K4me3	EM10E0618137|chr16:21213984-21214310	0.470199	0.54	0.386364	0.461165	0.8375	0.708333	0.625954	0.784394	0.785965	0.735294	0.796	0.793173	0.423764	0.777608	-0.353844
chr7	100149825	100150663	21	none	none	none	dELS	EM10E0858252|chr7:100150229-100150547	0.310945	0.26195	0.257692	0.239915	0.664216	0.605114	0.615385	0.613445	0.544262	0.620253	0.637795	0.604803	0.248804	0.601779	-0.352975
chr2	73528114	73528542	10	Wipf1	none	none	none	none	0.345912	0.239521	0.27619	0.317181	0.618605	0.624277	0.564516	0.563559	0.638037	0.564516	0.732484	0.663594	0.296686	0.649658	-0.352972
chr5	44097195	44097758	10	Prom1	none	none	DNase-H3K4me3	EM10E0787500|chr5:44097066-44097337	0.315508	0.264574	0.350806	0.416667	0.674419	0.358382	0.659259	0.490826	0.772152	0.757062	0.737143	0.680412	0.383737	0.736692	-0.352956
chr12	16872972	16873769	13	none	none	none	dELS	EM10E0531905|chr12:16873559-16873869	0.40264	0.407534	0.403727	0.334559	0.737589	0.657895	0.748858	0.686869	0.730769	0.751073	0.659176	0.746479	0.369143	0.721874	-0.352732
chr3	65625463	65626326	10	none	none	none	dELS	EM10E0731467|chr3:65625666-65625995	0.295918	0.283582	0.242188	0.362162	0.721239	0.528205	0.643885	0.669355	0.643357	0.681159	0.602459	0.690141	0.302175	0.654279	-0.352104
chr15	97944539	97944814	11	none	none	none	none	none	0.126087	0.140468	0.127273	0.0827586	0.422222	0.471154	0.509804	0.4	0.452055	0.446809	0.448276	0.47973	0.105016	0.456717	-0.351702
chr5	93018674	93019130	10	none	none	none	none	none	0.312253	0.256494	0.295181	0.28754	0.478022	0.592	0.650718	0.607547	0.61875	0.657303	0.652968	0.638989	0.29136	0.642003	-0.350642
chr9	62972081	62972688	10	Pias1	none	none	dELS	EM10E0908714|chr9:62972131-62972394	0.422535	0.463415	0.389105	0.457875	0.662651	0.647059	0.752688	0.712551	0.822034	0.753363	0.802575	0.717949	0.42349	0.77398	-0.35049
chr19	29323818	29324349	10	Insl6	none	none	pELS	EM10E0675788|chr19:29324017-29324216	0.379121	0.353612	0.208904	0.182759	0.522727	0.359375	0.367647	0.655602	0.545977	0.507177	0.56621	0.562738	0.195831	0.545525	-0.349694
chr1	182254718	182255335	13	none	none	none	dELS	EM10E0462658|chr1:182254695-182255042	0.259649	0.268116	0.212534	0.214876	0.535433	0.526718	0.265152	0.529197	0.625	0.467857	0.590444	0.569014	0.213705	0.563079	-0.349374
chr6	21829714	21830284	10	Tspan12	none	none	none	none	0.30303	0.337838	0.324074	0.375	0.517045	0.707865	0.702703	0.582278	0.685279	0.695364	0.689441	0.725352	0.349537	0.698859	-0.349322
chr2	173274417	173275165	14	Pmepa1	none	none	pELS	EM10E0721802|chr2:173274938-173275279	0.318408	0.316901	0.339726	0.276527	0.58	0.650224	0.580838	0.557252	0.695652	0.649289	0.628019	0.656388	0.308127	0.657337	-0.34921
chr13	98641469	98641989	13	none	none	none	none	none	0.378462	0.274648	0.251174	0.227979	0.558442	0.68231	0.509259	0.485623	0.625954	0.511834	0.631902	0.58	0.239576	0.587423	-0.347846
chr8	70772864	70773160	10	Pik3r2	none	none	dELS	EM10E0880425|chr8:70772976-70773206	0.284404	0.292553	0.223776	0.217949	0.278481	0.369565	0.440476	0.428571	0.741935	0.541176	0.515528	0.474654	0.220862	0.568324	-0.347461
chr12	73631107	73631631	13	Prkch	none	none	none	none	0.269874	0.244032	0.223485	0.258667	0.53012	0.502874	0.392857	0.446429	0.579268	0.590476	0.634021	0.549878	0.241076	0.588411	-0.347335
chr14	76487940	76488260	10	Tsc22d1	none	none	pELS	EM10E0588067|chr14:76487909-76488258	0.685606	0.528239	0.646048	0.485944	0.833333	0.679325	0.966292	0.931915	0.927835	0.883041	0.903226	0.938567	0.565996	0.913167	-0.347171
chr3	51327635	51328962	29	Elf2	none	none	dELS	EM10E0728841|chr3:51328572-51328895	0.381258	0.368491	0.339022	0.290488	0.615854	0.733438	0.464435	0.595395	0.605351	0.689256	0.698034	0.653061	0.314755	0.661426	-0.346671
chr12	76819671	76820405	14	Rab15,Fntb	none	none	none	none	0.480144	0.404624	0.327146	0.292899	0.720721	0.728814	0.714286	0.718391	0.743191	0.649057	0.590674	0.640118	0.310023	0.65576	-0.345737
chr15	79894591	79895525	15	Apobec3	none	none	PLS	EM10E0605328|chr15:79894896-79895131	0.46875	0.380228	0.278894	0.3	0.659751	0.689922	0.804255	0.731405	0.697581	0.509901	0.702509	0.630631	0.289447	0.635155	-0.345708
chr11	86590189	86590941	19	Vmp1	none	none	dELS	EM10E0514140|chr11:86590094-86590420	0.60794	0.484848	0.417476	0.379921	0.667553	0.82153	0.807487	0.826347	0.763636	0.730952	0.712838	0.769231	0.398698	0.744164	-0.345466
chr8	46941299	46941747	12	none	none	none	dELS	EM10E0877347|chr8:46941301-46941650	0.312081	0.256684	0.194529	0.162698	0.552632	0.527778	0.551282	0.620968	0.545455	0.428044	0.616046	0.506711	0.178614	0.524064	-0.34545
chr2	122149341	122150700	15	B2m,Patl2	none	none	pELS	EM10E0708063|chr2:122149356-122149696	0.342561	0.294314	0.31085	0.322835	0.664516	0.615094	0.633621	0.689655	0.583012	0.716418	0.651652	0.695783	0.316843	0.661716	-0.344874
chr13	45375054	45375519	10	none	none	none	none	none	0.276836	0.261194	0.328	0.295302	0.707207	0.75	0.64	0.701657	0.625	0.632432	0.653846	0.712838	0.311651	0.656029	-0.344378
chr19	24674097	24675723	25	none	Tmem252	89	none	none	0.333333	0.290541	0.413907	0.41556	0.701493	0.667539	0.684444	0.764957	0.762376	0.780543	0.764092	0.727626	0.414734	0.758659	-0.343926
chr5	148748051	148748527	12	none	none	none	dELS	EM10E0811539|chr5:148748131-148748345	0.417293	0.249042	0.415385	0.171875	0.572093	0.553191	0.752336	0.523207	0.639405	0.581897	0.756863	0.572034	0.29363	0.63755	-0.34392
chr19	32298178	32298730	10	Sgms1	none	none	none	none	0.168033	0.153465	0.122302	0.115702	0.246377	0.3625	0.401639	0.242063	0.684211	0.42723	0.382022	0.357724	0.119002	0.462797	-0.343794
chrX	134106727	134107748	10	Nox1	none	none	none	none	0.674419	0.626923	0.407407	0.502347	0.796296	0.873786	0.809955	0.793249	0.844037	0.854369	0.752294	0.741176	0.454877	0.797969	-0.343092
chr5	63815064	63815413	10	0610040J01Rik	none	none	dELS	EM10E0788972|chr5:63815099-63815289	0.388646	0.349206	0.333333	0.286275	0.80531	0.566879	0.683168	0.666667	0.707207	0.640927	0.567901	0.695187	0.309804	0.652806	-0.343002
chr17	84083373	84083974	13	none	none	none	dELS	EM10E0650298|chr17:84083796-84084110	0.473684	0.470833	0.470803	0.370833	0.733083	0.677249	0.65942	0.834197	0.675159	0.823009	0.791111	0.764706	0.420818	0.763496	-0.342678
chr7	49462523	49463023	10	Nav2	none	none	dELS	EM10E0849539|chr7:49462555-49462847	0.142132	0.133621	0.157895	0.143498	0.472222	0.522727	0.505747	0.464481	0.496403	0.456954	0.596591	0.421801	0.150696	0.492937	-0.342241
chr9	111161362	111161742	10	Lrrfip2	none	none	none	none	0.346341	0.320463	0.445455	0.311189	0.755435	0.746939	0.8	0.769663	0.71831	0.678788	0.756477	0.727679	0.378322	0.720313	-0.341992
chr4	142235425	142235736	10	Kazn	none	none	dELS	EM10E0776206|chr4:142235432-142235746	0.386364	0.334862	0.295775	0.357542	0.706522	0.642857	0.525424	0.60262	0.783784	0.662338	0.578261	0.649402	0.326658	0.668446	-0.341788
chr8	125557411	125557908	10	Sipa1l2	none	none	dELS	EM10E0894882|chr8:125557415-125557713	0.537118	0.410596	0.390671	0.309623	0.691589	0.49187	0.657534	0.656716	0.738462	0.693878	0.64455	0.685824	0.350147	0.690678	-0.340531
chr2	174328454	174328597	15	Gnas	none	none	pELS	EM10E0722150|chr2:174328427-174328654	0.123288	0.182609	0.213542	0.282869	0.587719	0.349754	0.373494	0.476684	0.377193	0.549645	0.775956	0.648485	0.248205	0.58782	-0.339615
chr6	59185173	59185661	10	none	none	none	dELS	EM10E0822407|chr6:59185279-59185618	0.16	0.212219	0.213592	0.180556	0.343023	0.278539	0.409722	0.509294	0.617391	0.436242	0.597122	0.495726	0.197074	0.53662	-0.339547
chr2	167778680	167778981	10	none	none	none	none	none	0.573604	0.563559	0.487685	0.376812	0.783333	0.761194	0.735294	0.680952	0.780488	0.798077	0.689266	0.817073	0.432248	0.771226	-0.338978
chr11	57664377	57664901	10	Galnt10	none	none	dELS	EM10E0503730|chr11:57664787-57665131	0.254808	0.263374	0.145161	0.187713	0.457317	0.460733	0.410959	0.545455	0.608696	0.469945	0.484211	0.456604	0.166437	0.504864	-0.338427
chr16	35379878	35380123	10	none	none	none	none	none	0.318627	0.393258	0.389671	0.410959	0.687898	0.577982	0.561728	0.632353	0.811765	0.780645	0.7	0.662338	0.400315	0.738687	-0.338372
chr6	28486416	28487157	10	Snd1	none	none	none	none	0.201117	0.246073	0.245989	0.2625	0.546154	0.572327	0.485294	0.594118	0.627273	0.587413	0.54918	0.604762	0.254245	0.592157	-0.337912
chr11	70742287	70743137	10	none	none	none	none	none	0.287293	0.42	0.413462	0.442786	0.776	0.711111	0.815534	0.813853	0.783439	0.782946	0.735714	0.761628	0.428124	0.765932	-0.337808
chr8	126885572	126886079	10	none	none	none	dELS	EM10E0895506|chr8:126885655-126885903	0.529101	0.584158	0.472727	0.422886	0.835443	0.857143	0.89172	0.831522	0.785235	0.787356	0.768116	0.79902	0.447806	0.784932	-0.337125
chr4	125123516	125124105	10	Zc3h12a	none	none	none	none	0.637584	0.650685	0.45749	0.472222	0.824074	0.807692	0.6875	0.881423	0.816993	0.832061	0.741379	0.816176	0.464856	0.801653	-0.336797
chr8	13674735	13675391	10	Rasa3	none	none	dELS	EM10E0872025|chr8:13675090-13675439	0.244444	0.386831	0.43007	0.414847	0.689922	0.72093	0.666667	0.650655	0.834906	0.666667	0.783251	0.752101	0.422459	0.759231	-0.336773
chr19	41345123	41345809	12	Pik3ap1	none	none	dELS	EM10E0678540|chr19:41345469-41345736	0.360996	0.325991	0.238754	0.195122	0.553785	0.495455	0.632353	0.635897	0.520833	0.597087	0.515556	0.579832	0.216938	0.553327	-0.336389
chr4	132898125	132898459	10	none	none	none	dELS	EM10E0771033|chr4:132898196-132898520	0.466321	0.385185	0.466926	0.407407	0.678571	0.595556	0.807692	0.745455	0.726619	0.753304	0.804545	0.80829	0.437167	0.77319	-0.336023
chr15	74956695	74957512	10	Ly6e	none	none	pELS	EM10E0602871|chr15:74956802-74957151	0.481675	0.62766	0.321267	0.308458	0.677419	0.685897	0.705263	0.744681	0.582822	0.636986	0.704225	0.678899	0.314862	0.650733	-0.335871
chr6	106793941	106794281	10	Crbn	none	none	dELS	EM10E0830402|chr6:106794128-106794334	0.32377	0.252101	0.304225	0.339806	0.7	0.407035	0.422018	0.728395	0.508021	0.699219	0.75	0.672662	0.322016	0.657476	-0.33546
chr19	55688337	55688958	12	none	none	none	dELS	EM10E0682682|chr19:55688611-55688947	0.344186	0.325	0.259912	0.298343	0.619048	0.607843	0.634328	0.613861	0.486188	0.75	0.624434	0.597315	0.279127	0.614484	-0.335357
chr14	21558741	21559249	10	Kat6b	none	none	none	none	0.192029	0.357143	0.295533	0.298113	0.378531	0.366667	0.391608	0.4	0.679487	0.647059	0.57	0.631799	0.296823	0.632086	-0.335263
chr5	147059239	147059678	10	Lnx2	none	none	dELS	EM10E0810889|chr5:147059472-147059814	0.127451	0.173653	0.102459	0.107317	0.700565	0.611374	0.736842	0.656442	0.288136	0.516854	0.474453	0.477157	0.104888	0.43915	-0.334262
chr19	7562380	7563441	18	Pla2g16	none	none	none	none	0.579521	0.5	0.5	0.49011	0.88254	0.828283	0.760355	0.855131	0.805333	0.859729	0.842956	0.807425	0.495055	0.828861	-0.333806
chr12	91766568	91767128	10	Ston2	none	none	dELS	EM10E0544786|chr12:91766787-91766964	0.509524	0.521277	0.43578	0.482072	0.893939	0.722222	0.848485	0.81448	0.596639	0.885417	0.818182	0.868726	0.458926	0.792241	-0.333315
chr3	94498186	94499376	13	Snx27	none	none	none	none	0.124088	0.165441	0.15678	0.103306	0.551724	0.611429	0.588235	0.51341	0.328767	0.522124	0.431095	0.568376	0.130043	0.462591	-0.332548
chr8	111062037	111062350	10	Clec18a	none	none	dELS	EM10E0889497|chr8:111062017-111062244	0.156794	0.130584	0.139535	0.118467	0.238806	0.263158	0.159292	0.312727	0.766234	0.441315	0.256757	0.380567	0.129001	0.461218	-0.332217
chr19	55365052	55365912	15	Vti1a	none	none	none	none	0.449102	0.421053	0.468137	0.385417	0.737313	0.646707	0.769784	0.745614	0.780992	0.75641	0.735385	0.761404	0.426777	0.758548	-0.331771
chr4	98435721	98437375	21	Patj	none	none	dELS	EM10E0761713|chr4:98436725-98437038	0.405622	0.392857	0.316456	0.246552	0.663736	0.670757	0.586022	0.652605	0.633333	0.583804	0.5902	0.645503	0.281504	0.61321	-0.331706
chr10	41604686	41605511	15	Ccdc162	none	none	pELS	EM10E0472702|chr10:41604893-41605241	0.214502	0.236467	0.205298	0.19958	0.448598	0.388587	0.222222	0.472362	0.551887	0.619303	0.512545	0.452663	0.202439	0.534099	-0.33166
chr13	45569684	45570406	10	Atxn1	none	none	none	none	0.597285	0.576577	0.355469	0.345098	0.72549	0.777778	0.722973	0.675127	0.693252	0.596026	0.742718	0.695122	0.350283	0.68178	-0.331496
chr10	82861712	82862303	10	Txnrd1	none	none	none	none	0.389222	0.466667	0.333333	0.297436	0.618182	0.645669	0.716578	0.610465	0.668122	0.6375	0.611111	0.67052	0.315385	0.646813	-0.331429
chr7	80229556	80230026	10	Cib1	none	none	none	none	0.284483	0.250936	0.251572	0.175781	0.576	0.62234	0.371212	0.54	0.5	0.490826	0.641434	0.548077	0.213677	0.545084	-0.331407
chr16	96259338	96260259	10	B3galt5	none	none	none	none	0.275132	0.292035	0.206278	0.218182	0.508571	0.484018	0.573964	0.517766	0.56962	0.474419	0.622222	0.507937	0.21223	0.543549	-0.331319
chr16	76294325	76294506	10	Nrip1	none	none	none	none	0.514184	0.522449	0.397129	0.434615	0.576471	0.502024	0.791667	0.660839	0.737705	0.72028	0.686567	0.844156	0.415872	0.747177	-0.331305
chr7	70416271	70416800	10	none	none	none	none	none	0.161157	0.16	0.139194	0.184549	0.428571	0.355556	0.5	0.357977	0.488688	0.479167	0.513761	0.490625	0.161872	0.49306	-0.331188
chr8	22739841	22740456	10	none	none	none	none	none	0.15	0.186709	0.220532	0.148148	0.662338	0.590909	0.672566	0.62449	0.410959	0.606061	0.457031	0.588	0.18434	0.515513	-0.331172
chr4	40845328	40845766	10	B4galt1	none	none	dELS	EM10E0753014|chr4:40845425-40845770	0.458621	0.438095	0.516484	0.430328	0.648276	0.703196	0.569444	0.708171	0.868687	0.787709	0.806306	0.754808	0.473406	0.804378	-0.330972
chr13	59656043	59656421	10	Golm1	none	none	dELS	EM10E0563492|chr13:59656059-59656233	0.574803	0.464481	0.345455	0.294326	0.8	0.782979	0.871287	0.74216	0.455446	0.73494	0.710345	0.702041	0.31989	0.650693	-0.330802
chr18	55260478	55261262	10	none	none	none	none	none	0.522059	0.533333	0.50641	0.496894	0.836879	0.730061	0.849206	0.885542	0.838384	0.768519	0.883041	0.837989	0.501652	0.831983	-0.330331
chr13	104158212	104158603	10	Trappc13	none	none	none	none	0.225962	0.220833	0.163763	0.16129	0.609589	0.523438	0.629371	0.631579	0.42963	0.457778	0.556911	0.526923	0.162527	0.49281	-0.330284
chr17	34296640	34297287	13	none	none	none	dELS	EM10E0640045|chr17:34296706-34297015	0.394928	0.49026	0.496815	0.443478	0.809339	0.80315	0.828125	0.766272	0.762069	0.832727	0.821705	0.782609	0.470147	0.799778	-0.329631
chr15	76251555	76252075	12	none	none	none	dELS	EM10E0603367|chr15:76251758-76252030	0.0703125	0.124031	0.0474576	0.0516605	0.328125	0.280952	0.429348	0.440367	0.418269	0.440367	0.331839	0.326165	0.0495591	0.37916	-0.329601
chr2	133550871	133551429	10	none	Bmp2	-730	none	none	0.567708	0.582353	0.459144	0.434783	0.777778	0.811594	0.808889	0.829596	0.736318	0.770492	0.867841	0.730942	0.446963	0.776398	-0.329435
chr5	100569877	100570739	19	Plac8	none	none	pELS	EM10E0795010|chr5:100570176-100570359	0.194611	0.261494	0.160976	0.167553	0.479452	0.269896	0.497041	0.371191	0.605333	0.502976	0.408451	0.457971	0.164264	0.493683	-0.329418
chr16	38406725	38407553	10	Pla1a	none	none	dELS	EM10E0623215|chr16:38406763-38407101	0.37013	0.463054	0.449704	0.368421	0.696	0.62585	0.761589	0.72549	0.682635	0.802632	0.692661	0.775862	0.409063	0.738447	-0.329385
chr6	72485964	72486538	10	none	none	none	none	none	0.234432	0.211712	0.210169	0.256809	0.62449	0.590909	0.752381	0.714286	0.478673	0.645161	0.549763	0.577703	0.233489	0.562825	-0.329336
chr6	119632800	119633406	10	Erc1	none	none	none	none	0.541284	0.516854	0.527211	0.467925	0.794118	0.793358	0.811321	0.732824	0.795	0.807339	0.865285	0.835329	0.497568	0.825738	-0.328171
chr17	80789941	80790475	10	none	none	none	none	none	0.353909	0.429134	0.477509	0.498084	0.689243	0.645933	0.812785	0.816327	0.774194	0.78607	0.882143	0.821429	0.487796	0.815959	-0.328162
chr6	120913782	120914775	15	Bid	none	none	pELS	EM10E0833893|chr6:120913826-120914170	0.320388	0.267267	0.309392	0.260163	0.674603	0.62605	0.589286	0.556701	0.568528	0.59761	0.590106	0.693798	0.284777	0.61251	-0.327733
chr13	46502762	46504148	30	Cap2	none	none	pELS	EM10E0559424|chr13:46502664-46502951	0.426752	0.364318	0.402945	0.306279	0.714579	0.687593	0.644558	0.697017	0.667247	0.672757	0.702564	0.686763	0.354612	0.682333	-0.327721
chr11	96966789	96967837	20	Sp2	none	none	pELS	EM10E0517832|chr11:96966855-96967204	0.182906	0.155235	0.142857	0.1133	0.386503	0.348606	0.329446	0.431507	0.489726	0.44708	0.387755	0.498162	0.128079	0.455681	-0.327602
chr9	77456404	77456808	10	Lrrc1	none	none	none	none	0.390351	0.420875	0.303797	0.224561	0.561983	0.684874	0.715909	0.611111	0.706767	0.506977	0.565854	0.587121	0.264179	0.59168	-0.3275
chr1	90208350	90208849	10	Ackr3	none	none	dELS	EM10E0445437|chr1:90208560-90208751	0.268085	0.301724	0.328358	0.273026	0.621622	0.669261	0.609524	0.590551	0.623037	0.645714	0.674797	0.568345	0.300692	0.627973	-0.327281
chr8	124756222	124757201	10	none	none	none	dELS	EM10E0894507|chr8:124756751-124756965	0.470046	0.560669	0.447005	0.444934	0.727273	0.796053	0.877193	0.816038	0.79021	0.80791	0.741935	0.752174	0.445969	0.773057	-0.327088
chr17	34299258	34300848	22	none	none	none	dELS	EM10E0640050|chr17:34299476-34299826	0.599602	0.532129	0.472727	0.472949	0.794702	0.755376	0.768707	0.791822	0.809524	0.77336	0.815217	0.801268	0.472838	0.799842	-0.327004
chr16	10768615	10769177	10	none	none	none	dELS	EM10E0615567|chr16:10768860-10769209	0.233161	0.163793	0.131148	0.0892019	0.594595	0.565854	0.7	0.485577	0.392308	0.425926	0.427861	0.502513	0.110175	0.437152	-0.326977
chr2	146061699	146062181	10	Cfap61	none	none	dELS	EM10E0712780|chr2:146061782-146061978	0.521212	0.425197	0.468208	0.279245	0.805195	0.642857	0.798319	0.756757	0.778846	0.698276	0.696721	0.625571	0.373727	0.699854	-0.326127
chr5	64045012	64045179	10	none	none	none	PLS	EM10E0789040|chr5:64044840-64045152	0.529412	0.465021	0.359813	0.250965	0.53913	0.75122	0.680556	0.70202	0.577889	0.673171	0.631944	0.642023	0.305389	0.631257	-0.325868
chr8	46181898	46182152	10	Cfap97	none	none	none	none	0.46124	0.381757	0.328402	0.330303	0.548913	0.659483	0.517241	0.70679	0.62234	0.634043	0.620438	0.743671	0.329353	0.655123	-0.32577
chr5	123130524	123131390	12	Rhof	none	none	pELS	EM10E0803201|chr5:123130747-123131063	0.133858	0.193103	0.111111	0.224409	0.492857	0.310345	0.496183	0.401786	0.585034	0.423469	0.513011	0.450758	0.16776	0.493068	-0.325308
chr19	10305516	10306102	17	none	Dagla	639	none	none	0.173611	0.145488	0.151934	0.148148	0.436242	0.390411	0.519713	0.493631	0.374582	0.483553	0.533088	0.509804	0.150041	0.475257	-0.325216
chr10	83724067	83724638	10	1500009L16Rik	none	none	none	none	0.291667	0.346008	0.230435	0.151899	0.580808	0.676617	0.524862	0.538043	0.405229	0.652174	0.522088	0.484375	0.191167	0.515967	-0.3248
chr2	168556136	168556572	16	Nfatc2	none	none	dELS	EM10E0720314|chr2:168556160-168556442	0.626582	0.615836	0.47381	0.428934	0.879518	0.817901	0.735955	0.787611	0.762542	0.797546	0.778409	0.765823	0.451372	0.77608	-0.324708
chr1	54585185	54585772	10	none	none	none	dELS	EM10E0437630|chr1:54585399-54585748	0.213389	0.172249	0.225275	0.204861	0.578723	0.557214	0.464646	0.540146	0.523985	0.587838	0.48227	0.564103	0.215068	0.539549	-0.324481
chr5	31253607	31253924	12	Ift172	none	none	none	none	0.15122	0.104545	0.0918919	0.113333	0.346008	0.49359	0.442105	0.464865	0.440476	0.385542	0.365217	0.51711	0.102613	0.427087	-0.324474
chr8	94434646	94435429	10	none	Nlrc5	290	none	none	0.559322	0.472637	0.355856	0.436937	0.75	0.6875	0.686916	0.783133	0.666667	0.784431	0.715026	0.717054	0.396396	0.720794	-0.324398
chr17	71191195	71192033	12	Lpin2	none	none	none	none	0.385768	0.438127	0.361823	0.468085	0.538813	0.534979	0.608696	0.669782	0.740506	0.766055	0.728643	0.721992	0.414954	0.739299	-0.324345
chr8	123339490	123339912	11	Spire2,Gm20388	none	none	none	none	0.490637	0.609489	0.494881	0.40118	0.837607	0.754941	0.816092	0.783505	0.738693	0.783088	0.778947	0.788462	0.44803	0.772298	-0.324267
chr6	50187837	50188728	10	Mpp6	none	none	dELS	EM10E0819762|chr6:50187983-50188333	0.555085	0.575397	0.511628	0.488584	0.733333	0.817259	0.839196	0.809917	0.813953	0.865497	0.778846	0.837607	0.500106	0.823976	-0.32387
chr2	114146967	114147655	14	Aqr	none	none	none	none	0.470414	0.437107	0.512304	0.390428	0.704846	0.860606	0.738916	0.841608	0.75576	0.820669	0.784	0.739946	0.451366	0.775094	-0.323728
chr2	34773358	34774203	10	Hspa5	none	none	pELS	EM10E0692848|chr2:34773637-34773943	0.457547	0.448669	0.40367	0.358974	0.719697	0.674757	0.682796	0.748768	0.729927	0.743119	0.671569	0.674699	0.381322	0.704828	-0.323506
chr11	103262536	103262763	10	Map3k14	none	none	dELS	EM10E0521541|chr11:103262432-103262779	0.442922	0.391304	0.361011	0.269231	0.825	0.586207	0.613333	0.701835	0.824468	0.587156	0.533333	0.608527	0.315121	0.638371	-0.32325
chr5	73557004	73557349	12	Dcun1d4	none	none	dELS	EM10E0791217|chr5:73557011-73557360	0.0242424	0.0421687	0.0298913	0.0244898	0.262887	0.273171	0.221557	0.355372	0.192982	0.475728	0.310757	0.419244	0.0271906	0.349678	-0.322487
chr3	138812251	138813518	14	Tspan5	none	none	none	none	0.604082	0.576087	0.529595	0.391304	0.731405	0.77027	0.780069	0.802239	0.784387	0.79602	0.818182	0.733068	0.46045	0.782914	-0.322464
chr9	21539446	21539945	10	AB124611	none	none	none	none	0.508403	0.451299	0.57329	0.41502	0.744292	0.624434	0.780488	0.814545	0.836364	0.824468	0.852941	0.752294	0.494155	0.816517	-0.322362
chr6	82746217	82746625	10	Hk2	none	none	none	none	0.575472	0.50625	0.452055	0.298387	0.751553	0.65896	0.698529	0.754545	0.717703	0.716495	0.650246	0.705479	0.375221	0.697481	-0.32226
chr4	125622513	125623110	15	Grik3	none	none	none	none	0.484277	0.496894	0.45288	0.414013	0.688136	0.678457	0.686084	0.814516	0.679654	0.791809	0.768657	0.782609	0.433446	0.755682	-0.322236
chr18	82636606	82637009	12	Zfp236	none	none	none	none	0.309963	0.327138	0.377358	0.413105	0.747748	0.640777	0.712575	0.581081	0.701389	0.715356	0.701245	0.750877	0.395232	0.717217	-0.321985
chr4	138832427	138833412	12	Pla2g5	none	none	none	none	0.731707	0.735376	0.688889	0.508721	0.875912	0.893993	0.933333	0.901274	0.916168	0.938983	0.930328	0.897196	0.598805	0.920669	-0.321864
chr5	113989531	113990273	24	Ssh1	none	none	PLS	EM10E0799132|chr5:113989663-113989949	0.452865	0.407895	0.415797	0.381729	0.776053	0.530837	0.761905	0.733607	0.797235	0.731942	0.644796	0.706522	0.398763	0.720124	-0.321361
chr19	36349919	36350557	14	Pcgf5	none	none	none	none	0.453184	0.37276	0.330986	0.275168	0.628571	0.623431	0.664921	0.679537	0.51626	0.70632	0.68299	0.585965	0.303077	0.622884	-0.319807
chr10	41983988	41984549	10	Armc2	none	none	none	none	0.633508	0.640523	0.448649	0.438776	0.796296	0.704819	0.902778	0.762162	0.831169	0.769231	0.687225	0.765625	0.443712	0.763312	-0.3196
chr16	33779402	33779706	10	none	none	none	none	none	0.462222	0.336066	0.356	0.396364	0.714286	0.639676	0.853333	0.780488	0.785714	0.687805	0.660287	0.648649	0.376182	0.695614	-0.319432
chr10	44380422	44381299	24	none	none	none	dELS	EM10E0473824|chr10:44380479-44380824	0.418803	0.365116	0.340206	0.317191	0.609524	0.473538	0.602597	0.649378	0.692105	0.594595	0.629717	0.675879	0.328699	0.648074	-0.319375
chr5	20945063	20945679	13	Rsbn1l	none	none	dELS	EM10E0782175|chr5:20945372-20945716	0.108108	0.124611	0.0806846	0.121311	0.431694	0.505535	0.352632	0.547619	0.261538	0.462745	0.519231	0.4375	0.100998	0.420254	-0.319256
chr17	66432414	66432795	12	Mtcl1	none	none	none	none	0.340708	0.440678	0.529915	0.467456	0.84689	0.818182	0.851282	0.837209	0.790698	0.78355	0.839662	0.857809	0.498685	0.81793	-0.319245
chr4	107123201	107123557	10	none	none	none	none	none	0.34375	0.39375	0.408284	0.339535	0.755682	0.641379	0.658228	0.581081	0.669421	0.689394	0.776596	0.637097	0.373909	0.693127	-0.319218
chr18	44520375	44520868	10	Mcc	none	none	dELS	EM10E0659559|chr18:44520446-44520790	0.464865	0.628141	0.514563	0.515152	0.773723	0.818713	0.906542	0.885135	0.85	0.910714	0.715447	0.860104	0.514857	0.834066	-0.319209
chr6	54363435	54364818	20	none	none	none	dELS	EM10E0821505|chr6:54364478-54364751	0.349606	0.325658	0.278761	0.285251	0.583333	0.558882	0.526502	0.560748	0.649123	0.568826	0.638462	0.546689	0.282006	0.600775	-0.318769
chr14	99455301	99455778	10	none	none	none	none	none	0.285714	0.278351	0.316872	0.26749	0.623256	0.638889	0.659091	0.660194	0.494949	0.743363	0.545852	0.658879	0.292181	0.610761	-0.31858
chr11	70332758	70333324	10	none	none	none	none	none	0.44586	0.420849	0.434978	0.454936	0.783019	0.777251	0.724696	0.770732	0.815126	0.740426	0.713514	0.78481	0.444957	0.763469	-0.318512
chr11	24085368	24085663	10	Bcl11a	none	none	dELS	EM10E0497227|chr11:24085129-24085431	0.57047	0.558824	0.504132	0.415493	0.769231	0.74359	0.721053	0.656934	0.772358	0.772152	0.788177	0.780142	0.459813	0.778207	-0.318395
chr14	60738088	60738549	12	Spata13	none	none	dELS	EM10E0583769|chr14:60738371-60738572	0.341584	0.378995	0.238579	0.305085	0.664706	0.675	0.537037	0.585	0.540541	0.6	0.642105	0.577586	0.271832	0.590058	-0.318226
chr11	108248399	108248771	12	Prkca	none	none	dELS	EM10E0523502|chr11:108248433-108248770	0.134884	0.130909	0.0823529	0.0782918	0.326316	0.25	0.435294	0.445652	0.346154	0.402135	0.482866	0.362416	0.0803224	0.398393	-0.31807
chr11	63037511	63037905	10	none	none	none	none	none	0.447514	0.429204	0.390625	0.372093	0.6875	0.588235	0.710383	0.764192	0.704453	0.715909	0.64574	0.730392	0.381359	0.699124	-0.317765
chr9	108569125	108569528	10	none	Dalrd3	-358	none	none	0.340351	0.337255	0.273657	0.275316	0.683168	0.439286	0.557377	0.516432	0.585366	0.622047	0.514793	0.646617	0.274487	0.592206	-0.317719
chr16	93684420	93684940	10	Cbr3	none	none	none	none	0.317204	0.313559	0.177778	0.214286	0.673469	0.714286	0.679688	0.563433	0.438462	0.429134	0.593407	0.590717	0.196032	0.51293	-0.316898
chr10	18496833	18497361	10	Nhsl1	none	none	none	none	0.429319	0.467456	0.380531	0.231111	0.766423	0.764398	0.666667	0.64455	0.589744	0.617978	0.689189	0.593023	0.305821	0.622483	-0.316662
chr16	35742299	35742678	10	Slc49a4	none	none	dELS	EM10E0622516|chr16:35742305-35742649	0.43617	0.39738	0.387665	0.369963	0.704918	0.709845	0.835526	0.708696	0.804878	0.643443	0.637363	0.692833	0.378814	0.694629	-0.315815
chr13	95957121	95957448	10	Sv2c	none	none	dELS	EM10E0568770|chr13:95956930-95957176	0.539171	0.37884	0.378092	0.39485	0.79661	0.663968	0.894231	0.686364	0.682243	0.682464	0.721925	0.721569	0.386471	0.70205	-0.315579
chr4	118062150	118062692	15	St3gal3	none	none	dELS	EM10E0766225|chr4:118061968-118062289	0.104972	0.0947631	0.0743802	0.0802752	0.341772	0.462963	0.503876	0.461538	0.391566	0.423488	0.4	0.355263	0.0773277	0.392579	-0.315252
chr9	50593057	50593551	10	none	none	none	none	none	0.461883	0.423948	0.501706	0.372283	0.796954	0.75	0.904762	0.731959	0.849246	0.601124	0.8	0.758197	0.436995	0.752142	-0.315147
chr2	33173300	33173591	10	Ralgps1	none	none	none	none	0.33123	0.392361	0.307317	0.26506	0.729167	0.632911	0.54386	0.571956	0.666667	0.624161	0.591241	0.522321	0.286189	0.601098	-0.314909
chr11	108941911	108942088	10	Axin2	none	none	none	none	0.285714	0.346535	0.455556	0.360731	0.580645	0.589147	0.844828	0.710983	0.653846	0.709459	0.796992	0.73	0.408143	0.722575	-0.314431
chr4	152186032	152186277	10	Acot7	none	none	PLS	EM10E0779117|chr4:152185804-152186145	0.240506	0.253012	0.284211	0.344398	0.625	0.657534	0.422414	0.509202	0.715596	0.545946	0.677966	0.57513	0.314304	0.628659	-0.314355
chr4	138826836	138827169	10	Pla2g5	none	none	none	none	0.331731	0.292793	0.161616	0.1875	0.583333	0.522843	0.614035	0.628743	0.472973	0.531746	0.562278	0.386207	0.174558	0.488301	-0.313743
chr17	34879280	34879767	10	Gm20547,C2	Zbtb12	0	dELS	EM10E0640288|chr17:34879557-34879822	0.192661	0.305164	0.224335	0.31746	0.690647	0.579882	0.677632	0.543379	0.5	0.595376	0.551471	0.691589	0.270897	0.584609	-0.313711
chr5	114936925	114937118	10	Oasl1	none	none	none	none	0.661972	0.577778	0.539823	0.426009	0.862903	0.766667	0.857143	0.807175	0.764103	0.837963	0.834395	0.75	0.482916	0.796615	-0.313699
chr2	35337394	35337731	12	none	Stom	418	pELS	EM10E0693140|chr2:35337465-35337810	0.426923	0.353952	0.280654	0.209302	0.642202	0.585253	0.613095	0.637209	0.52071	0.572464	0.534884	0.606349	0.244978	0.558602	-0.313624
chr10	127675251	127675736	10	Nemp1	none	none	pELS	EM10E0491917|chr10:127675183-127675347	0.195876	0.248252	0.152727	0.200935	0.588745	0.582011	0.482143	0.551724	0.530612	0.42246	0.464516	0.544118	0.176831	0.490426	-0.313596
chr1	64301301	64302008	10	none	none	none	pELS	EM10E0439937|chr1:64301495-64301795	0.331325	0.267016	0.196262	0.19883	0.516949	0.579365	0.5	0.563291	0.525424	0.539007	0.4	0.58	0.197546	0.511108	-0.313562
chr12	76474019	76474793	16	none	none	none	dELS	EM10E0540190|chr12:76474195-76474540	0.584783	0.549065	0.501014	0.415274	0.764331	0.649635	0.798507	0.730337	0.828571	0.755844	0.788793	0.713333	0.458144	0.771636	-0.313491
chr2	133431951	133432251	10	none	none	none	none	none	0.803846	0.650407	0.552529	0.572993	0.762376	0.889273	0.847059	0.898246	0.90678	0.851449	0.877551	0.868327	0.562761	0.876027	-0.313266
chr17	83708311	83709174	18	Mta3	none	none	dELS	EM10E0650024|chr17:83708311-83708602	0.401786	0.397701	0.437859	0.395131	0.75	0.734884	0.695817	0.732106	0.798913	0.757143	0.65873	0.704225	0.416495	0.729753	-0.313258
chr16	38758235	38758830	10	B4galt4	none	none	pELS	EM10E0623375|chr16:38758169-38758486	0.55615	0.418182	0.384977	0.358696	0.709091	0.674286	0.642105	0.747573	0.762376	0.636792	0.684524	0.655738	0.371836	0.684858	-0.313021
chr5	118272913	118273454	14	none	none	none	none	none	0.513514	0.502075	0.441948	0.392593	0.770492	0.692737	0.722628	0.697802	0.773585	0.691589	0.738739	0.715596	0.41727	0.729877	-0.312607
chr12	55474306	55474516	10	none	none	none	none	none	0.582888	0.617117	0.506276	0.39738	0.803279	0.798077	0.703297	0.801325	0.802198	0.779487	0.711111	0.763441	0.451828	0.764059	-0.312231
chr5	134493570	134494270	17	Clip2	none	none	dELS	EM10E0806212|chr5:134494207-134494534	0.38209	0.359729	0.425764	0.453933	0.665505	0.654206	0.61435	0.738041	0.730392	0.787097	0.712	0.776978	0.439848	0.751617	-0.311768
chr19	21813148	21813452	11	Cemip2	none	none	none	none	0.861789	0.783871	0.648094	0.570513	0.937173	0.924188	0.885185	0.935622	0.936782	0.930233	0.926531	0.890675	0.609303	0.921055	-0.311752
chr2	22775131	22775964	16	Apbb1ip	none	none	pELS	EM10E0687786|chr2:22775133-22775375	0.208556	0.17033	0.261851	0.254408	0.517949	0.564356	0.588983	0.497573	0.510345	0.646707	0.594156	0.528125	0.25813	0.569833	-0.311704
chr11	44529263	44529474	10	Rnf145	none	none	dELS	EM10E0500207|chr11:44529303-44529649	0.240437	0.269406	0.266917	0.133721	0.345865	0.487179	0.42029	0.514286	0.556522	0.465909	0.514423	0.510204	0.200319	0.511764	-0.311445
chr8	26851832	26852346	10	none	none	none	dELS	EM10E0874200|chr8:26852038-26852253	0.677165	0.550265	0.574468	0.479821	0.755906	0.85034	0.836364	0.895455	0.864754	0.825	0.848168	0.816176	0.527144	0.838525	-0.31138
chr17	31352740	31353154	10	none	none	none	none	none	0.105634	0.0890411	0.0465116	0.0645161	0.488764	0.451327	0.474747	0.540816	0.304688	0.367816	0.32967	0.463855	0.0555139	0.366507	-0.310993
chr1	90403816	90404734	10	none	none	none	none	none	0.106796	0.221277	0.192488	0.221719	0.488636	0.41573	0.531915	0.447917	0.571429	0.567839	0.519774	0.413284	0.207104	0.518081	-0.310978
chr1	89074201	89074663	11	Sh3bp4	none	none	dELS	EM10E0445061|chr1:89074328-89074615	0.427586	0.362369	0.454006	0.449848	0.609272	0.738739	0.714286	0.680412	0.804734	0.825623	0.650442	0.767372	0.451927	0.762043	-0.310116
chr7	118607170	118608359	10	Tmc5	none	none	none	none	0.421053	0.453488	0.34728	0.462366	0.711864	0.695906	0.739394	0.61991	0.776398	0.663594	0.734694	0.684932	0.404823	0.714904	-0.310081
chr17	70560868	70561386	12	Dlgap1	none	none	pELS	EM10E0647145|chr17:70560599-70560927	0.166667	0.215339	0.294444	0.250729	0.593886	0.440252	0.335366	0.372549	0.585586	0.700935	0.516129	0.527174	0.272587	0.582456	-0.309869
chr18	20488856	20489595	10	none	none	none	dELS	EM10E0654853|chr18:20489571-20489921	0.591716	0.594017	0.5	0.449799	0.751037	0.798883	0.719745	0.723684	0.740458	0.844156	0.696629	0.857798	0.4749	0.78476	-0.309861
chr10	81144713	81144840	10	Zbtb7a	none	none	none	none	0.565789	0.671329	0.425926	0.330645	0.58209	0.723577	0.73913	0.787879	0.677165	0.7625	0.603175	0.706767	0.378286	0.687402	-0.309116
chr16	29882987	29883553	10	none	none	none	dELS	EM10E0620069|chr16:29883191-29883537	0.32967	0.331754	0.310811	0.348148	0.607843	0.451852	0.624	0.649038	0.663677	0.722892	0.569948	0.597765	0.329479	0.638571	-0.309091
chr18	57769067	57769491	10	none	none	none	none	none	0.431193	0.423948	0.497817	0.542453	0.823129	0.657459	0.797386	0.759336	0.762332	0.8125	0.844828	0.896739	0.520135	0.8291	-0.308965
chr16	22129164	22129643	10	Igf2bp2	none	none	none	none	0.103226	0.104839	0.201835	0.320158	0.438776	0.490291	0.430108	0.514851	0.567308	0.626374	0.519231	0.566265	0.260996	0.569794	-0.308798
chr13	94084419	94084910	10	Lhfpl2	none	none	none	none	0.253165	0.286822	0.335121	0.367133	0.572464	0.542169	0.568627	0.614379	0.659794	0.706383	0.63285	0.639665	0.351127	0.659673	-0.308546
chr8	120741941	120742372	10	Irf8,Gm20388	none	none	none	none	0.478261	0.389474	0.523207	0.450593	0.685714	0.795699	0.786325	0.776923	0.786517	0.827103	0.78453	0.782805	0.4869	0.795239	-0.308339
chr17	31636005	31636276	12	Cbs	none	none	pELS	EM10E0639020|chr17:31635831-31636134	0.255319	0.249267	0.221574	0.196581	0.533333	0.547619	0.172249	0.493103	0.5	0.515284	0.570946	0.481781	0.209078	0.517003	-0.307925
chr9	118109524	118110178	10	Cmc1	none	none	dELS	EM10E0921321|chr9:118109793-118109964	0.457286	0.521505	0.54023	0.5	0.774468	0.778261	0.598726	0.834711	0.768421	0.858639	0.861472	0.823529	0.520115	0.828015	-0.3079
chr13	28991082	28991772	12	none	none	none	dELS	EM10E0554808|chr13:28991627-28991882	0.102662	0.124088	0.138667	0.108696	0.457014	0.32197	0.299242	0.318182	0.393665	0.525952	0.406844	0.399329	0.123681	0.431447	-0.307766
chr2	145804271	145804969	10	Rin2	none	none	none	none	0.570552	0.576087	0.532319	0.424332	0.862245	0.861905	0.789116	0.849057	0.822727	0.762887	0.731602	0.824818	0.478326	0.785508	-0.307182
chr15	100732295	100733115	10	none	none	none	PLS	EM10E0612480|chr15:100732587-100732930	0.514815	0.543071	0.535461	0.479167	0.776536	0.824324	0.814607	0.835681	0.818182	0.772512	0.864706	0.802083	0.507314	0.814371	-0.307057
chr11	62128089	62128689	14	Specc1	none	none	none	none	0.229167	0.273292	0.202128	0.183616	0.305648	0.528024	0.400794	0.465347	0.469697	0.536424	0.474916	0.518006	0.192872	0.499761	-0.306889
chr15	55196438	55196808	10	Deptor	none	none	dELS	EM10E0599170|chr15:55196594-55196864	0.461538	0.617117	0.524324	0.52	0.88785	0.741379	0.805882	0.8	0.819495	0.816832	0.855263	0.824242	0.522162	0.828958	-0.306796
chr6	121192628	121193288	10	Pex26	none	none	none	none	0.745247	0.608209	0.518868	0.434959	0.801047	0.84322	0.835106	0.892019	0.723404	0.841346	0.791667	0.777311	0.476914	0.783432	-0.306518
chr16	49818529	49819334	10	Cd47	none	none	dELS	EM10E0624902|chr16:49818602-49818949	0.212355	0.1841	0.194079	0.166667	0.579439	0.481884	0.531915	0.505618	0.480198	0.467811	0.466321	0.531915	0.180373	0.486561	-0.306189
chr19	53303487	53304079	15	none	none	none	dELS	EM10E0681895|chr19:53303854-53304125	0.335404	0.461806	0.463636	0.337995	0.775362	0.739645	0.792079	0.721675	0.748201	0.691558	0.755814	0.632399	0.400816	0.706993	-0.306177
chr3	27322372	27323451	26	Tnfsf10	none	none	dELS	EM10E0725718|chr3:27322657-27322983	0.69186	0.648368	0.572386	0.525851	0.868182	0.821092	0.877451	0.890877	0.852029	0.874804	0.851786	0.841049	0.549119	0.854917	-0.305798
chr17	79584356	79585412	10	none	none	none	none	none	0.506122	0.497976	0.532407	0.472325	0.813793	0.774194	0.626866	0.830189	0.778378	0.869565	0.789474	0.795053	0.502366	0.808118	-0.305752
chr16	90141008	90141834	10	Tiam1	none	none	DNase-H3K4me3	EM10E0628322|chr16:90141577-90141902	0.473333	0.406452	0.446078	0.554622	0.573684	0.636943	0.445596	0.726027	0.845679	0.828947	0.770642	0.777778	0.50035	0.805762	-0.305411
chr15	62038479	62038912	10	none	none	none	pELS	EM10E0600648|chr15:62038475-62038700	0.487805	0.455696	0.44	0.450758	0.768362	0.695473	0.72	0.749129	0.827273	0.642857	0.834146	0.698529	0.445379	0.750701	-0.305323
chr9	77485934	77486272	10	Lrrc1	none	none	none	none	0.308057	0.306709	0.274131	0.237288	0.647059	0.616162	0.604396	0.545455	0.613208	0.571918	0.540541	0.518367	0.25571	0.561008	-0.305299
chr10	19098681	19099337	10	none	none	none	dELS	EM10E0468788|chr10:19098954-19099304	0.21164	0.276995	0.2	0.208333	0.564417	0.503145	0.47093	0.480447	0.40458	0.57561	0.5	0.556054	0.204167	0.509061	-0.304894
chr13	44993656	44993938	11	Dtnbp1	none	none	none	none	0.29912	0.262626	0.294118	0.182891	0.650485	0.684	0.697248	0.701245	0.572165	0.470046	0.510638	0.62069	0.238504	0.543385	-0.30488
chr5	143465746	143466354	15	Daglb	none	none	pELS	EM10E0809915|chr5:143465741-143466075	0.489286	0.387387	0.455446	0.412651	0.629921	0.530534	0.757485	0.64	0.71987	0.782477	0.720117	0.732919	0.434048	0.738846	-0.304798
chr9	65588637	65588917	10	Pif1	none	none	pELS	EM10E0909896|chr9:65588639-65588905	0.38835	0.40404	0.461538	0.413655	0.638158	0.485549	0.771242	0.593284	0.746341	0.724138	0.744108	0.752852	0.437597	0.74186	-0.304263
chr10	4041724	4042104	10	Mthfd1l	none	none	CTCF-only	EM10E0466070|chr10:4041718-4042038	0.333333	0.345794	0.208494	0.175879	0.357143	0.520492	0.473934	0.537118	0.493421	0.482993	0.536145	0.473077	0.192187	0.496409	-0.304222
chr18	77181534	77181784	10	none	none	none	dELS	EM10E0666875|chr18:77181443-77181782	0.293907	0.229091	0.255952	0.255034	0.415254	0.425101	0.384615	0.397638	0.643411	0.538983	0.530702	0.525547	0.255493	0.559661	-0.304168
chr2	92064965	92065549	10	none	none	none	dELS	EM10E0702559|chr2:92065296-92065627	0.431925	0.411765	0.441441	0.355856	0.801205	0.713636	0.693548	0.757764	0.779762	0.716895	0.64467	0.669856	0.398649	0.702796	-0.304147
chr8	119732283	119732550	10	Atp2c2	none	none	none	none	0.34434	0.401674	0.383562	0.420732	0.534483	0.47549	0.765957	0.676596	0.807339	0.648438	0.634361	0.735	0.402147	0.706285	-0.304138
chr12	77143685	77144596	12	none	none	none	dELS	EM10E0540587|chr12:77144086-77144427	0.491597	0.404545	0.435424	0.373665	0.741935	0.715517	0.625731	0.693487	0.764479	0.688596	0.695279	0.686335	0.404545	0.708672	-0.304127
chr8	4612297	4612617	10	none	Zfp958	-550	pELS	EM10E0870366|chr8:4612571-4612906	0.247059	0.194872	0.15748	0.244813	0.475655	0.422886	0.75	0.42437	0.447115	0.426036	0.659919	0.487395	0.201147	0.505116	-0.303969
chr9	27313037	27313715	10	Igsf9b	none	none	dELS	EM10E0899049|chr9:27313468-27313750	0.693023	0.54955	0.52356	0.349754	0.621302	0.814607	0.865854	0.797571	0.751678	0.719212	0.727749	0.761733	0.436657	0.740093	-0.303436
chr15	86028320	86029183	10	Celsr1	none	none	dELS	EM10E0608226|chr15:86028600-86028849	0.384393	0.334507	0.212471	0.215633	0.594118	0.675585	0.598425	0.537671	0.577181	0.37751	0.620482	0.494253	0.214052	0.517357	-0.303304
chr15	74958296	74958623	10	Ly6e	none	none	dELS	EM10E0602874|chr15:74958413-74958748	0.669456	0.460396	0.548718	0.531532	0.882353	0.885593	0.794118	0.773148	0.820513	0.869318	0.84375	0.839623	0.540125	0.843301	-0.303176
chr1	164209602	164210424	10	F5	none	none	none	none	0.631579	0.619529	0.586667	0.528662	0.868293	0.81893	0.828054	0.796721	0.872807	0.871094	0.86747	0.828996	0.557665	0.860092	-0.302427
chr7	39719754	39720218	10	none	none	none	none	none	0.408889	0.368078	0.315	0.265823	0.52	0.633929	0.608	0.636364	0.638211	0.55814	0.591667	0.583333	0.290411	0.592838	-0.302426
chr11	44546370	44546702	10	Rnf145	none	none	dELS	EM10E0500230|chr11:44546279-44546573	0.442105	0.438776	0.45045	0.418182	0.591398	0.708029	0.779343	0.785714	0.807692	0.774194	0.683453	0.680233	0.434316	0.736393	-0.302077
chr17	88291663	88292026	10	none	none	none	none	none	0.457516	0.465969	0.334906	0.330049	0.492424	0.55414	0.457364	0.515	0.637255	0.664234	0.57485	0.661376	0.332477	0.634429	-0.301951
chr6	42299096	42299764	10	Clcn1	none	none	none	none	0.27	0.308756	0.257511	0.25	0.413174	0.481707	0.616541	0.495614	0.614286	0.565957	0.516279	0.52459	0.253755	0.555278	-0.301523
chr3	104793873	104794108	12	Rhoc	none	none	none	none	0.554502	0.466019	0.37395	0.235075	0.81746	0.702703	0.8	0.700935	0.586207	0.606061	0.668085	0.563636	0.304512	0.605997	-0.301485
chr17	28771055	28771306	10	Mapk13	none	none	none	none	0.299465	0.327354	0.202381	0.247619	0.52381	0.352518	0.323944	0.471429	0.464286	0.553398	0.536232	0.550847	0.225	0.526191	-0.301191
chr16	33797252	33798338	15	Muc13	none	none	DNase-H3K4me3	EM10E0621818|chr16:33797984-33798171	0.179612	0.233871	0.118357	0.108434	0.45977	0.408602	0.51676	0.480418	0.350482	0.373802	0.520958	0.413093	0.113396	0.414584	-0.301188
chr4	131298254	131298611	10	none	none	none	dELS	EM10E0770410|chr4:131298090-131298289	0.39645	0.430712	0.330247	0.402062	0.636364	0.518519	0.717647	0.630332	0.609524	0.629956	0.767956	0.660944	0.366154	0.667095	-0.300941
chr3	152262040	152262416	10	Nexn	none	none	dELS	EM10E0748249|chr3:152261972-152262322	0.339623	0.319728	0.212838	0.19863	0.61	0.371041	0.633929	0.457286	0.537736	0.409774	0.592357	0.486239	0.205734	0.506526	-0.300792
chr5	73558117	73558978	16	Dcun1d4	none	none	dELS	EM10E0791219|chr5:73558025-73558372	0.572816	0.507692	0.489726	0.521368	0.676259	0.804878	0.628713	0.743333	0.784672	0.826087	0.765823	0.848485	0.505547	0.806267	-0.30072
chr9	57982681	57983082	10	none	none	none	none	none	0.288462	0.379699	0.342629	0.509317	0.736	0.516667	0.568047	0.708487	0.758294	0.657534	0.779006	0.711538	0.425973	0.726593	-0.30062
chr16	31373791	31374347	13	none	none	none	none	none	0.610656	0.606383	0.417508	0.475655	0.824561	0.682635	0.769531	0.662037	0.684466	0.715026	0.8157	0.772727	0.446582	0.74698	-0.300398
chr16	90116037	90116983	16	Tiam1	none	none	none	none	0.171875	0.225316	0.264706	0.25641	0.452055	0.521173	0.482143	0.430636	0.652542	0.532738	0.486647	0.571875	0.260558	0.560951	-0.300393
chr1	62767019	62767944	28	Nrp2	none	none	dELS	EM10E0439535|chr1:62767631-62767975	0.575221	0.563069	0.455826	0.353521	0.695024	0.719298	0.688235	0.728111	0.774081	0.676678	0.664649	0.704581	0.404673	0.704997	-0.300324
chr17	35201193	35201703	10	none	Tnf	-304	pELS	EM10E0640579|chr17:35201157-35201496	0.255814	0.302885	0.263158	0.168966	0.528947	0.614458	0.458955	0.607955	0.436508	0.561404	0.527675	0.539326	0.216062	0.516228	-0.300166
chr7	30532297	30532830	10	Arhgap33	none	none	none	none	0.474359	0.491667	0.44856	0.456522	0.686869	0.674556	0.770833	0.760638	0.713115	0.764103	0.782353	0.751244	0.452541	0.752704	-0.300163
chr11	113254568	113255224	10	Slc39a11	none	none	dELS	EM10E0524613|chr11:113254743-113255083	0.375	0.35514	0.344498	0.304167	0.557692	0.670886	0.722222	0.631579	0.626168	0.652174	0.532544	0.686391	0.324332	0.624319	-0.299987
chr7	113737959	113738476	10	none	none	none	none	none	0.391892	0.441296	0.346863	0.363636	0.585987	0.639269	0.779661	0.691542	0.686275	0.596774	0.648649	0.688963	0.35525	0.655165	-0.299915
chr19	29939418	29940077	10	Il33	none	none	none	none	0.323671	0.29661	0.316667	0.225664	0.596244	0.578947	0.517442	0.596244	0.551724	0.622047	0.547059	0.563319	0.271165	0.571037	-0.299872
chr7	118728763	118729418	10	Ccp110	none	none	none	none	0.710526	0.646552	0.596838	0.545852	0.89781	0.888112	0.795082	0.891213	0.888199	0.8625	0.896373	0.836431	0.571345	0.870876	-0.299531
chr5	64397587	64398069	12	none	none	none	none	none	0.792593	0.521053	0.654762	0.548913	0.863768	0.798387	0.907285	0.875	0.941909	0.893333	0.883895	0.885246	0.601837	0.901096	-0.299258
chr1	82195025	82195871	10	none	none	none	none	none	0.186813	0.231343	0.164948	0.172131	0.386364	0.32567	0.193103	0.380769	0.277457	0.567839	0.447964	0.57732	0.16854	0.467645	-0.299105
chr13	37709486	37710263	10	none	none	none	none	none	0.69403	0.592814	0.502924	0.445652	0.744076	0.765957	0.822695	0.810811	0.825175	0.714286	0.777778	0.77619	0.474288	0.773357	-0.299069
chr11	97945644	97946228	10	Plxdc1	none	none	none	none	0.675676	0.650442	0.571429	0.516432	0.861446	0.857143	0.924528	0.84	0.781991	0.880952	0.901478	0.807377	0.54393	0.842949	-0.299019
chr9	46620293	46620673	10	none	none	none	none	none	0.538922	0.535354	0.552174	0.545894	0.851485	0.796178	0.8	0.885106	0.836538	0.841379	0.835616	0.877551	0.549034	0.847771	-0.298737
chr12	33314804	33315172	10	Atxn7l1	none	none	pELS	EM10E0534587|chr12:33314690-33314892	0.418919	0.333333	0.205036	0.22335	0.445545	0.357143	0.367347	0.598985	0.467456	0.528	0.606383	0.44898	0.214193	0.512705	-0.298511
chr13	23576513	23577002	10	Hist1h3d	none	none	pELS	EM10E0553766|chr13:23576533-23576869	0.550505	0.474138	0.434555	0.319249	0.774319	0.568421	0.752252	0.674877	0.736626	0.662651	0.680851	0.620192	0.376902	0.67508	-0.298178
chr13	94717749	94718142	10	none	none	none	none	none	0.326531	0.363057	0.266423	0.277372	0.703226	0.510067	0.473214	0.563433	0.57732	0.620339	0.49505	0.586441	0.271898	0.569787	-0.297889
chr1	105988928	105989254	10	none	none	none	pELS	EM10E0447351|chr1:105988964-105989286	0.273224	0.172161	0.223529	0.198347	0.429467	0.417778	0.528037	0.502242	0.504386	0.487805	0.471545	0.570796	0.210938	0.508633	-0.297695
chr13	101784858	101785614	19	none	none	none	none	none	0.455752	0.423888	0.273786	0.248954	0.694737	0.485714	0.550926	0.552273	0.554645	0.524217	0.640625	0.515464	0.26137	0.558738	-0.297367
chr6	17497221	17498050	10	Met	none	none	dELS	EM10E0814181|chr6:17497476-17497819	0.427273	0.309917	0.323671	0.274038	0.617801	0.62	0.587571	0.587234	0.684211	0.526012	0.552083	0.62249	0.298855	0.596199	-0.297344
chr9	50873237	50873740	10	Ppp2r1b	none	none	none	none	0.371287	0.395161	0.40796	0.556122	0.538462	0.554878	0.556291	0.614035	0.755814	0.820513	0.708661	0.832168	0.482041	0.779289	-0.297248
chr13	29942078	29943358	20	E2f3	none	none	none	none	0.355159	0.434156	0.387569	0.386555	0.671429	0.645646	0.648352	0.677618	0.674051	0.694175	0.658354	0.709804	0.387062	0.684096	-0.297034
chr10	99112340	99113306	10	Galnt4,Poc1b	none	none	none	none	0.350877	0.265306	0.16055	0.323194	0.470199	0.431535	0.518072	0.514423	0.468354	0.486339	0.559091	0.64135	0.241872	0.538784	-0.296911
chr11	85984443	85985100	10	none	none	none	none	none	0.457516	0.41358	0.309677	0.307958	0.59204	0.696864	0.529412	0.597015	0.761905	0.525424	0.613475	0.521994	0.308818	0.605699	-0.296882
chr7	68410196	68410596	10	none	none	none	none	none	0.552632	0.348214	0.317597	0.181452	0.676617	0.620087	0.689394	0.69697	0.541176	0.549708	0.584158	0.507634	0.249524	0.545669	-0.296145
chr10	98608363	98608693	10	none	none	none	dELS	EM10E0486623|chr10:98608261-98608530	0.28934	0.582979	0.481172	0.595238	0.747253	0.837349	0.75	0.623762	0.859375	0.794393	0.854839	0.827411	0.538205	0.834004	-0.2958
chr18	38928741	38929511	10	Fgf1,Arhgap26	Fgf1	0	dELS	EM10E0658715|chr18:38928697-38929022	0.338843	0.347826	0.176	0.225627	0.488235	0.497238	0.446429	0.402597	0.572165	0.466667	0.519608	0.427136	0.200813	0.496394	-0.29558
chr4	135696494	135697249	10	Ifnlr1	none	none	none	none	0.478049	0.535714	0.564815	0.530702	0.818681	0.797814	0.822485	0.917647	0.818182	0.836158	0.801075	0.915929	0.547758	0.842836	-0.295078
chr7	141009712	141010719	21	none	Ifitm3	-51	PLS	EM10E0868219|chr7:141010607-141010950	0.118644	0.0940439	0.0781759	0.0610687	0.312977	0.332362	0.484979	0.339216	0.416667	0.33945	0.319231	0.382892	0.0696223	0.36456	-0.294937
chr8	122717983	122718776	12	Gm20388	none	none	dELS	EM10E0893426|chr8:122718122-122718471	0.544974	0.509009	0.493878	0.443662	0.829268	0.735683	0.896552	0.796209	0.878788	0.789189	0.726829	0.66	0.46877	0.763702	-0.294932
chr14	34508547	34509206	10	none	none	none	dELS	EM10E0579623|chr14:34508543-34508697	0.334802	0.288973	0.245902	0.257778	0.532407	0.570796	0.502262	0.632	0.488506	0.569307	0.539749	0.589404	0.25184	0.546741	-0.294902
chr17	36020107	36020842	10	none	H2-T24	0	PLS	EM10E0641057|chr17:36020288-36020636	0.240964	0.194805	0.183099	0.163717	0.515625	0.555024	0.51773	0.460465	0.308271	0.5625	0.463158	0.539095	0.173408	0.468256	-0.294848
chr4	58715807	58716268	10	none	none	none	dELS	EM10E0757113|chr4:58715914-58716143	0.425	0.389474	0.443902	0.37963	0.782313	0.726667	0.735577	0.655172	0.802548	0.650685	0.643617	0.72956	0.411766	0.706602	-0.294836
chr2	71731056	71731374	10	none	none	none	none	none	0.694737	0.655949	0.640777	0.507937	0.898876	0.907749	0.74359	0.869888	0.862434	0.858779	0.878378	0.876877	0.574357	0.869117	-0.29476
chr13	63139327	63140048	10	Aopep	none	none	dELS	EM10E0564217|chr13:63139859-63140090	0.38488	0.455939	0.447581	0.483516	0.769231	0.569378	0.771812	0.768889	0.825175	0.73743	0.718367	0.759259	0.465549	0.760058	-0.294509
chr8	110322504	110322942	12	Hydin	none	none	none	none	0.158845	0.215827	0.212329	0.312081	0.574879	0.590361	0.677419	0.606061	0.506977	0.567308	0.530364	0.620567	0.262205	0.556304	-0.294099
chr4	139578293	139578772	10	Iffo2	none	none	none	none	0.377622	0.389423	0.311927	0.458194	0.628319	0.459459	0.611111	0.489362	0.566474	0.68254	0.738889	0.728346	0.38506	0.679062	-0.294002
chr12	108891491	108892912	16	Wars	Wdr25	-719	none	none	0.582645	0.54908	0.411043	0.267647	0.660959	0.660436	0.685393	0.740181	0.576923	0.660959	0.633333	0.661972	0.339345	0.633297	-0.293952
chr11	48993352	48993693	10	Olfr56	Tgtp1	-479	none	none	0.314516	0.421053	0.3625	0.304598	0.688406	0.741176	0.855932	0.684211	0.651515	0.602273	0.633987	0.620879	0.333549	0.627163	-0.293615
chr9	42261516	42262120	10	Sc5d	none	none	none	none	0.362205	0.278947	0.269103	0.258687	0.62	0.549107	0.568182	0.683636	0.510204	0.53629	0.615385	0.567742	0.263895	0.557405	-0.29351
chr9	103108611	103108819	13	none	none	none	dELS	EM10E0917133|chr9:103108283-103108632	0.219697	0.0881057	0.151515	0.0456274	0.412698	0.148387	0.376812	0.126374	0.649123	0.251799	0.512367	0.154639	0.0985713	0.391982	-0.293411
chr3	85278002	85278399	17	Gm37240	none	none	none	none	0.438596	0.417755	0.391499	0.339367	0.692308	0.417683	0.742188	0.640657	0.69863	0.59542	0.756863	0.58396	0.365433	0.658718	-0.293285
chr1	135281719	135282227	20	Rnpep	none	none	none	none	0.601307	0.561713	0.490698	0.381766	0.755196	0.697068	0.715827	0.785068	0.678801	0.730864	0.779793	0.728543	0.436232	0.7295	-0.293268
chr6	140598448	140598831	10	none	none	none	dELS	EM10E0838297|chr6:140598598-140598896	0.328413	0.314024	0.372822	0.329268	0.678161	0.62931	0.681818	0.689441	0.616667	0.7	0.54386	0.716612	0.351045	0.644285	-0.293239
chr3	121259644	121260508	17	Tmem56	none	none	dELS	EM10E0742464|chr3:121260145-121260475	0.570806	0.56044	0.505695	0.557143	0.830645	0.813602	0.755639	0.79802	0.858447	0.815085	0.811209	0.813861	0.531419	0.824651	-0.293232
chr10	70268677	70269002	10	Slc16a9	none	none	none	none	0.172932	0.281879	0.186589	0.164286	0.491329	0.651042	0.333333	0.524528	0.377049	0.460396	0.440415	0.595469	0.175437	0.468332	-0.292895
chr5	105609790	105610062	10	Lrrc8c	none	none	none	none	0.333333	0.479339	0.333333	0.349823	0.584071	0.464865	0.741379	0.528139	0.753968	0.584071	0.555046	0.643617	0.341578	0.634175	-0.292597
chr19	6339888	6340158	12	Men1	Map4k2	-977	pELS	EM10E0670671|chr19:6339972-6340315	0.668693	0.593315	0.462295	0.453782	0.840909	0.745098	0.747967	0.774194	0.802395	0.765	0.689655	0.744186	0.458038	0.750309	-0.292271
chr3	98250742	98251431	10	none	none	none	none	none	0.348259	0.353982	0.251163	0.296482	0.623596	0.774834	0.649682	0.635359	0.650407	0.480874	0.530516	0.602094	0.273823	0.565973	-0.29215
chr6	117880861	117881625	10	none	none	none	dELS	EM10E0832842|chr6:117881356-117881631	0.538117	0.574163	0.552326	0.515	0.86087	0.645455	0.817308	0.798969	0.820225	0.894231	0.778523	0.809917	0.533663	0.825724	-0.292061
chr2	126553715	126553975	10	Slc27a2	none	none	none	none	0.172249	0.193916	0.177936	0.0808511	0.422222	0.252427	0.271739	0.353909	0.338384	0.464945	0.5	0.382456	0.129394	0.421446	-0.292053
chr14	73449200	73449433	10	none	none	none	none	none	0.126087	0.137255	0.0918367	0.101911	0.561404	0.504464	0.230769	0.278846	0.348684	0.472868	0.383838	0.349593	0.0968738	0.388746	-0.291872
chr13	95742109	95742705	10	Iqgap2	none	none	dELS	EM10E0568682|chr13:95742152-95742304	0.292398	0.364055	0.306383	0.378906	0.543269	0.472637	0.725581	0.627907	0.584211	0.646739	0.650224	0.654545	0.342645	0.63393	-0.291285
chr2	76129758	76130320	10	Pde11a	none	none	none	none	0.276151	0.287179	0.274038	0.316794	0.545918	0.521472	0.426471	0.444976	0.609442	0.551913	0.545852	0.639024	0.295416	0.586558	-0.291141
chr4	59880367	59881005	10	Snx30	none	none	none	none	0.239669	0.183908	0.267206	0.146154	0.615789	0.707031	0.568627	0.505976	0.393305	0.449074	0.561905	0.585657	0.20668	0.497485	-0.290805
chr9	95814253	95814489	10	Pls1	none	none	dELS	EM10E0915459|chr9:95814227-95814526	0.277778	0.32069	0.464912	0.5	0.370968	0.659794	0.5	0.554945	0.716216	0.828947	0.737113	0.810427	0.482456	0.773176	-0.29072
chr14	27166817	27167617	10	Arhgef3	none	none	dELS	EM10E0577652|chr14:27167267-27167616	0.472826	0.416667	0.425837	0.443946	0.717391	0.687075	0.75	0.719388	0.714286	0.793548	0.69697	0.697297	0.434892	0.725525	-0.290634
chr19	41288877	41289194	10	Pik3ap1	none	none	none	none	0.263682	0.314685	0.216117	0.242647	0.491525	0.393035	0.668874	0.547414	0.429448	0.544944	0.658537	0.446154	0.229382	0.519771	-0.290388
chr9	63499725	63500159	10	Iqch	none	none	dELS	EM10E0908890|chr9:63499996-63500253	0.64	0.508671	0.592233	0.551887	0.88806	0.811881	0.854839	0.815789	0.913793	0.805714	0.879121	0.849372	0.57206	0.862	-0.28994
chr13	59664011	59664473	17	Golm1	none	none	none	none	0.700617	0.564334	0.373171	0.383871	0.658824	0.81677	0.688679	0.686275	0.763052	0.552778	0.751037	0.60687	0.378521	0.668434	-0.289914
chr2	71807758	71808533	10	Itga6	none	none	none	none	0.320312	0.338645	0.32342	0.298165	0.6	0.465517	0.473684	0.55625	0.598291	0.626263	0.615385	0.562712	0.310793	0.600662	-0.28987
chr11	108272973	108273340	10	Prkca	none	none	dELS	EM10E0523523|chr11:108272791-108273086	0.141304	0.10101	0.155709	0.161538	0.389381	0.277154	0.451429	0.354701	0.46114	0.403226	0.48503	0.444043	0.158624	0.44836	-0.289736
chr10	75424396	75424999	12	Upb1,Gucd1	none	none	none	none	0.607407	0.453704	0.491909	0.444934	0.803774	0.586667	0.844037	0.675258	0.748918	0.777778	0.77037	0.735178	0.468422	0.758061	-0.289639
chr15	36844460	36845348	10	none	none	none	none	none	0.52766	0.471223	0.484444	0.447059	0.851351	0.694175	0.785714	0.738589	0.796512	0.671958	0.839196	0.713004	0.465752	0.755167	-0.289416
chr10	39908871	39909402	13	none	none	none	none	none	0.202899	0.183246	0.189964	0.152416	0.25	0.28972	0.329787	0.282869	0.507317	0.572917	0.316583	0.444853	0.17119	0.460417	-0.289227
chr8	10924931	10925263	10	none	none	none	dELS	EM10E0870885|chr8:10924892-10925219	0.279279	0.31875	0.200692	0.287805	0.431818	0.408805	0.458333	0.359375	0.586667	0.591623	0.504132	0.449541	0.244248	0.532991	-0.288742
chr17	3350073	3350266	10	Tiam2	none	none	none	none	0.549801	0.534014	0.55814	0.381743	0.758929	0.753676	0.6875	0.650407	0.767606	0.756014	0.827068	0.683594	0.469941	0.75857	-0.288629
chr8	119749548	119750040	17	Atp2c2	none	none	none	none	0.0375	0.0392157	0.1	0.0806916	0.140777	0.553125	0.459459	0.316327	0.285156	0.54007	0.333333	0.356589	0.0903458	0.378787	-0.288441
chr5	137305582	137306423	10	Srrt	none	none	pELS	EM10E0807593|chr5:137305977-137306251	0.455939	0.381381	0.330275	0.310559	0.674033	0.59058	0.522727	0.562069	0.643312	0.587097	0.659898	0.54321	0.320417	0.608379	-0.287962
chr6	52057926	52058615	10	none	none	none	none	none	0.567308	0.526749	0.531381	0.486957	0.663551	0.776119	0.716312	0.733871	0.78125	0.796209	0.808081	0.802419	0.509169	0.79699	-0.287821
chr6	51558145	51558805	10	Snx10	none	none	none	none	0.304795	0.263359	0.229008	0.226277	0.66087	0.515038	0.540541	0.551867	0.493088	0.507353	0.557522	0.503145	0.227643	0.515277	-0.287634
chr9	31118715	31119447	12	St14	none	none	dELS	EM10E0899529|chr9:31118997-31119274	0.135048	0.127796	0.103261	0.121622	0.484848	0.244813	0.277108	0.340694	0.473282	0.3861	0.348485	0.392208	0.112441	0.400019	-0.287578
chr8	47460755	47461467	10	none	none	none	none	none	0.724719	0.656716	0.693966	0.581921	0.921739	0.883495	0.92	0.9	0.894737	0.943299	0.934426	0.929577	0.637943	0.92551	-0.287567
chr7	118307545	118308491	20	none	none	none	none	none	0.299013	0.256739	0.259155	0.273908	0.501873	0.630219	0.509294	0.534014	0.581818	0.578671	0.441459	0.614122	0.266531	0.554017	-0.287486
chr2	113820344	113820535	10	Scg5	none	none	none	none	0.310345	0.340361	0.382576	0.526119	0.56962	0.660131	0.316327	0.509804	0.722222	0.761658	0.722581	0.758333	0.454348	0.741199	-0.286851
[truncated: 2,310 more rows]

## Sheet: Table S3
Table S3. WGBS data coverage and conversion efficiency for all samples.
					Housing condition		WGBS Data
[truncated: 21 more rows]

## Sheet: Table S4
Table S4. Primers and sequenced regions for quantitative DNA methylation analysis (Btn, biotin).
[truncated: 20 more rows]

[truncated: 1 more sheets: Table S5]
