# Supplementary material for: Weaning drives microbiome-mediated epigenetic regulation to shape immune memory in mice
Source: Nat Microbiol. 2026 Mar 19;11(4):1064–79. doi: 10.1038/s41564-026-02295-6 (PMC13056565; doi:10.1038/s41564-026-02295-6)
Supplement: Supplementary file 5 — Statistical source data. [file 41564_2026_2295_MOESM5_ESM.xls]

## Sheet: Figure 1b
	Fig 1b	Flow cytometry analysis of Lgr5+ ISC populations.
	SPF	GF
	4.2	5.8
	5.75	6.4
	4.44	6
	5.38	3.6
	4.95	4.1
	4.63	4.8
	6.1	6.2
	5.21	5.5
	6.54	5.1
	5.26	3.9
	4.85	4.7
	3.8	4.9
	4.36	5
	4.02	6
	4.08	5.9
	4.4	4.9
	4.12	4.95
	5.26	4.52
	5.03	4.91
	5.07	5.21
	4.62	4.86
	5.52	4.77
	4.64	5.43
	4.49	5.14
	4.64	4.24
	5.37	4.58
	6.34	5.36
		4.86

## Sheet: Figure 1e
	Fig 1e	Gene Ontology (GO) analysis of shared DMR-associated genes.
	ID	Description	pvalue	p.adjust	qvalue	geneID	Count	Group
	GO:0048562	embryonic organ morphogenesis	3.49073e-10	5.40365e-07	3.55319e-07	Fgfr2/Fzd2/Fzd5/Gnas/Hoxd3/Hoxd4/Id2/Gata3/Hoxa3/Hoxb3	10	Gain
	GO:0048704	embryonic skeletal system morphogenesis	4.44514e-08	3.44053e-05	2.26234e-05	Fgfr2/Gnas/Hoxd3/Hoxd4/Hoxa3/Hoxb3	6
	GO:0009952	anterior/posterior pattern specification	1.8734e-07	9.66674e-05	6.35641e-05	Fzd5/Hoxd3/Hoxd4/Pcdh8/Gdf3/Hoxa3/Hoxb3	7
	GO:0048706	embryonic skeletal system development	2.59688e-07	0.000100499	6.60837e-05	Fgfr2/Gnas/Hoxd3/Hoxd4/Hoxa3/Hoxb3	6
	GO:0003149	membranous septum morphogenesis	6.37782e-07	0.000197457	0.000129839	Fgfr2/Fzd2/Id2	3
	GO:0061448	connective tissue development	1.19466e-06	0.000272859	0.00017942	Gnas/Hoxd3/Id2/Fto/Gata3/Hoxa3/Hoxb3	7
	GO:0003002	regionalization	1.23386e-06	0.000272859	0.00017942	Fgfr2/Fzd5/Hoxd3/Hoxd4/Pcdh8/Gdf3/Hoxa3/Hoxb3	8
	GO:0048732	gland development	2.12275e-06	0.000410752	0.000270092	Etv4/Fgfr2/Hoxd3/Id2/Gata3/Hoxa3/Hoxb3/Igf2r	8
	GO:0007389	pattern specification process	2.43354e-06	0.000418568	0.000275232	Fgfr2/Fzd5/Hoxd3/Hoxd4/Pcdh8/Gdf3/Hoxa3/Hoxb3	8
	GO:0009791	post-embryonic development	4.47696e-06	0.000693034	0.000455708	Fgfr2/Fzd5/Gnas/Nr4a2/Gata3	5
	GO:0031349	positive regulation of defense response	1.92272e-09	5.61241e-06	4.23403e-06	Cd74/Dhx58/Grn/Hyal2/Ido1/Igtp/Irgm2/Lgals9/Lyn/Optn/Tnf/Xrcc6/Zc3hav1/Alpk1/Nlrc5/Rnf31	16	Loss
	GO:0034341	response to type II interferon	7.44755e-08	7.24646e-05	5.46676e-05	Cd74/Ciita/H2-Aa/H2-Ab1/Igtp/Irgm2/Tnf/Ifitm3/Nlrc5	9
	GO:0018108	peptidyl-tyrosine phosphorylation	1.4568e-07	9.08357e-05	6.85268e-05	Igf1r/Cd44/Cd74/Fes/Hyal2/Lyn/Ptpn11/Socs3/Src/Tnf/Inpp5f/Ptprj	12
	GO:0002833	positive regulation of response to biotic stimulus	1.9521e-07	9.49699e-05	7.16457e-05	Cd74/Dhx58/Grn/Igtp/Irgm2/Lgals9/Lyn/Tnf/Xrcc6/Zc3hav1/Alpk1/Nlrc5	12
	GO:0048002	antigen processing and presentation of peptide antigen	2.82059e-07	0.000117619	8.8732e-05	H2-Q6/B2m/Cd74/H2-Aa/H2-Ab1/H2-T24/Gm7030	7
	GO:0043254	regulation of protein-containing complex assembly	4.70938e-07	0.000158031	0.000119219	Arpc4/Bid/Fes/Igtp/Impact/Irgm2/Nek7/Pmepa1/Ptpn11/Src/Tnf/Ssh1/Dlg1	13
	GO:0019882	antigen processing and presentation	4.87247e-07	0.000158031	0.000119219	H2-Q6/B2m/Cd74/H2-Aa/H2-Ab1/Psmb8/H2-T24/Gm7030	8
	GO:0045089	positive regulation of innate immune response	6.20154e-07	0.000181023	0.000136564	Cd74/Dhx58/Igtp/Irgm2/Lgals9/Lyn/Tnf/Xrcc6/Zc3hav1/Alpk1/Nlrc5	11
	GO:0050727	regulation of inflammatory response	6.84455e-07	0.000181629	0.000137022	Duoxa2/Arel1/Cd44/Daglb/Grn/Hyal2/Ido1/Lgals9/Lyn/Socs3/Tnf/Dagla	12
	GO:0002697	regulation of immune effector process	1.17261e-06	0.000247541	0.000186746	Cd177/H2-Q6/B2m/Cd74/Dhx58/Fes/Grn/Lgals9/Lyn/Tnf/H2-T24/Ptprj/Gm7030	13

## Sheet: Figure 1g
	Fig 1g	Transcriptional expression of hypomethylated genes in ISCs and IECs assessed by RNA-seq (FKPM).
	Sample ID	Cell type	Mouse condition	Cd74	H2-Aa	H2-Eb	Ciita	Duoxa2	Plet1
	SPF_replicate_1_LDf170DCo	IEC	SPF	1168.95	160.187	194.355	3.40879	29.0722	203.789
	SPF_replicate_2_LDf168DCo	IEC	SPF	1247.94	172.977	247.477	4.65258	30.3159	214.753
	SPF_replicate_3_LDf178DCo	IEC	SPF	953.674	124.125	171.444	2.43343	43.7237	185.972
	SPF_replicate_4_LDf179DCo	IEC	SPF	782.551	126.844	126.36	2.21677	32.1699	201.425
	SPF_replicate_5_LDf21708DCo	IEC	SPF	1433.33	214.088	293.889	4.92268	40.1969	194.869
	SPF_replicate_6_LDf8595DCo	IEC	SPF	1033.63	144.332	237.355	4.71964	29.7336	136.547
	SPF_replicate_1_LDf42Co	ISC	SPF	1016.81	150.676	212.174	3.84046	30.6794	248.814
	SPF_replicate_2_LDf1021Co	ISC	SPF	1927.2	265.129	469.126	3.47049	41.35	220.426
	GF_replicate_1_A328329DCo	IEC	GF	46.3389	6.74261	8.53761	0.226486	2.62642	24.6613
	GF_replicate_2_A332333DCo	IEC	GF	27.5702	2.791	4.4971	0.0840106	4.38051	54.8645
	GF_replicate_3_A86712DCo	IEC	GF	54.6834	10.0422	15.7016	0.292221	5.76707	34.1818
	GF_replicate_4_A005DCo	IEC	GF	73.5651	11.3092	10.0777	0.21233	4.95157	85.3775
	GF_replicate_5_A457DCo	IEC	GF	12.7383	1.52334	2.71248	0.062374	5.04331	24.1621
	GF_replicate_6_A458DCo	IEC	GF	27.9843	4.23461	2.88576	0.0693555	2.52697	33.7389
	GF_replicate_7_A460DCo	IEC	GF	20.4467	2.83391	4.90006	0.121692	4.09279	32.0672
	GF_replicate_8_A462DCo	IEC	GF	9.13072	1.44631	1.43073	0.065142	3.22766	45.7647
	GF_replicate_1_A7802Co	ISC	GF	12.2129	0.719139	2.23431	0.104696	4.70291	43.0431
	GF_replicate_2_GFP100_CO_S	ISC	GF	77.8365	9.53147	19.4403	0.475942	4.97139	24.8372
