# Supplementary material for: Weaning drives microbiome-mediated epigenetic regulation to shape immune memory in mice
Source: Nat Microbiol. 2026 Mar 19;11(4):1064–79. doi: 10.1038/s41564-026-02295-6 (PMC13056565; doi:10.1038/s41564-026-02295-6)
Supplement: Supplementary file 6 — Statistical source data. [file 41564_2026_2295_MOESM6_ESM.xls]

## Sheet: Figure 2b
	Fig 2b	Microbiome-mediated persistent hypomethylation in adult ISCs and IECs emerged after weaning. (WGBS data, methylation %)
	Lgr5+ISCs								EpCAM+IECs
	SPF_3w	SPF_3w	SPF_15w	SPF_15w	GF_3w	GF_3w	GF_15w	GF_15w	SPF_3w	SPF_3w	SPF_15w	SPF_15w	GF_3w	GF_3w	GF_15w	GF_15w
	Male	Female	Male	Female	Male	Female	Male	Female	Male	Female	Male	Female	Male	Female	Male	Female
	75.8442	73.4021	16.2242	18.9723	77.2727	80.1223	82.439	83.9997	77.5986	76.0776	12.1065	8.656	75.1174	71.0317	76.8377	79.2606
	90.9091	91.4894	29.6736	30.3704	84.7826	87.6404	90.4995	90.3652	86.7403	91.7293	31.8182	21.5017	96.875	91.6667	88.6896	93.7534
	81.2102	73.5294	23.4432	26.5781	90.3226	74.8466	82.7188	84.8058	80.3089	82.3171	28.0992	30.0654	88.3117	80.4598	75.018	79.8455
	80.6295	80.4533	23.1023	21.7949	82.9596	91.0448	78.129	83.5686	83.4746	83.3735	23.3115	25.1908	87.1681	89.2617	85.9544	91.6845
	75.4762	61.1684	10.3226	16.4557	83.9869	82.9268	72.7289	69.724	80.7963	76.0148	18.4	14.3713	77.0732	91.5254	79.5604	67.5126
	77.1831	69.1525	21.7877	35.0685	69.4444	82.7778	87.0368	84.5859	76.8786	82.0408	35.4762	37.7483	88.806	72.1805	86.2629	85.2565
	84.0541	83.0909	20.6897	20.0886	85.0694	90.9091	72.2052	82.3787	83.4598	82.4176	19.9739	18.5493	85.8947	88.4146	77.004	75.6249
	85.3125	83.2298	22.5	22.179	75.1351	76.5432	72.9769	84.4437	79.0698	77.0642	22.6496	24.424	87.7863	90.8397	80.5023	82.7594
	80.2365	76.9022	24.6187	20	91	89.8876	70.4142	86.1111	86.2355	87.9093	17.7858	18.8645	86.8644	84.1683	78.7009	83.8862
	65.9574	56.7961	2.9851	5.0926	67.4556	72.2222	55.0949	64.0608	73.5192	61.3734	4.5082	8.1897	69.4737	78.6585	61.7299	70.5186
	67.6806	61.2717	11.6883	13.2075	73.6318	68.1373	64.0724	67.849	77.5148	65.7895	12.5	8.5586	77.3585	68.2819	66.9007	74.0715
	75.7576	81.1644	17.0455	26.2857	81.044	82.8125	74.6255	75.6062	76.7442	73.3524	27.5261	25.2788	84.188	81.4249	73.6521	62.7079
	77.7027	63.6816	17.8082	14.9038	80.2326	87.0748	69.4161	69.8679	79.021	75.2508	9.1575	11.0092	77.821	81.3665	70.8333	67.09
	75.2941	62.8647	17.5953	14.2857	83.7302	78.125	64.5345	72.9217	76.9231	64.7059	16.8646	21.8097	80.1444	88.8136	80.6571	79.9699
	75	76.3689	22.1154	19.633	79	78.1818	73.5897	72.2813	74.9526	85.2941	21.9409	22.268	74.3243	86.6667	75.3626	73.667
	58.0087	52.9915	17.8138	19.5238	62.0087	67.0732	70.5116	70.5455	62.9921	69.378	16.041	15.2941	69.5313	60.7692	49.194	56.647
	86.7442	90.4051	44.4162	30.9148	92.8358	87.0968	88.7366	88.9477	84.1365	87.3585	33.7478	29.5739	91.2698	87.4494	87.0229	83.8002
	67.3629	83.2765	27.6119	22.0896	74.8588	69.6682	77.8636	74.0461	77.724	66.5493	17.6	15.1335	71.0084	71.7213	72.8814	74.9706
	59.9078	56.3107	12.1094	4.5082	79.3388	70.3125	60.8055	55.8927	66.2551	65.5556	18.5811	12.6126	74.4361	66.8966	57.2275	57.6866
	72.155	63.6782	23.7624	21.9124	75.5	65.1316	71.262	71.859	71.7391	69.8574	20	12.2622	68.6275	68.1682	60.1462	66.5171
	62.6794	55.0265	29.3814	33.3333	56.051	81.8182	78.9515	79.9551	54.4304	61.7284	29.0909	30.4167	75	54.3478	63.8591	72.645
	73.8095	72.963	20.7273	24.5902	81.1245	74.8062	70.112	69.9659	72.5762	79.0262	30.719	23.4727	76.5714	79.3939	56.2999	57.5078
	73.6842	66.2281	29.5302	41.8182	67.5	77.6786	84.3889	81.0359	73.3542	75.6972	32.342	36.0169	79.375	73.7452	79.3534	82.2362
	70.6721	69.7414	33.6735	27.3345	69.5513	73.7923	78.0859	75.2933	68.7975	73.5612	23.6776	20.1915	73.5187	70.524	78.4951	72.1436
	83.7413	83.2232	36.3333	36.3402	85.695	88.8457	79.5956	84.4427	85.4127	79.6671	31.2027	18.0103	88.6792	84.058	79.6568	81.4351
	83.9806	80.2419	40.7942	36.8821	82.3529	78.6885	83.2081	85.8092	75.7813	80.3571	32.2957	37.6518	84.466	85.5072	84.9922	78.5747
	84.7458	71.1111	26.4957	29.8343	86.7925	85	69.8993	77.5011	79.8013	80	21.7742	15.9624	88.8889	76.2887	67.0586	67.924
	55.8779	51.5038	21.3508	21.0863	71.5536	68.6047	68.7399	64.7422	56.2249	60.091	21.8425	14.2035	68.8636	64.257	67.1347	67.767
	80.756	74.9035	34.0708	44.0678	87.3418	81.6794	83.2536	84.4246	76.4873	75.9375	52.9915	46.7456	87.8378	87.9725	78.7124	84.8736
	68.9243	75.3363	27.4336	23.9316	75	76.5517	69.3085	71.5628	77.2973	72.332	31.1178	29.0909	84.5745	77.957	68.8104	67.0984
	68.0412	72.0137	23.4432	21.1712	67.3913	69.1275	60.7699	73.3333	71.988	63.7993	21.0169	25.6809	82.1101	76.8707	56.1917	56.3733
	64.9123	68.3761	12.9707	19.685	72.4771	72.2892	56.9492	64.7086	64.1337	59.1078	18.5328	29.7398	67.7596	60	51.0281	56.1911
	91.8854	92.1127	28.9855	25.9259	94.2982	93.7173	75.2589	68.3908	89.5939	89.7375	25.5269	17.7258	91.1197	91.5385	79.5688	80.0937
	79.1667	80.1843	37.0242	33.887	86.5169	77.2277	77.9923	81.5519	80.7547	80	42.5087	24.1636	90.2564	81.0345	59.758	61.8803
	73.3083	75.419	27.8008	29.7778	73.6264	80.5405	72.1774	73.8295	72.4739	84.4898	31.5152	25.7384	73.8095	82.3529	63.6025	65.4762
	70.7317	72.973	29	20.4188	81.9355	80.3922	65.4818	72.0587	77.821	82.5641	28.75	26.8382	76.3636	85.8108	67.0132	67.6225
	77.2926	77.7778	18.7879	26.6376	84.0183	82.449	61.1209	72.2048	75.0916	83.0189	15.5172	22.5664	84.5771	90.3955	77.4197	76.5092
	74.9226	54.386	9.7378	9.5941	57.9618	49.1228	52.2953	54.9296	76.4398	59.5455	8.6643	6.1728	72.2222	67.907	66.9953	71.5605
	82.7751	80.7453	38.6792	29.3103	85.9873	69.3878	75.8608	79.6068	76.5125	81.9383	35.5649	26.0204	76.1589	78.0142	79.0447	77.6608
	76.5363	75.1445	38.1443	25	78.7946	75.7485	75.7307	74.6438	74.2049	78.0277	21.5722	9.9099	74.2782	68.5366	63.3892	62.329
	58.9958	55.0898	9.0909	8.6538	52.4194	51.8987	52.8171	51.9717	61.1354	54.067	12.1693	5.4645	43.3333	72.9508	32.9758	42.9908
	43.0159	43.4211	24.0351	17.4688	63.1188	59.8985	65.4499	63.0538	61.435	54.9902	18.7679	16.3009	62.931	73.4375	77.4752	75.6505
	73.5669	71.9048	34.6341	32.0463	73.5294	86.6667	75.1187	78.4831	73.6402	73.6334	44.5455	31.1189	70.1863	83.1897	69.8549	74.2078
	55.6452	50.8897	25.1046	24.2604	59.5	57.9167	74.4359	61.4795	51.4205	55.4839	27.7108	22.0963	57.5188	62.5	59.6923	59.6093
	88.5375	87.2881	42.6087	43.8849	85.7143	84.3023	83.8548	88.9753	86.4553	81.5385	36.5672	34.8993	90.3226	93.2367	86.9506	76.7898
	62.9139	67.2199	27.6836	26.1194	74.4048	73.2558	72.8604	67.0829	63.6364	64.3357	32.8	29.5302	69.4268	63.6735	62.8716	68.3342
	70.9898	69.863	26.2009	26.8657	71.4286	78.3333	70.8215	67.8905	68.942	63.1068	27.931	22.9102	66.8539	83.1731	64.0786	67.3333
	70.3448	67.2131	35.3952	38.255	80.7882	78.6822	81.5754	77.3231	70.5015	67.2474	33.6232	35.2313	79.4677	76.3819	74.8149	80.132
	71.1752	73.0924	47.8102	42.4437	68.9815	77.6596	85.9058	89.3117	72.8395	73.5294	43.3702	37.931	86.6197	79.6407	82.05	82.707
	86.2348	88.785	38.79	37.9538	82.0961	94.5578	79.548	82.1431	83.1746	86.3192	43.4629	42.2492	86.6873	89.0805	82.0249	79.7683
	75.7246	75.7009	29.1667	27.3529	83.4395	71.1712	69.6176	71.7563	75.0903	67.2414	29.6736	32.8612	76.3736	78.2051	71.518	80.0009
	89.1403	87.3457	46.3215	49.5238	92.3885	88.6364	89.9897	90.6944	88.0658	93.0085	38.9474	36.8182	89.2157	91.8994	87.5154	91.1697
	63.8743	57.8125	17.7632	14.8649	58.0952	63.3484	65.5108	51.7388	69.9187	71.2195	16.1616	9.8361	83.5979	77.5281	58.1448	61.5591
	60.3175	66.6667	22.5941	23.0483	65.2542	53.5211	59.8117	70.3438	50.6912	54.5455	27.5862	10.6838	55.814	36.3636	44.4338	47.7357
	54.8571	51.938	23.4637	22.2222	81.2081	80.5031	61.8242	67.6065	69.7917	81.5385	33.2117	41.9192	75.7062	60.9756	72.8516	66.9226
	65.5502	60.1563	31.7972	28.5714	77.7228	73.1544	68.2109	75.5882	61.8644	69.3878	21.875	16.8142	76.5217	72.449	76.9433	69.7901
	80.4196	79.1489	49.162	42.3423	88.5496	86.802	88.5526	86.1604	81.0997	78.481	48.0702	47.907	84.1667	82.2368	88.6569	87.6514
	80.0971	78.0083	30.1653	37.931	68.4564	82.9493	73.2022	78.0042	64.5833	72.6852	45.993	32.9966	83.5714	79.5918	72.7142	71.6185
	75.3571	73.0038	24.0741	28.5714	81.8898	90.7407	71.3073	64.4189	81.1448	83.9779	22.0447	23.5	89.5833	82.1705	66.504	69.7683
	60.3279	60.7595	8.9928	9.319	62.0879	75	46.2165	54.7644	68.7898	68.1319	4.1667	7.855	63.8978	63.0952	48.9235	51.5036
	66.5428	56.0386	23.8318	25.6303	62.3967	62.5	64.8774	67.1109	52.7675	57.5499	25.0996	22.1402	71.8519	60.5556	67.0355	65.7399
	30.3333	38.7417	11.7021	11.4583	55.1913	52.4793	53.0626	52.2994	49.6732	38.9313	9.5395	8.2192	53.4884	46.9136	49.5486	47.4603
	82.1192	80.4878	30.3191	38.5542	88.5906	86.1878	70.3872	80.2464	88.5827	82.7206	41.1348	42.1986	76.6234	80.3653	78.1806	75.6457
	68.3258	66.9951	25.3968	31.1828	72.1698	69.8565	71.4837	66.5511	65.5678	70.4225	45.9854	53.0612	67.284	69.9571	74.9186	75.8515
	37.9032	31.2253	37.8947	33.9695	50.9317	52.3077	73.2602	80.0383	57.0588	47.3958	44.6154	29.1536	65.0685	55.4404	70.9259	73.1244
	82.1782	70.8333	46.9466	40.081	89.0805	81.761	83.1263	84.9822	82.4373	79.7909	44.7273	42.9719	89.1566	81.4815	86.1672	81.122
	11.7155	15.3285	19.4175	22.1854	42.3077	32	56.0808	66.5086	14.3731	16.3121	20.2206	12.1528	31.5315	20.4819	66.7137	67.6397
	82.9114	75.7426	41.0138	44.4853	82.8283	79.8283	84.6326	81.4804	83.5526	78.3688	34.2424	25.3289	79.9043	79.1139	78.584	74.3172
	53.5185	56.0837	25.7713	29.9618	63.3846	59.8972	65.9562	69.377	63.9535	42.7948	28.97	29.8	68.5422	81.8182	63.3063	61.5922
	76.0563	72.6457	54.9645	40.9091	80.8271	71.4286	85.7832	89.602	78.125	80.2899	41.791	38.5827	81.6547	81.6176	84.317	85.9911
	63.1068	75.8893	26.8775	16.6078	77.6978	66.2252	59.3655	63.5736	72.8571	68.0328	15.0943	10	72.2826	78.0952	57.4805	56.7981
	68.9379	67.2222	33.7237	29.2089	80.236	71.4286	68.4545	73.4532	69.4352	67.0282	32.4597	22.4806	72.9064	68.0233	59.2561	59.2381
	53.7037	50.9434	13.7339	20.7547	71.3178	64.3902	56.6453	56.6873	66.1972	61.1465	15.7895	20.6294	58.2677	62.1429	61.3421	48.8015
	66.474	60	9.4262	14.2857	77.5194	61.5385	48.8316	53.3956	71.1382	62.1005	8.6207	6.8259	82.4	65.7143	48.3929	43.7685
	66.8731	69.7819	26.9531	37.0518	61.7241	75	76.5906	65.7319	57.598	64.7727	20.1389	18.3871	68.3908	55.5556	65.2902	66.6738
	79.2531	74.7423	20.3636	34.9823	81.6514	80	60.682	72.937	65.0155	59.0909	22.4409	25.5474	86.4407	78.3069	51.6031	55.4398
	78.6802	74.4382	9.1463	16.3763	81.7518	82.2917	48.0598	55.1913	82.1138	68.5606	13.4921	9.7561	84.2391	78.5047	39.0832	37.6
	77.6371	79.1667	54.4974	46.0581	86.5169	83.3333	89.1629	89.1196	75.5725	81.203	37.2414	22.9391	87.395	86.8263	74.7185	83.3863
	70.3226	66.0377	33.4802	21.6867	72.0812	59.7938	67.9435	64.4763	71.6172	70.1493	30.531	22.541	68.9024	78.673	72.3684	67.6892
	65.6442	68.1818	35.124	29.1667	71.4286	57.8512	72.8771	68.6218	58.6957	66.474	28.4698	22.449	62.8049	71.9048	68.2781	70.5591
	71.4286	62.4434	16.2698	27.8388	80.4878	85.8333	56.2549	64.8167	89.6396	67.1779	20.4545	15.9509	92.9515	87.0813	66.0326	65.0792
	59.1837	47.6534	34.2995	43.9863	67.8082	73.1343	76.9397	78.1188	53.5948	52.9661	35.1351	30.0676	61.9433	51.0288	68.0652	72.4206
	8.9412	10.7246	20	21.5909	15.1079	16.6667	62.4533	55.8066	6.9536	4.9383	12.5	5.3156	14.1026	11.5152	56.5782	49.6233
	59.9156	60	24.0196	27.6515	59.1304	67.7019	58.2936	70.0212	53.4137	69.5833	21.2355	30.7054	77.1812	76.3566	73.9133	68.9961
	63.3846	73.617	28.6458	23.3333	79.4118	73.6559	64.1991	64.3658	77.8986	66.5289	22.8571	24.8366	71.7172	63.5659	65.911	61.4033
	46.4286	53.9267	31.6397	25.8398	67.4419	55.814	67.3632	66.024	59.9581	52.1531	26.6509	18.5615	56.1224	55.8074	46.5416	52.5485
	79.1444	88.0829	32.2115	27.7512	87.6667	79.7927	64.0469	71.7913	81.3008	85.1429	31.0345	17.2996	84.0659	80.5085	72.6835	75.015
	78.8018	68.5841	26.7016	42.6471	76.2295	77.9904	69.3377	75.8598	69.0909	71.3178	21.2871	28.4404	73.0104	81.0811	73.4083	65.4857
	82.684	70.2341	17.757	22.87	83.3333	74.8954	52.8491	63.4	72.8155	72.8889	26.3598	11.7318	82.1256	82.2785	53.8673	60.925
	84.1014	88.4498	41.7112	46.6418	87.7698	87.013	83.8356	80.0905	84.4595	87.395	38.2114	21.9917	86.8	85.5305	87.2493	85.9601
	47.9339	69.2833	32.5758	43.2432	64.6465	65.4088	73.6981	77.4118	60.6695	49.1453	36.2573	33.6842	50.6383	52.8455	64.8241	63.883
	83.4906	86.1111	35.9223	45.0216	86.5497	85.4839	72.8227	83.1107	89.8955	84.3882	41.5094	31.6239	89.4231	82.9787	87.1081	84.5265
	56.3218	39.7196	19.2661	30.5164	62.2047	53.0864	63.5265	61.0505	61.0345	60.5911	22.4335	31.746	64.4578	52.514	54.7688	62.153
	64.8221	70.4698	8.658	11.4155	74.3243	70.4545	48.5138	46.2501	53.6667	49.6774	20.7602	13.0952	59.009	52.6596	47.7122	40.8591
	91.958	84.7716	45.2575	60.1604	95.2381	72.6316	90.5539	89.3138	91.6129	96.2121	41.4169	47.5325	75.7576	94.1176	85.8949	82.9886
	57.6471	49.6032	18.8192	16.1585	63.3803	56.621	51.8699	57.3592	52.9032	63.5135	11.2245	11.9804	59.1549	62.8821	54.0806	54.513
	65.6667	64.2599	30.4094	31.8182	69.1542	69.9153	69.1281	67.1567	73.2187	75.0973	38.756	25.5814	68.75	72.1374	62.5303	75.6293
	67.6471	61.0169	21.2121	24.3902	75	71.831	55.6977	63.7743	57.8755	71.7949	13.3803	12.1212	77.1277	65.1822	44.0391	51.5112
	44.2136	43.75	20.6897	23.7237	52.5424	45.6731	60.5736	57.4956	47.4453	53.8776	24.6544	16.0256	56.1404	70.412	57.3193	54.2552
	72.3735	56.8106	33.4975	36.6883	65.5405	59.2593	68.8053	74.9621	68.5606	69.1667	42.1739	45	79.7386	74.2081	74.3298	80.6878
	78.4753	84.0206	44.4444	40.1316	80.7453	82.381	80.0675	78.0074	79.646	74.8858	30.5085	34.0541	85.4015	91.4286	82.9863	84.797
	62.2951	60.8939	29.1005	32.0197	64.1509	65.7143	66.5467	68.0068	51.3793	68.2243	19.9336	21.1268	79.4118	69.1589	66.668	66.7151
	76.6187	67.148	32.7381	28.6432	75.1724	76.1589	60.0589	74.5354	64.8208	69.7561	35	21.0227	68.6667	58.6466	66.1596	61.4887
	44.1026	52.7778	36.3636	25.2252	59.6838	58.5153	63.3719	71.348	54.2636	42.1053	31.4554	15.4229	65.1316	51.6949	54.0848	47.1995
	64.2276	70.4762	10.3226	10.4839	68.8312	57.1429	46.4533	47.248	71.2062	75.8621	20.1835	32.0158	67.0455	75.3488	59.6841	54.2748
	43.5443	30.8869	17.7019	19.2878	45.0909	42.6036	53.3446	56.4789	52.809	45.4887	13.9842	16.208	41.0256	35.0694	42.4978	39.7414
	71.7877	75.8621	29.6154	45.1128	70.1031	75.625	71.7721	75.6801	77.5819	71.7742	30.7246	35.9517	72.327	71.2291	64.473	71.8255
	55.3672	67.0412	33.3333	30.2521	78.3333	69.1057	67.4461	68.8259	55.3488	62.5	39.5683	43.5685	76.6667	69.2308	74.9079	69.0682
	52.356	73.3813	14.2857	20.398	73.1884	69.4444	56.3338	51.0218	73.487	66.2295	28.9256	23.8579	76.5432	43.5115	47.5758	40.3245
	71.6814	68.4426	28.5714	27.8351	90.1235	74.8768	63.1072	65.9643	70.948	78.3784	31.6872	26.749	82.5137	80	61.9156	60.2365
	77.551	73.4628	50.5319	38.3838	82.5871	81.8182	80.4129	80.5894	82.5758	77.1523	50.6897	52.2337	86.2069	90.9465	89.6327	86.8675
	26.0234	26.7045	18.7234	22.6148	19.6721	24.4094	53.0787	60.1669	34.139	36.194	33.3333	25	39.6825	26.3158	57.0686	46.3838
	81.3505	75.3846	39.4928	49.026	78.1893	76.3359	80.6244	79.7199	71.3235	70.8075	49.6815	44.3478	80.5	70.4846	79.7398	80.2157
	64.3636	57.5581	10.1266	17.1875	58.1152	49.5413	50.864	48.2302	56.6154	50.9091	14.2857	3.7736	45.9677	72.2689	45.9256	63.0098
	59.176	59.8086	15.8333	18.5606	73.3333	67.3469	54.2414	51.911	56.0656	54.0323	11.5108	13.6792	59.3607	73.822	48.9179	55.0638
	72.6027	73.1034	49.8221	45.6204	75.5556	84.7291	82.3127	84.8317	81.4961	77.5641	51.5957	42.9003	69.7095	82.4	80.3352	79.4608
	85.1528	85.8065	46.0317	45.5814	91.0959	86.6667	82.4269	80.8836	84.7059	91.4474	51.1737	45.6522	86.7347	86.5248	86.1902	85.975
	57.5251	59.6542	33.67	32.41	71.6738	64.5349	66.4	71.3308	48.1013	63.9098	37.8981	34.7339	64.8515	67.6596	66.1942	64.6863
	52.8169	59.7345	18.9189	27.0833	62.1212	68	62.5341	55.0591	65.8667	68.2353	26.7016	24.0816	68.0203	80.2548	54.6717	61.7893
	65.9574	57.8358	19.5918	20.8889	74.5562	70.8108	55.041	57.0283	68.4397	65.4362	18.4669	16.3823	68.4211	69.6356	51.3701	52.9653
	70.8447	77.5701	20.3125	31.8841	88.0342	72.7273	64.5877	59.145	69.906	74.4361	12.3077	20.1389	80.2721	74.1379	64.7088	54.4846
	58.3643	55.3571	22.5914	26.0586	64.4068	74.0426	60.1606	59.9029	58.8889	62.5683	21.727	15.8249	67.2131	60	50.1397	59.1733
	51.9288	59.3407	30.7407	32.0946	56.6667	51.3369	67.9841	66.1582	48.1375	58.7361	33.218	24.0678	58.0311	56.0538	54.2244	58.3389
	63.4615	49.3976	18.4615	24.6528	66.4975	65	50.9437	63.1556	74.7059	53.1792	20	17.765	70.303	64.4172	59.8011	55.9859
	78.5185	75	53.5777	38.0776	79.6748	79.5082	79.92	82.7034	79.4543	82.438	41.4348	29.0123	77.8878	77.8824	72.4615	78.1541
	62.4454	56.3291	20.8556	17.033	71.0448	57.7143	54.1153	54.3278	61.25	51.8428	26.1851	25.4408	57.513	59.3123	57.8526	56.114
	58.5106	64.4444	24	19.2825	55.8252	68.1159	58.6276	55.1983	58.4127	64.8855	29.8578	23.6842	52.1951	58.9041	58.11	55.2773
	64.1026	65.4412	35.6	41.129	67.7903	67.1642	67.543	79.6875	70.8661	72.7575	45.993	46.063	68.4685	68.3983	77.0244	83.7354
	46.9697	58.908	15.655	14.4476	67.3267	58.8235	53.3878	47.2034	46.3731	65.9686	16.8421	10.6436	68	78.6164	29.5757	39.3604
	41.4791	46.5217	30.2326	23.5294	65.1786	57.5758	60.6888	63.5497	45.0549	50.9091	20	21.3439	55.1724	24.5033	47.1119	49.9453
	58.1673	58.8785	13.7097	18.6312	58.0645	74.6154	53.3859	49.2111	46.7066	43.7984	16.5493	14.6617	61.039	41.0811	37.7194	40.4175
	47.2325	36.0656	20.524	14.8276	44.5498	49.7143	49.6301	55.8429	54.4343	52.5424	23.301	21.5686	52.8796	56.4246	49.5156	51.1552
	88.5246	86.194	41.7989	42.7746	96.2264	92.1875	70.3449	84.2965	86.5	89.5455	32.4818	31.2	88	83.9286	66.848	75.6282
	82.5784	86.3636	45.8937	41.4815	83.3333	86.5922	77.0966	80.0446	83.0709	77.2727	55.5133	48.1781	83.3333	85.1485	74.5027	75.2687
	39.0805	41.629	21.1155	23.4432	51.5021	40.7583	53.3565	60.9652	54.0984	58.5075	20.4301	25	57.1429	55.5556	57.186	57.7035
	84.2949	80.3448	37.8016	36.3897	82.7411	72.6027	70.6659	72.7368	81.2102	83.3333	32.1608	32.1767	73.2673	90.8537	68.0629	73.016
	62.2517	51.2915	11.236	12.9412	59.901	48.5507	49.4783	43.8636	63.8686	48.8152	8.5987	10.7623	62.7273	58.8235	34.5282	49.8981
	72.9412	67.9803	25.7353	21.3198	70.8955	71.1934	53.9787	62.2372	67.3228	65.4378	31.5789	30.303	64.0777	61.6327	70.5054	52.7568
	75.5287	74.7899	39.0449	35.9729	72.549	78.2456	69.1234	75.0418	76.569	70.5729	39.899	30.7252	83.2335	84.633	76.3476	71.9182
	85.9438	85.9375	49.1597	52.8139	89.6739	88.6179	82.8542	88.0309	87.3606	83.8095	64.1256	63.7615	88.8112	70.068	86.5844	81.1189
	79.2157	68.1223	43.1953	33.3333	87.2	90.2439	70.9515	74.1338	75	57.7236	28.7554	23.6364	81.8841	74.4792	71.538	70.5623
	39.3836	39.1061	10.4972	9.4763	40.5983	49.2147	40.2368	48.2707	44.3515	25.7813	7.438	8.0275	47.8947	50	40.7527	37.7632
	58.8652	34.9754	48.8372	46.875	65.4762	46.5909	84.0334	80.1103	49.0119	54.2857	37.2642	40.3292	66.0494	41.0714	83.7577	77.476
	54.1732	58.3333	15.2381	16.826	67.8063	48.3871	49.9638	50.5154	48.5271	41.7254	12.6853	10.3203	52.3196	54.75	36.4826	41.7278
	86.0377	86.8486	38.8889	40.5797	77.4648	86.6142	68.1656	79.7009	88.1517	88.4615	52.2857	47.6351	85.5491	84.8739	71.9595	78.8102
	38.1188	45.9854	25.7282	26.2222	49.0132	42.5837	62.3897	57.5391	48.2428	41.8118	28.9796	17.5627	40.5512	37.8205	47.7981	54.1619
	85.159	76.8116	50.9506	42.8016	87.1345	86.5471	81.2609	80.45	76.4706	89.9329	53.8745	47.4403	87.0662	82.3232	85.7524	76.9152
	47.5862	44.7811	26.8293	26.3768	56.0976	52.7897	64.9162	56.2264	37.5358	44.5255	16.044	18.8623	44.898	33	36.2333	51.4165
	88.8889	83.6134	42.7386	37.8277	90.2098	84.3243	73.7424	74.6263	88.9241	88.6719	43.0976	33.4975	90.3614	94.5313	73.8311	73.2589
	49.1694	42.7885	26.8571	15.8273	51.4286	40.7895	53.9303	56.5288	40.3846	44.7826	18.2796	12.2642	42.0118	29.0323	61.616	46.301
	72.0635	69.265	31.0945	26.195	77.0624	78.6561	63.4665	61.4415	74.3786	68.0934	25.7692	23.9915	74.8052	79.397	58.2258	62.1299
	50.1931	34.4538	40	48.0176	55.5556	58.7879	78.7733	76.8036	48.75	47.9624	34.6847	36.8852	56.6879	58.6538	84.1039	80.1027
	28.8557	44.4444	13.1707	2.1505	50	64.6739	41.0975	41.5385	38.4956	43.8596	6.8826	2.4272	26.6667	49.375	28.8873	22.8711
	65.1079	66.1765	13.6095	13.5747	74.7368	57.0621	43.7313	50.7126	67.5159	65	4.1885	4.5752	58.8496	74.8031	51.9181	53.4763
	44.4444	37.8151	36.6516	39.7554	57.7465	53.7634	70.9017	72.5915	43.0328	46.9231	28.4133	37.7709	82.2581	63.5514	75.8121	70.7807
	66.185	65.7407	20.9524	25	64.3275	77.1605	53.0498	59.9819	69.7436	67.0213	12.0192	12.6437	80.1527	72.549	43.7755	53.961
	81.7757	66.4596	42.4603	42.5856	75.2174	61.3095	78.3949	73.7012	89.3536	67.0103	37.4046	32.7273	76.8559	76.2295	73.4398	72.548
	73.4336	72.7969	60.1732	35.4962	80.8036	68.5714	75.5561	87.1424	77.7512	79.8834	43.2836	33.4601	71.0084	68.3636	75.0716	69.6842
	43.5484	52.1739	13.4904	13.7931	47.4453	47.1698	47.6623	46.5888	50.7375	45.7143	16.092	15.587	57.3574	49.4774	48.4423	47.896
	34.5048	41.5584	10.1449	4.1543	44.3262	53.3333	42.1456	38.8159	18.612	27.6667	4.7962	4.4077	54.4643	36.4532	25.2668	30.2763
	79.7153	85.567	52.6316	40.4762	86.6279	88.2353	76.7299	82.994	78.6207	83.2884	56.447	56.5789	83.2487	94.1558	81.6113	82.0528
	67.9487	73.3333	13.5849	12.6761	74.0196	77.7778	43.7806	49.002	67.3203	77.8146	18.6047	14.6718	66.443	83.5897	43.3645	41.3428
	59.2982	56.0748	20.4545	12.6126	60.0823	73.3577	47.9708	51.6051	41.3699	60.4651	26.8456	37.4486	64.0693	61.9048	49.6259	45.6066
	47.619	38.7543	20.8835	19.7183	54.1985	55.2995	51.6743	55.3346	42.6914	51.0121	15.5172	13.1687	44.7368	47.7733	53.8112	46.0038
	50.5285	53.6232	22.7528	20.2174	47.6868	52.4164	53.5917	55.7462	56.1905	53.0864	20.5179	21.7195	62.1528	68.6916	63.881	62.6625
	88.5106	83.3948	35.6436	43.9834	93.9914	90	66.3184	79.6507	88.4758	87	36.3248	30.5	96.2617	88	78.1838	87.5035
	62.8676	63.1579	42.5926	37.2263	79.1667	65.7459	71.0476	74.9791	62.5	67.4286	32.9966	31.2977	64.7887	75.1323	67.6997	69.9799
	74.6835	78.5714	44.586	42.0849	79.6154	83.5714	78.0135	74.7714	82.3333	80.3493	43.4978	45.4936	85.1852	76.4977	77.7776	74.9162
	90.2834	80.7843	37.6569	38.0403	89.4515	95.2381	71.3879	70.2742	69.6203	83.0827	26.1261	19.6481	80.7018	77.9661	63.9575	60.8798
	78.3641	70	23.2975	19.6203	75.1351	80.4688	52.0922	56.7826	77.9553	66.242	20.4545	20.6997	75.7062	85.0649	50.0884	51.6434
	80.4954	82.7103	49.4792	30.8772	91.1111	88.2845	71.5172	74.7016	81.4815	77.1186	43.2277	34.8387	82.5	89.7436	79.7847	79.071
	62.1681	61.7347	40.1786	39.7701	57.4713	57.3333	74.2442	71.3962	59.3939	53.9957	43.7859	39.5131	62.0991	64.5349	77.8028	68.1478
	53.1073	51.6908	26.3636	21.7822	58.209	53.4653	61.2185	52.4741	58.6957	60.3774	19.7581	17.0984	56.1111	48.1061	49.9922	55.892
	32.3276	30.6383	12.2744	7.1429	57.6923	39.4737	49.1114	35.8459	35.3982	30.5344	13.0435	7.9511	46.1538	53.2787	33.2168	37.5127
	49.5342	47.9239	20.8531	22.4551	58.0135	61.9266	53.2896	55.5235	56.8345	50.3774	25.4623	24.3323	56.7123	64.6018	63.179	60.6223
	52.3546	45.098	29.4931	32.716	66.3212	65.3374	63.2738	64.4306	60.1626	41.4716	33.6391	45.5939	55.8252	62.3616	60.9336	64.9841
	48.0469	48.8095	35.9431	43.9252	47.1338	50.2825	74.263	71.0993	43.8424	29.6512	24.8848	34.8315	41.2037	53.9877	56.3067	59.5666
	61.7021	57.3034	26.776	22.6216	69.7368	69.7115	53.4751	61.3185	62.7451	55.3288	17.1216	17.4263	57.9167	64.7482	52.852	57.0424
	58.9286	63.1783	22.5564	23.1975	58.642	56.5217	62.3871	48.3178	58.8997	61.4719	16.7173	16.0256	65.035	54.1985	47.6217	52.1711
	73.9479	78.1333	34.4086	33.1646	72.093	71.6475	67.9084	64.6004	73.9583	68.599	31.6151	29.5082	82.4773	75.8621	70.2037	70.9404
	76.7442	71.374	28.0702	25.1613	83.7989	78.5714	63.137	55.0239	72.0721	70.6522	32.3529	33.7719	66.4516	62.8866	61.8795	62.7532
	78.3439	87.6923	52.093	54.1667	88.1988	77.931	82.083	89.0542	83.4532	77.9279	57.6744	55.144	89.0244	89.1192	80.7702	87.494
	54.0717	44.8864	14.5907	12.8527	57.9832	49.4898	50.9673	41.148	45.1957	55.1622	24.0816	16.4948	57.2193	50.6536	43.9052	39.8684
	63.7771	60.1824	37.0518	15.5172	51.2195	47.9167	65.5484	51.4999	57.4257	67.4603	32.766	39.207	70.5314	83.2487	47.7638	62.8257
	65.5556	80.1418	48.5893	41.9192	84.7534	79.5455	75.9667	79.0014	80.1034	73.9777	50.7645	48.9614	78.2895	71.7593	80.8755	76.1663
	44.4089	59.1549	8.9457	8.6379	60.0649	52.2167	38.2933	43.696	48.2759	50.4043	15.9383	14.0299	49.4382	56.5217	45.7447	38.0476
	66.1247	69.9187	40.0722	40.458	75.4386	64.2202	70.8333	74.0576	70.5686	63.4454	40.273	34.8	67.9104	71.7213	74.2066	71.2089
	51.7751	50.7886	34.6304	30.2158	54.0193	56.1983	70.1874	59.0012	41.5948	39.6078	26.506	21.9355	36.715	58.0189	51.7306	52.6372
	73.0594	64.7773	38.0711	37.8641	84.0164	75.3165	66.5419	73.5355	76.2712	73.2283	32.9167	43.5185	82.0339	80.4428	72.6353	72.677
	41.2821	45.7757	22.1851	21.3828	50.8449	48.415	59.9927	47.6294	56.743	64.5889	22.1477	23.1207	60.7018	69.1149	70.546	63.0188
	35.5634	31.2757	17.1103	20.4255	40.8333	40.2174	62.5427	39.0106	35.0806	50.6849	17.9916	15.0142	49.6599	38.2609	50.9134	46.018
	76.1006	70.303	14.8571	19.1667	84.8624	69.6335	42.5339	55.3267	72.2628	79.2857	14.4444	9.8712	77.1429	65.6716	49.9667	54.9623
	76.4228	80.6867	27.5434	19.9301	83.612	78.125	58.4096	52.7967	77.135	77.5	11.4345	8.5837	71.9577	73.0539	29.2186	25.0129
	80.083	74.8691	37.7451	46.798	75.1323	81.8182	71.3675	76.9025	66.5672	71.9048	47.4453	44.8113	80.5714	80.6034	82.9244	81.0972
	67.8431	73.516	30.4598	22.9437	71.4286	74.6667	50.5861	66.544	69.5817	66.8067	27.668	21.4953	76.3441	71.2389	54.1683	50.8883
	56.7358	53.5802	32.0388	26.7267	66.0517	63.5135	65.0327	57.2993	70.9302	70.3504	30.9392	26.0163	79.3233	72.4138	58.3069	64.1952
	74.7253	67.1717	26.7176	27.5281	67.5676	79.2593	57.3543	60.4025	58.3673	63.4286	17.2897	18.894	79.0123	63.0682	40.1169	52.7903
	45.2174	36.9863	20.1729	15.4812	42.9658	34.434	55.1279	43.8866	47.191	30.0505	21.9008	15	56.8493	41.9142	54.3802	61.1534
	82.8479	80.5668	68.5345	54.1322	93.1579	87.069	91.8036	94.2076	77.5132	78.4703	73.0159	59.8784	87.7551	92.4791	91.8278	88.9982
	84.7561	82.2511	51.2605	58.5903	89.2857	89.2216	89.5205	83.5844	85.7542	82	77.7778	56.6667	89.7561	86.722	86.53	89.1085
	56.8528	56.338	11.6505	14.0288	64.6667	76.7857	45.0041	43.8159	45.3744	63.7982	9.6667	12.2727	72.2488	47.486	32.0079	37.7926
	90.5941	90.4382	57.6132	54.1502	85.0746	90.9091	87.9352	86.9636	86.3248	83.7209	60.5536	58.8448	88.2883	89.916	83.0731	86.3531
	57.0213	76.3819	28	35.3333	84.9558	72.3577	68.4421	57.9451	60.8163	76.8212	29.064	22.2222	68	68.5714	59.2184	66.3793
	64.4205	56.2842	27.5862	37.1257	60.3306	66.1871	62.8071	64.881	57.0281	53.5545	29.8578	30.9091	69.6809	50	58.7319	55.5255
	67.9856	66.6667	25.188	28.5714	51.3889	70.3226	65.9564	50.7426	63.2959	60	24.1107	26.9058	64.6667	64.9485	64.5085	65.2151
	71.2329	68.4588	17.6923	14.5985	77.821	71.9626	44.8061	50.2363	66.2379	62.0072	12.2807	10.303	73.6655	81.5287	49.7117	57.8819
	62.341	60.6557	10.4478	14.9306	65.9389	64.878	43.5484	44.5288	71.2177	74.6094	12.3209	7.9137	75	70.4698	43.4719	44.8584
	77.8502	78.5441	44.3182	43.9252	78.9474	67.6471	73.3721	77.5588	74.3169	69.1176	38.3562	48.8372	73.2558	69.403	70.2259	71.6581
	74.6528	77.1523	48.6792	48.9879	78.4884	90.7975	76.1998	84.1036	71.0037	68.7097	54.1528	51.5432	81.1429	82.4034	76.2623	75.8595
	72.6619	63.7736	35.2332	39.6476	76.9953	75.1323	67.3147	69.9667	67.3611	74.7368	28.0172	27.668	73.2955	64.977	69.222	60.6725
	63.0728	61.6519	33.1967	23.7288	69.8997	65.1466	61.5942	57.6507	65.3563	50.5263	19.797	16.1654	65.9919	62.8692	50.1185	51.4265
	61.9217	66.2921	38.8646	34.9206	67.6471	65.6442	68.6094	67.4917	61.4583	69.084	33.3333	28.6275	66.6667	79.3103	67.4067	63.1544
	80.083	74.2105	37.5	37.7143	78.3133	79.6053	66.3264	71.1559	75.2427	73.8776	31.2217	28.8043	84.3049	83.5052	66.9496	72.3969
	73.3503	85.3659	63.0719	56.3467	85.0267	83.0303	92.2681	89.2559	79.5489	74.8355	58.4958	67.7914	86.9388	87.3817	92.7399	92.8421
	28.1818	27.3438	23.4421	33.4129	34.1969	22.7799	63.9149	54.6854	38.2692	30.9677	37.8378	48.5222	37.0192	51.7391	71.3692	68.7979
	58.1006	65.7005	29.6089	20.5263	78.3251	80.4511	57.1192	54.6598	74.7934	75.945	28.692	22.0408	69.5652	71.4286	61.6162	66.2983
	46.6102	54.359	29.5	20.7627	67.7165	48.4305	60.9679	50.9323	44.7489	62.3894	24.2678	28.3784	52.7397	68.75	64.8274	64.3957
	49.8195	47.8006	24.6269	26.0377	60.5505	73.6486	51.776	60.499	62.9032	69.5652	29.7659	31.0954	65.748	83.4711	62.4265	71.5734
	65.9864	56.9892	24.186	25.3333	68.4211	66.0194	53.9624	57.1356	62.8319	44.5652	19.0083	30.7692	78.3217	72.1212	43.2123	43.4332
	46.7836	45.1351	18.5083	16.6282	55.665	45.0495	44.4597	52.1397	57.6577	53.0556	30.7329	36.5482	61.7647	56.3786	61.174	54.934
	78.6237	81.0761	16.2116	15.6197	72.5941	78.211	47.6678	45.4803	77.8274	77.5758	16.1785	15.1675	74.5211	75.2	47.9542	53.1354
	44.2446	39.8551	26.1364	28.2958	51.0753	47.8261	64.904	50.7734	56.3107	53.9095	27.9743	42.4837	70.2703	60.6061	56.0345	50.2654
	36.5517	59.4203	26.5766	27.0386	65.7244	55.2529	52.101	62.6107	50.2924	62.0536	15.625	13.9098	65.0685	44.2857	40.9951	49.5048
	82.6087	74.2574	62.543	48.1633	84.8485	87.1622	84.089	87.6801	84.1667	80	54.8	45.2381	81.9277	83.9286	86.5063	85.5041
	48.7633	31.5436	30	25.1799	40	39.5062	59.8698	56.2623	49.8168	52.459	48.2072	47.1503	53.0435	49.3333	65.0708	68.7151
	61.1111	60.793	39.834	16.3717	64.0449	53.9474	53.9983	63.1568	55.0725	54.8387	40.5738	18.4685	55.4745	68.5864	59.4422	67.0147
	79.6296	67.3307	29.3878	31.0044	79.558	81.2155	63.8546	57.4003	66.0633	76.6169	45.4545	48.8584	88.4892	85.5372	75.5388	71.5496
	70.9497	74.2188	49.3827	42.0601	90.1961	71.0744	77.8776	74.4264	69.6154	72.0721	36.5248	21.9697	84.5304	81.8713	73.1044	75.4302
	69.2308	78.0992	40.9091	35.4839	73.3333	66.6667	65.5246	71.5625	70.8333	61.9355	31.4286	27.6316	86.7521	77.037	63.1018	65.1219
	52.027	45.2282	32.5301	28.9593	56.0209	49.5575	56.6853	65.2998	50	39.6135	38.2353	38.8186	62.2047	46.3576	63.4448	64.3089
	85.7692	83.9262	51.3812	46.8017	77.8947	86.9801	80.4428	78.0844	84.1155	78.3988	58.0144	50.5543	85.7741	82.3985	78.4658	79.5899
	39.1437	44.2105	14.8036	17.4877	33.7255	46.1832	47.3464	45.2797	40.8451	44.4444	16.3017	11.804	47.9452	40.239	41.5356	42.399
	47.9339	61.5741	28.5714	57.5397	75.5981	71.6667	78.3873	68.0536	75.4438	76.6026	48.4615	58.8983	83.5616	83.5	82.4871	82.9863
	66.343	82.2511	53.9171	37.884	77.3399	80.3191	73.0289	79.0297	66.8	61.4719	37.8092	39.485	74.269	81.7708	68.2354	72.1747
	64.0587	66.21	31.6327	23.1383	61.6541	65.1261	53.2894	61.6234	58.7302	51.0638	26.8734	28.3422	50	54.8173	51.9658	59.5918
	33.3333	36.5546	11.1628	9.894	40.5797	38.9831	40.111	40.9402	26.4706	47.1366	6.2257	7.2848	36.9565	36.1111	28.3589	28.0632
	73.8372	70.1149	40	36.4341	72.093	56.5891	65.3448	70.8169	65.7609	68.3673	44.335	35.7843	83.9286	63.4615	69.5782	68.7181
	86.2319	81.1321	28.8462	37.9699	86.1842	76.8473	62.6333	63.8267	82.4219	88.2716	34.2629	50.9317	87.0229	91.3514	70.7914	74.5272
	82.6772	83.5088	48.2301	45.8128	69.1176	74.7826	75.5521	78.094	61.3402	77.3196	56.993	38.6957	87.1951	73.5043	70.8131	71.2392
	69.0476	79.5349	50.6024	52.6749	81.5385	76.5432	80.3832	82.4642	75.4032	76.9608	53.5433	47.032	74.1379	72.1393	79.0332	82.8378
	18.3607	6.6667	32.5123	39.823	31.6514	17.5439	63.4715	68.2716	10.2679	10.0775	24.7573	37.5527	27.5168	16.8605	67.0084	51.6339
	80	76.0163	52.5714	50.7389	84.7561	75.7225	78.3351	84.2889	78.2222	81.106	46.6063	43.6508	85.443	85.5422	82.6471	68.7938
	73.8903	68.1395	49.1176	38.5638	73.4177	72.2008	66.6887	80.2762	68.3297	62.2034	36.4611	41.75	72.2222	70.0787	71.4598	65.4113
	90.0875	93.5223	64.0884	45.4545	92.8571	88.2716	86.9186	81.8497	87.5	85.8447	57.6037	59.9078	80.8163	79.932	67.7227	65.3306
	80.117	80.6452	53.8922	53.5354	82.1782	89.1304	82.3832	84.2553	87.0588	84.4828	55.2174	54.5894	84.5878	86.6667	83.8959	85.6584
	39.8625	34.4569	43.6548	33.4764	57.8125	52.7607	70.5748	65.6555	43.9446	51.6667	31.405	37.2951	51.4925	48.75	71.8917	67.5936
	61.1399	69.9387	31.0924	28.3262	80.0766	64.3275	59.0065	59.5042	69.7761	75.3968	26.3158	28.1588	61.8421	72.7723	51.1528	45.2894
	82.9569	83.5206	43.2787	43.1755	79.7688	90.625	64.364	81.0611	62.3418	81.7734	44.2935	43.3333	83.4821	85.3731	78.5869	81.0928
	55.5076	59.8338	29.976	39.6825	70.0704	53.1707	63.2989	65.2578	54.7619	58.7336	33.3333	33.8542	68.0851	70.2381	67.9166	66.9796
	62.585	56.7347	11.3475	11.3433	76.6234	66.6667	40.1682	41.4093	45.1613	52.8428	12.5749	12.0482	66.9456	72.6415	31.3187	52.6879
	30.5732	25.7143	16.6667	24.3421	36.7647	20.5	49.9727	49.9125	21.7877	32.7778	27.4648	48.4444	32.3944	35.2941	28.4928	47.616
	42.4603	43.2314	31.0502	31.1111	19.0476	38.8889	61.2586	59.7166	30.303	46.4481	25.5144	23.8095	49.3506	33.1034	59.1022	50.3302
	51.6517	58.5062	18.9744	20.0893	49.7326	59.6026	53.663	44.1582	48.1651	55.0769	19.0722	14.1463	57.8014	47.5138	32.9477	48.0471
	28.8732	39.2	13.6564	19.6552	39.3443	42.6036	46.8789	45	36.9898	54.5151	9.5395	14.0127	55.2448	38.1395	36.3825	40.6392
	65.4618	58.3333	47.8049	38.9344	75.7764	76.0234	74.829	70.4082	64.3636	72.4891	39.6396	34.749	54.7009	68.662	61.5142	60.1346
	50.6224	52.9167	41.9689	18.9815	49.0798	50.4202	57.331	62.036	48.3254	57.5342	36.4532	31.3131	49.4118	69.1542	65.0275	58.3481
	63.6804	55.0162	24.0654	24.7059	70.8696	72.8643	47.1646	59.982	69.697	62.623	29.0249	29.7561	64.3519	78.8235	54.9764	52.8407
	62.1951	60.1182	35.1396	33.7838	66.6667	62.7778	62.2705	64.9902	64.6667	68.6327	38.1818	34.902	70.8812	72.4057	69.9472	60.124
	48.4568	50.7987	34.5277	39.1941	63.285	42.8571	62.7783	69.2612	50.7692	42.7027	37.7358	43.9446	49.4949	74.1803	72.7543	68.2134
	56.4904	53.0612	20.5752	18.5315	57.8947	55.298	42.8671	54.5212	57.5342	54.7872	20.4724	18.8213	61.0879	57.1788	46.1637	52.2678
	64.0884	70.4663	23.6025	11.7155	70.4918	70.4545	42.0057	51.5294	63.3218	60.7004	17.5926	19.1667	57.2193	59.2308	47.2751	49.768
	75.2252	79.8635	41.3953	36.5854	75.5682	77.9874	67.1676	68.9637	75.4513	71.9424	51.2027	48.4305	75.2874	77.6471	57.1824	69.8751
	69.8864	70.2797	33.3333	25.7143	62	71.4953	58.0546	59.1157	70.1754	57.672	20.6107	18.3099	54.4444	60.4255	59.2644	52.1061
	71.7213	70.8709	35.0649	31.6279	66.0221	68.9295	64.8114	59.7812	77.4257	66.8885	27.8281	20.7792	77.4411	76.8617	56.178	58.5562
	67.623	75.2427	45.7014	53.2468	81.0811	69.5	77.3026	79.4518	70.0565	65.7692	47.0852	55.8442	88.5246	80.2083	78.3892	77.5498
	45.8918	45.0633	31.6418	26.0652	37.7049	45.3216	56.0172	59.4502	43.25	37.8099	27.5049	23.9892	49.6894	39.9381	51.1234	51.2771
	61.039	57.0896	39.206	42.2735	58.9947	64.6302	69.5733	69.6575	69.4268	62.069	46.7167	48.7226	86.0947	74.3119	74.3148	74.6701
	75.7447	78.6822	47.973	46.2312	84.6626	72.093	76.7641	75.1735	75.4098	75.7143	33.2117	34.6341	72.9167	80.5369	78.1656	76.3039
	34.6008	37.3656	12.3779	20	40.678	47.8261	48.0591	41.9257	43.2314	63.5193	17.6152	27.4882	48.5294	71.9388	47.5644	25.2482
	55.9006	54.7059	26.6212	22.4335	56.2771	47.3684	49.24	57.3775	61.6	55.6923	26.9231	18.8034	51.7787	64.135	64.6795	65.9522
	32.9032	26.9231	7.362	15.1079	51.5464	43.3333	46.9457	32.9783	37.8571	47.4903	12.4031	16.3366	51.8519	50.9615	57.4782	46.2474
	72.7273	62.5668	43.0591	32.5419	69.4915	68.7188	64.435	68.5983	64.5248	69.6532	35.7482	25.5428	70.1627	70.8551	73.459	64.8093
	70.6619	73.428	29.8182	23.6434	75.9259	67.5799	57.6451	53.1958	78.8344	72.6141	25.6281	32.549	78.8274	72.5166	73.3771	62.273
	46.798	41.4226	15.9875	25.2101	58.5987	56.2092	57.1212	41.3576	41.0959	41.7778	22.5519	10.2837	52.2727	37.7358	34.9819	31.6031
	45.5253	47.7941	27.3632	26.0536	52.1472	47.1074	54.2411	56.4394	38.1579	45.2282	22.8571	21.9178	59.7015	56.5934	51.8893	53.9719
	81.8898	71.875	46.0251	46.6667	74.3421	82.3899	75.6917	74.257	72.7545	76.087	44.373	45.3925	74.4	73.0942	65.3435	65.1029
	35.9551	29.7297	17.4286	13.0221	27.8195	39.1304	46.1557	41.2745	35.6275	43.0809	15.4545	12.093	36.0731	41.4835	34.2032	38.9593
	35.786	31.5574	22.7425	19.1223	46.5753	45.8564	51.5553	47.2425	25.2492	20.5479	19.6581	20.2492	37.5	33.7838	34.2593	32.731
	29.6651	25.1613	21.519	23.622	39.7306	29.5775	46.8992	55.0713	43.129	31.7152	23.6277	26.6525	44.9393	39.0935	62.1629	64.2967
	88.7218	88.2883	57.6408	56.5789	85.3755	86.9198	84.9416	85.9954	86.8664	86.7424	55.3672	53.4483	83.6634	86.194	89.5883	84.335
	52.5253	47.619	29.6296	21.9178	57.1918	64.2857	58.9519	49.2916	55.5133	50.7937	28.9474	25.8687	62.6866	62.8571	57.8956	48.9609
	74.0426	52.1978	39.8876	28.2609	63.6364	67.7852	60.5627	64.2749	59.3407	69.2982	28.0335	28.1915	62.8743	70.5882	57.1946	58.4902
	62.8352	75.5224	47.5113	34.8416	87.069	72.7778	63.4362	75.5827	82.1705	82.4405	40.4348	33.7778	75.6098	72.3005	76.5437	71.5476
	57.6087	70.4797	42.0886	35.0932	67.6329	70.7447	66.021	67.722	68.2997	64.8069	44.1489	43.2507	64.8148	75.9184	79.6391	69.1662
	54.5455	50.431	22.2727	27.9141	47.1223	54.5455	53.4708	53.2577	60.2996	50.7289	25	20.059	57.5931	64.4737	48.7238	46.2798
	56.8966	71.1864	41.4286	34.0206	76.1111	73.9796	64.975	66.7247	77.2222	56.0656	31.6279	47.6684	58.5106	58.7912	61.5805	54.2811
	79.6537	77.2727	56.6434	48.2353	87.5776	85.2713	77.529	83.3889	80.4469	80.9886	55.4795	41.8478	79.2553	76.7296	75.8333	74.924
	79.187	77.7259	55.1151	49.2554	75.9411	75.7856	81.6031	78.786	73.3249	75.4367	44.0926	28.3063	76.1161	80.2013	76.9679	71.8948
	56.5217	53.169	13.9785	20.2381	60.7143	65.4378	42.1954	48.038	52.6971	48.9083	15.2381	13.0742	64.0625	59.8131	27.0926	20.7336
	62.7976	58.7755	38.6667	37.8549	64.2361	60.9649	72.0691	60.4289	60.2649	56.3877	32.7027	23.3216	59.7015	60.0775	65.0828	64.5409
	45.7557	40.9548	17.8788	13.4122	51.2195	47.561	44.3379	42.8971	45.5801	41.623	15.9004	11.0151	38.7352	59.6413	41.0424	41.4187
	83.908	68.5567	33.3333	27.6224	81.4371	74.7126	59.4671	57.333	76.8182	72.695	32.0833	36.0656	73.1707	87.7551	53.8784	51.538
	38.587	47.8102	25.9786	25.3644	58.0769	54.717	59.218	47.9302	51.6827	44.5545	20.3438	26.555	40.5	46.6463	57.0255	56.0238
	54.5918	54.1219	31.2081	25.6684	50.8197	55.1724	54.0205	58.6125	51.0753	46.2687	19.4529	16.2698	58.1921	60.2941	48.6749	56.1379
	78.853	85.4772	50.2304	46.2428	88.6364	78.8732	69.9788	82.112	70	78.6364	59.6721	57.8378	74.7573	87.5556	86.923	77.1816
	28.1646	25.2918	22.4066	24.9071	39.3103	52.1978	63.0108	39.8829	34.9206	35.9173	31.3167	39.548	30.5085	61.7512	61.5706	50.7785
	39.5349	41.7582	6.3636	13.278	43.5115	62.5	43.6287	31.5191	51.1254	53.2872	12.4528	21.5247	56.4286	64.7059	28.8288	42.8431
	64.1414	59.1716	49.8807	35.0482	69.0909	57.7358	71.3201	69.0921	58.5185	55.1282	30.7339	23.8839	59.7315	63.4483	48.8306	53.9571
	45.2991	64.6512	27.027	45.3704	39.5	41.1765	68.1141	59.7367	42.8571	62.8788	77.9661	56	67.5214	45.5197	54.3944	55.0502
	72.1992	70.5584	32.5472	31.6176	78.8732	78.4091	60.3007	59.1944	75.9336	74.8691	38.7755	48.7805	75.1412	69.697	60.8546	62.3057
	63.9576	53.7634	32.377	25.2101	70.6215	73.8462	55.3518	57.5207	66.7732	56.0241	30.4225	33.9806	78.7671	73.6364	60.362	71.1331
	71.4506	56.7376	72.7273	40.3118	91.3628	91.7355	81.4772	86.7914	73.5537	77.8403	30.0971	43.6709	94.4715	93.5018	94.1209	78.5172
	28.3525	29.5082	5.9524	3.8217	23.4973	29.7297	35.4388	29.5562	23.2787	33.6207	7.0833	4.5082	22.6519	22.1053	17.2945	21.6966
	53.2075	50	17.8344	21.875	58.371	59.5376	50.4525	44.4444	47.1074	48.2877	18.4332	16.4835	53.4137	65.0685	54.4209	46.93
	40.8602	36.9565	12.5	15	37.9032	38.1295	40.4221	42.2543	46.519	26.1649	17.9724	22.7679	44.9339	46.5517	47.1024	34.355
	71.1111	70.7627	46.5574	39.6739	69.1358	77.305	71.593	69.7603	67.4322	70.4289	32.1041	28.1579	76.0618	69.2593	66.328	59.7002
	39.9177	35.1852	42.5926	40.8257	51.5873	45.614	65.4685	73.0632	28.0405	43.8395	48.2759	43.578	39.3258	39.6694	67.6506	56.1371
	84.0671	78.6632	53.2258	52.231	81.5562	80.4954	82.9203	77.6487	80.3419	82.9137	35.1706	33.1522	84.2541	83.3819	72.4338	74.3978
	61.7512	64.8649	35.3846	27.6316	67.1233	68.5083	56.4211	61.7006	68.6275	58.2386	32.0557	32.852	65.6667	57.0896	52.7551	53.2429
	54.023	30.5419	26.6304	35.468	29.3578	43.125	67.474	49.718	69.3487	31.1475	25	56.9106	50.641	20.6897	28.5698	26.3667
	38.4	21.831	28.4615	42.1569	49.0099	41.0714	60.381	65.1964	26.8293	50.6849	30.9677	28.0374	29.5775	21.4765	39.0622	36.2217
	82.392	81.4286	55.2	52.5641	85.1675	87.5622	78.0467	84.6333	81.1258	78.5156	49.5356	45.3704	77.931	65.6716	69.5954	77.1431
	54.0984	54.5685	22	22.1264	48.8215	54.0816	49.6635	49.263	38.5882	41.4692	16.0569	16.3594	48.7342	52.5714	41.869	40.0406
	25	25.7937	16.7464	15.5039	40.7035	39.7196	44.3361	42.7024	24.6835	27.8761	14.4695	18.8341	30.303	39.7906	36.4719	35.6226
	44.8071	35.7977	30.9524	33.3333	38.7665	36.6279	57.0593	62.0072	36.8231	46.5753	34.4	33.677	29.1045	46.3158	52.9786	47.7181
	74.8936	70.751	45.5959	48.6607	72.0648	72.7941	74.6783	74.359	69.419	65.1163	56.8702	43.662	79.1139	74.6914	60.9404	68.6411
	60.5749	66.1939	50.8772	37.5291	75.3191	60.4938	77.0635	66.1083	60.0418	57.8125	44.6512	34.5733	66.9725	73.0769	83.8412	77.2131
	40.9091	42	7.2874	8.7719	49.4845	38.7387	38.1643	32.634	49.3007	54.0107	8.6142	11.4428	49.7326	50.6276	45.9961	53.8925
	85.3982	81.5126	46.6667	31.25	72.2467	77.4648	65.5426	67.0905	77.037	76.652	49.4208	38.6364	74.6032	84.3931	65.8862	61.7812
	62.8713	50	33.4928	26.8657	50	47.3333	53.0711	61.9968	47.191	52.963	33.213	42.671	50	54.7619	56.8835	52.3447
	40.6863	24.4681	40.9091	31.2821	33.4842	41.2791	69.0576	57.8174	32.3529	25.4808	36.6255	20	50	38.5714	56.6957	45.7049
	43.9898	49.2099	14.0777	21.1137	54.0453	48.9051	44.5098	45.2677	51.4228	57.3196	12.8968	13.371	54.0761	49.5957	44.6952	45.0577
	55.9524	41.791	16.8	13.2159	49.1979	45.3202	43.6948	40.8924	34.9254	51.8519	17.2285	11.9469	64.6617	56.962	35.2755	38.349
	64.9123	61.1111	17.2932	28.1879	72.8261	67.8571	57.1186	42.8931	57.4394	68.6275	18.6589	16.4286	80.3922	56.7797	41.8723	51.7942
	80.2575	62.439	34.4681	42.1488	65.8537	66.0377	73.8766	57.2581	75.2941	69.3182	38.2143	38.2143	86.9863	79.7203	64.2396	69.6115
	62.3134	61.9433	37.6744	29.1209	62.1951	60.4278	60.1839	61.0882	55.8442	60.3352	38.6792	38.403	56.338	67.7686	58.8821	56.7043
	77.8195	76.1134	48.4163	52.9148	88.3721	76.4706	79.3625	76.426	79.4872	83.4808	41.1504	45.3237	77.3585	72.5714	64.3225	73.305
	52.6971	42.915	53.7634	56.1086	58.2734	53.9474	79.5133	84.8161	51.9608	68.3486	49.8339	42.9719	62.6374	40.6452	76.0501	73.5998
	69.7581	72.314	42.2857	35.2941	75.1111	73.7705	63.8273	68.1875	76.0331	86.5613	41.3793	48.503	70.8029	76	73.0251	69.0596
	64.8725	58.2979	21.9828	17.0455	73.913	51.0204	51.8194	41.6402	52.4	60.8209	18.8272	9.3385	63.7931	63.5036	44.7826	51.963
	66.1333	61.7689	42.5314	32.3875	62.0643	69.8413	72.5419	56.7975	57.0231	63.4558	32.4017	26.2376	67.0418	57.3668	55.9659	53.3835
	70.2602	61.5854	50.237	49.7674	72.0755	72.9508	80.2138	74.0271	66.1157	72.8938	52.2321	48.9583	66.3102	80.4444	68.9565	66.3262
	60.8479	51.7915	37.1528	28.4483	66.3664	58.1818	54.7976	65.0338	56.4171	51.7401	28.0374	28.692	65.8892	56.25	66.42	65.4702
	50.6944	47.6852	30.5085	24.6696	72.9885	61.4865	51.5669	57.7642	64.6552	69.1964	37.6033	40.8377	69.403	70.6186	73.7462	71.0509
	28.3654	25.7271	9.6535	9.375	52.2876	41.623	38.7532	34.4174	44.5525	30.6003	12.5	10.0939	39.2405	44.4444	46.0069	41.8232
	37.6254	40.7921	10.5364	8.818	43.4251	50	32.8013	40.6925	36.8231	36.773	10.1639	11.7544	40.1338	23.262	36.1596	30.0336
	22.695	16.0142	13.0435	11.5646	12.1739	13.3333	42.1732	36.4876	17.7606	17.9167	9.9291	11.7647	25.5814	22.0588	38.4779	34.2097
	56.4417	55.3073	21.8182	40.3846	55.3763	85.4054	51.9843	64.2667	64.1892	85.9649	23.5955	45.5556	84.3342	53.4091	26.307	52.156
	57.8249	54.2484	32.9305	28.2116	57.3643	53.0612	53.9897	61.1204	54.4304	65.6863	28.655	31.4448	65.0485	59.7786	58.4778	53.0338
	87.8049	81.0976	37.0558	33.6957	91.573	84.3284	70.7067	54.0061	85.6187	85.9649	35.2174	41.8269	85.3107	83.7696	62.1185	60.377
	67.7725	67.2811	46.1538	61.7117	76.3359	71.9828	81.4615	80.2941	71.4286	72.4311	52.4324	52	79.4521	74.6032	81.8163	83.9753
	76.6129	70.1863	18.6335	15.9664	68.942	83.871	47.8929	40.5604	72.9858	73.0159	5.8989	6.9164	72.963	82.0276	18.1417	24.073
	80.0633	81.2937	42.4893	35.4286	79.8206	80.6122	60.4047	71.3022	79.3289	80.9717	35.6401	25.1504	80.5085	72.4466	71.0675	70.001
	28.972	34.5178	15.9091	8.9552	49.2308	45.5556	41.1057	37.5326	17.8344	31.9728	11.1588	6.4865	20.6107	28.6885	19.9965	25.4931
	63.9205	68.3761	28.841	35	73.3591	81.4672	55.7194	61.8826	71.2329	67.9083	30.6723	44.8037	73.0263	74.7082	58.1919	60.2154
	37.2881	42.9864	32.8205	35.3774	35.1955	33.4884	63.7914	58.1606	34.6008	35.1955	32.3144	43.4028	34.1463	48.2759	61.4539	64.4955
	87.8788	96.1749	69.802	62.9108	94.8387	93.1973	95.3174	91.0656	89.916	91.9283	51.1737	43.3476	92.0904	89.9329	92.969	94.2074
	64.8718	75.1553	62.6263	48.7179	77.7778	84.6154	78.8934	86.0961	68.2927	64.0741	51.0309	43.8503	74.8571	75.5906	81.768	81.6488
	35.274	38.565	24.6512	20.2703	46.7742	47.7733	51.0756	47.4908	34.0541	41.1972	24.1135	24.4444	58.5903	36.4444	49.878	51.3773
	60.8856	58.5859	52.766	47.1223	58.011	60.7692	77.2763	76.2152	68.8645	51.7391	48.4444	44.7059	68.4848	70.3704	73.4235	77.61
	61.9048	62.6374	45.6954	43.7318	68.1818	66.5	71.8132	71.1948	63.9024	65.5303	44.0625	44.7293	68.9922	58.8517	59.9412	67.6326
	49.7409	56.6667	41.7989	28.4916	62.069	53.6424	60.0918	63.6526	64.0927	57.265	32.8431	31.4815	52.6316	55.0898	68.2094	63.3637
	70.2703	75.502	57.0552	57.6087	83.8028	72.8643	86.2075	81.9086	70.0935	74.2081	53.2319	42.4332	72.3684	79.9127	79.2807	77.821
	81.4607	77.0609	54.2773	54.3554	89.8876	77.0992	83.3853	78.6909	83.2636	85.8469	67.052	74.6032	87.2881	84.3416	88.0572	83.6113
	42.1739	44.7458	31.2834	36.5915	47.7679	44.1624	62.7003	58.595	49.3377	46.2236	31.1111	29.9401	44.5428	47.138	57.3506	53.9215
	60.076	69.3878	42.7419	33.123	59.4444	79.3814	67.8693	61.39	67.5799	60.9756	45.122	33.8028	86.7647	73.0994	70.8987	54.9093
	32.4324	41.7178	18.239	18.328	41.358	44.7964	45.149	44.7833	24.0099	32.2289	25.1969	19.7674	41.7957	42.8571	35.4394	35.8275
	56.9659	57.5916	29.7753	23.97	43.299	45.614	52.9184	54.0925	51.0526	51.8018	25.5906	20.4348	41.2791	56.2162	48.5311	45.6279
	24.6914	25.3886	14.486	14.6853	25.7028	39.1892	43.3673	39.042	35.3503	36.4929	21.1356	16.3158	42.9379	34.7267	44.6096	31.2309
	38.61	41.1523	33.4764	33.9768	62.4339	53.0612	58.2351	62.3909	51.8382	47.3154	34.7682	39.0041	58.5366	60.804	76.4771	71.2249
	52.0124	49.8328	22.7053	27.6018	64.8276	56.2842	49.8455	53.527	62.3377	53.3835	29.0043	28.3898	61.0169	62.406	51.8619	57.4232
	53.1365	62.4535	36.8932	31.1688	52.4862	61.828	58.4248	62.6773	52.6814	54.0856	21.5909	11.8557	51.7442	65.2985	31.8452	37.0841
	79.9172	71.1268	22.6328	27.7136	86.3636	73.8983	60.917	42.457	75.7874	73.7349	36.4055	30.444	77.5862	83.9228	58.8207	50.9361
	65.1877	71.7391	57.6923	41.9231	69.8361	79.5	76.0999	76.5229	64.7687	60.3053	46.9945	54.5946	78.8288	72.9858	72.9761	65.6215
	63.0282	70	21.1538	23.0435	64.7059	80.2817	44.3817	52.7452	60.1449	63.0189	17.029	19.2623	71.1409	75.8794	56.6042	64.7096
	78.6232	81.7308	51.8672	51.7699	81.1594	77.9343	80.0962	76.468	69.8962	72.3602	57.0833	54.0741	80	80.7829	73.3569	72.8168
	67.2727	63.0303	25.3886	24.7826	59.2857	56.129	51.9493	51.1175	60	61.9883	27.5109	35.5769	66.4336	60.4027	49.564	53.741
	63.2107	55.9441	28.0702	21.4876	82.2368	67.3267	43.5978	58.8542	53.4884	62.3077	18.6813	15.0838	59.6639	72.1154	44.6985	39.033
	77.5401	82.6733	56.0714	47.3186	75.3769	69.3989	77.2479	78.9773	72.7273	75.8772	46.1765	44.4444	81.5603	83.125	67.7332	72.1037
	74.2857	73.1343	60.199	45.3125	89.1892	78.0488	78.795	79.5248	74.0741	70.4225	50.8197	45.2703	81.1321	82.4742	78.3408	76.7731
	61.4504	56.25	20.3846	18.6508	65.625	74.026	44.6912	47.0663	56.8548	51.0526	18.3168	15.4122	61.7143	52.7363	39.8218	40.5154
	68.1373	61.6379	4	15.1961	65.7005	68.5714	35.3277	36.5818	65.9574	59.7015	4.0462	2	69.5	62.9412	24.4771	29.1641
	54.6875	65.4412	50.3145	51.3514	69	66.2252	78.4569	75.8476	52.1739	55.4545	64.1975	56.8889	70.4	63.3028	78.0013	81.085
	29.7521	28.4987	22.5806	22.8169	33.6842	22.8571	56.248	41.7822	24.7549	24.0909	29.2135	31.2676	28.6624	23.3333	52.5144	53.7623
	41.9492	33.2016	32.2917	37.2168	62.2549	33.8462	60.9617	60.9416	39.6226	38.2775	30.1639	33.4337	49.0385	32.5926	56.1594	59.8144
	69.28	64.8889	48.8255	42.915	64.4986	71.5789	67.2619	76.8006	63.8504	65.8281	44.1176	41.8155	56.2347	64.2978	77.7842	68.9919
	24.4505	25.1029	18.8235	17.193	35.9756	42.7273	42.3449	45.8086	34.626	46.6019	19.4346	22.1088	34.0541	39.8964	43.8119	46.5494
	55.3191	52	20.1581	20.6406	46.3768	54.3011	45.8749	47.0553	54.9521	56.9492	17.4061	12.2378	54.0984	49.2147	39.0478	46.2826
	59.9338	50.4545	39.5062	36.9919	67.8218	68.018	63.0344	65.5632	66.7845	61.2308	44.9704	53.4591	61.6601	68.9655	73.1778	70.4336
	85.7143	88.0952	42.9825	63.4021	88.0952	88.6364	72.0258	86.4497	86.5942	82.4701	64.9832	58.8997	84.264	87.8307	90.2456	82.7889
	84.3902	69.5313	55.5556	49.0385	85.8974	79.5455	81.0363	75.625	76.0234	74.4856	35.9477	35.1852	78.1609	73.5955	75.0227	65.0641
	13	9.3525	7.177	13.2479	20.9302	24.5902	34.9399	37.5167	12.2378	10	7.0652	14.1361	9.7826	25.3731	43.808	41.8815
	53.4884	51.7986	35.906	26.4925	68.6813	55.5556	55.2575	59.1598	51.0753	48.0952	26.2338	23.8095	58.6207	52.1552	47.4659	54.9198
	83.4975	80.3279	50.8772	39.8754	87.4286	81.0811	77.1008	65.6176	79.2453	79.9242	38.7302	31.2715	84.6473	77.0992	75.5677	67.5275
	72.5806	43.4783	32.2034	22.6837	43.617	48.1308	51.2248	55.6205	28.0335	41.5473	22.449	18.3824	53.6585	43.4426	27.8806	39.0327
	57.6923	41.791	46.8635	44.7099	48.0315	42.2222	74.6685	68.8231	51.1475	50.1475	49.505	46.4945	57.9235	44.6565	66.2114	64.7882
	34.5291	33.1754	24.6512	24.6154	52.7778	27.8075	51.9592	49.1904	31.1203	40.5229	18.8976	19.9115	48.6301	23.9796	50.1709	41.6682
	52.5424	64.9573	36.4238	33.1325	44.5652	60.5263	55.0624	66.3282	54.2636	46.1207	35.6383	43.038	42.7184	41.8803	51.7401	42.1418
	44.3038	61.7117	31.8627	39.3258	72.4907	55.7377	63.294	59.7041	55.2239	55.3435	38.9671	41.0959	68.2692	65.6863	79.6205	68.1169
	87.1972	71.8085	17.2414	23.2416	78.6713	79.9043	53.9999	38.2814	64.7727	83.1933	32.3782	28.012	84.0278	75.4045	65.4178	53.3211
	77.1429	46.8599	38.2353	23.1818	69.403	52.1127	75.9118	37.2872	74.2188	24.9012	44.6429	15.1786	43.1227	95.098	73.1765	47.076
	53.1707	51.7588	32.0463	38.1188	60.2871	55.7252	62.89	59.0343	71.4801	51.8657	47.4026	55.8065	58.2418	65.3153	69.3951	61.4839
	74.1206	83.1361	48.9933	49.0066	80.6452	82.397	73.5141	76.1726	76.3593	77.9255	52.7108	49.2537	78.3088	83.4983	79.699	69.0374
	62.5995	56.6775	19.3038	26.1905	59.3074	60.4	43.7577	53.3725	52.8517	61.5658	20.0993	21.3699	53.7118	74.7989	51.7317	43.4652
	77.9775	79.9043	53.7688	46.3855	82.153	79.8742	76.5835	75.1883	74.6392	79.5652	52.4027	48.7562	82.2917	80.2198	67.4759	71.9108
	62.6506	67.1642	39.1892	44.1296	58.5075	73.913	61.2628	73.5602	68.6084	60.8108	34.6863	36.3636	79.902	75.3425	64.1524	66.8806
	59.0038	48.9712	31.1111	24.4828	63.2432	52.4887	50.9374	56.1108	54.703	57.8571	22.6994	23.4043	60.5556	56.7568	51.1062	46.8841
	45.5782	64.574	34.2723	25.1908	92.3077	74.9091	53.0103	57.9039	62.9428	67.2414	16.0173	18.662	56.0209	62.5551	40.2887	39.0393
	60.5505	52.3649	50	56.2691	73.0233	75.5814	78.2296	79.4766	67.033	80	65.0456	63.522	81.6176	65.5738	80.0136	84.0529
	53.5088	35.9551	47.0238	41.2955	52.6718	43.1034	66.4449	73.2697	40.1434	36.0215	46.3035	40.8784	44.5783	32.7731	67.0078	66.8536
	21.0145	27.4131	15.8879	3.4146	46.0606	15.2542	29.6053	40.9896	30.9091	36.3636	6.81	10.7884	47.9339	46.0432	29.8918	24.8806
	60.9836	62.3053	31.6049	30.3534	58.2011	66.4336	57.3448	55.8931	64.723	72.2008	36.6935	26.3415	71.978	69.0691	66.5712	67.0935
	56.8878	47.2155	26.7123	26.8097	52.1368	47.012	52.4043	52.3733	51.9789	37.8973	29.5082	19.202	64.186	55.1471	54.6845	50.2238
	91.7603	92	69.5652	60.3774	83.815	94.7115	88.1215	93.0752	88.1679	91.9847	74.3316	64.5161	88.0597	90.8333	89.0552	92.3449
	66.7808	70.6667	24.9042	28.7037	73.4513	69.6833	47.2434	57.6078	69.0377	74.1722	42.9688	48.6111	72.4382	77.8598	70.4615	70.1514
	65.4378	70.2247	31.2602	27.3684	57.0806	64.8956	58.7982	51.011	57.5758	63.0909	21.4178	24.1497	60.7759	60.8796	37.8424	45.1424
	78.4091	66.6667	28.2178	18.8889	73.8956	66.1836	47.4923	50.7855	65.6604	67.7043	28.4483	22.7273	81.8966	65.942	47.7019	59.9991
	60.4317	64.1975	25.3112	21.6606	74.1379	59.2593	48.824	49.2982	65.4391	60.2941	22.0408	13.1313	81.3084	66.0287	56.6891	56.0038
	38.6364	30.854	16.8627	18.75	39.0476	37.2449	48.1323	38.6125	41.5042	36.1404	14.2857	13.0159	37.4532	30.303	36.9717	43.3484
	70.6444	76.3636	42.9022	39.2371	81.2183	80.597	71.2098	62.0104	77.116	78.2946	49.3369	37.8251	80.5	82.3529	73.4707	66.9383
	74.0088	70.7792	39.7849	34.6341	75.4098	79.3269	59.3013	66.0673	75.7848	83.8983	36.8421	48.1132	83.8542	76.6082	65.0084	66.148
	65.9574	63.1841	28.1481	23.7179	43.8144	45.7317	47.3086	55.4593	73.8776	57.8406	19.2308	21.7514	52.7473	60.7774	42.2779	45.8171
	57.8313	60.9756	20.4167	28.5714	42.268	54.1667	54.5367	45.3381	75.2874	63.8889	27.3128	43.75	58.2707	77.3399	69.3956	39.9865
	52.669	29.8969	36.5123	32.1429	44.186	41.8803	65.6085	53.9053	19.0476	45.1064	33.7386	27.5229	62.931	27.9793	45.4128	52.4414
	71.0106	65.9574	40.856	41.1765	82.6667	72.5962	65.3312	67.5568	75.7143	73.3524	35.1648	39.9123	72.7273	80.7377	68.5094	67.7098
	70.8543	73.8351	54.1284	51.6854	80	84.1121	79.3738	77.2073	82.2622	77.2727	52.7211	46.7925	77.4011	78.4387	80.117	85.0307
	76.129	71.5976	55.3506	55.7692	79.2952	73.9583	81.2679	80.5432	76.2082	75.6272	56.8627	48.105	91.2037	90.7563	74.8969	77.6849
	70.3704	81.2308	44.2623	47.7848	78.5978	61.5385	68.462	74.2632	63.9752	71.2329	36.8421	33.7037	70.5357	83.2787	67.676	68.0131
	67.4121	69.5167	54.2373	52.2807	76.9231	73.0038	75.7992	81.3653	73.0769	66.7674	48.4507	45.8065	79.2727	79.386	69.5732	77.4551
	35.0181	24.5487	21.9124	21.4047	40.7767	34.0278	49.8727	43.9954	38.141	47.3214	32.9457	31.4394	44.1315	46.0396	52.437	47.3488
	30	48.8636	15.6695	10.4167	42.5414	32.1212	39.2707	37.3618	32.3625	29.1262	17.0347	14.1956	26.1538	42.8571	27.1214	22.223
	29.9625	31.9261	27.8689	35.8974	54.3478	40.2655	52.189	62.103	40.2655	32.8814	42.5	43.871	31.3514	22.9814	57.2174	56.6075
	73.6462	67.6113	39.4558	42.6332	77.3973	51.2077	66.6835	65.8837	73.1343	61.5385	39.8693	29.8305	77.3913	58.5938	50.2329	57.8002
	80.2752	79.8742	58.2329	60	87.4172	77.2727	80.6481	87.9605	79.4872	87.037	58.4615	60.7287	86.1789	84.7368	87.3231	84.4778
	65.2778	62.5641	50.7772	49.5935	67.7596	64.5503	76.4033	74.2754	60.596	51.7241	40.873	28.9683	54.7085	68.2243	64.2053	60.4355
	44.7115	44.1441	24.7525	28.9157	52.7559	66.242	53.0644	50.872	61.2613	53.5117	22.3881	17.9825	62.3457	55.9633	42.7743	54.1558
	75.9184	77.1845	56.0606	53.0466	78.1065	82.5328	80.0199	79.35	77.7778	74.1433	58.7045	50.6608	83.7563	78.9474	82.3525	85.1975
	16.6667	13.9241	4.8951	5.6338	17.5966	21.9512	37.1151	23.541	20.3966	19.4888	5.7927	6.3401	20.332	19.5556	27.1269	37.8306
	34.0381	37.0588	15.4574	16.2242	30.4918	36.9478	41.8228	39.9419	41.1504	44.6991	32.4808	35.1145	47.1042	44.2568	57.5374	43.2466
	56.2016	56.6154	0.9569	4.7431	59.4595	70.2703	23.4207	32.3407	63.6076	58.5366	3.8194	1.9868	50.5976	71.875	42.5069	40.706
	64.8551	70.0389	39.0947	41.9355	73.1183	72.5	65.5119	65.5611	63.0081	72.381	46.9636	40.0697	66.1972	61.435	77.5663	71.6263
	59.1584	61.6352	36.7925	33.4495	71.5556	56.8773	58.0199	62.2285	62.2642	60.5839	36.3388	25.5639	64.6341	65.343	41.2362	46.393
	44.0252	31.0345	16.1157	16	37.5	41.9512	39.2063	42.8988	45.4887	40.9396	13.9194	18.4549	43.0556	50.3067	48.3927	50.2193
	65.7005	66.8103	28.8889	24.7619	57.4766	55.7143	48.417	55.1919	57.0833	70.5426	25.1101	22.9665	65.4378	53.8117	43.3964	47.264
	30.9179	42.7083	30.0847	19.9219	42.7027	54.3933	54.2455	45.6012	50	36.2445	22.7778	46.5201	46.9484	31.2139	50.0762	55.9952
	52.1569	49.6	22.5225	16.791	57.3333	46.3235	39.9906	49.0688	50.2146	46.6258	18.8854	18.9602	44.6541	46.3303	24.788	31.5405
	56.7961	38.5281	26.2548	18.8679	62.1622	55.8011	42.4812	52.3542	53.8745	53.6797	23.2687	22.3214	63.4731	68.323	53.8278	55.2865
	9.8592	25	30.3371	24.186	29.3478	18.4211	42.4298	61.8045	21.9917	14.7929	37.6404	17.2996	20.2128	25.6545	42.602	39.5605
	58.3756	55.1402	35.5263	44.3182	63.5897	61.0811	62.9193	66.6054	48.9474	54.0284	42.3611	32.3651	63.8889	57.5419	65.7027	59.9601
	29.4118	44.5902	10.6618	8.0906	46.7662	46.0227	36.2519	32.1627	34.8525	40.8784	7.1895	9.1139	43.4783	41.4141	30.01	35.8111
	59.727	51.6129	33.4802	28.8973	60.7362	52.8	55.1602	56.7131	55.8304	54.5455	24.5902	25.7778	53.8462	57.2727	52.8906	56.4576
	77.7778	72.3684	53.6313	60.3352	80.2575	84.8168	82.7781	80.6177	79.0123	81.749	58.0357	65.641	77.4468	81.0811	83.4812	83.6704
	81.4672	71.875	66.0194	60.8059	81.1828	79.646	87.5455	88.665	80.9859	89.1892	53.4091	52.3404	93.7984	88.3929	84.0579	89.3695
	41.8803	62.8655	31.0606	25	60	77.2059	53.6244	51.8185	56.917	60.6618	34.6269	35.124	57.1429	66.4557	62.7436	58.1225
	77.0936	75.3247	53.5385	47.6323	73.7828	71.9626	74.872	75.613	73.1638	78.7302	65.4822	58.7814	80.1843	77.7778	76.4126	79.2411
	87.2928	80.531	24.9012	17.1875	82	87.4286	48.8395	42.548	85.1515	83.7398	21.3793	18.2879	73.9884	87.574	43.2779	45.3963
	56.6547	55.7143	36.6071	32.7146	64.2023	68.1979	58.3774	60.2291	56.7265	74.6479	28.3505	25.6345	69.6165	55.8201	34.1057	43.1306
	66.6667	75.6098	61.8852	65.1639	55.5556	81.4286	87.6737	88.644	78.5965	74.2358	59.9099	54.1176	78.0172	77.13	83.3166	83.1254
	53.7634	61.1111	50.8065	44.1281	67.6329	56.4706	71.3776	72.8214	60.3896	63.9286	46.7797	43.7956	59.5376	68.1818	75.4641	73.4952
	58.5987	57.971	17.3913	34.1216	58.1633	78.8618	46.9254	53.8172	71.2575	61.4973	63.1313	36.1345	53.6765	38.5246	38.9813	40.465
	38.4384	28.7066	19.8068	17.2691	38.8889	54.955	43.4331	42.8228	14.0984	32.5	26.1603	29.6875	56.3953	42.4908	28.3581	26.801
	72.2772	70.2206	38.4106	30.6452	83.5938	82.8571	57.3382	60.8267	72.3005	78.3784	24.3056	13.4409	52.7027	85.3333	44.7917	41.7708
	72.3214	60.3093	59.2308	55.3333	60.5263	62.5	80.1646	83.5066	62.2318	64.7482	43.1373	53.8462	63.9344	64.3564	82.3725	80.6784
	60.6557	45.7516	48.3051	52.1368	51.8072	71.0145	70.6436	78.8298	52.2034	59.4872	47.4138	47.5	62.1951	58.1522	75.8046	78.098
	28.4553	54.2857	2.4242	4.2169	60.2151	58.6207	26.8029	28.8464	40.493	43.8596	2.9891	2.449	69.8492	75.1196	33.4355	36.5
	60.166	54.2056	33.8645	43.662	66.1111	42.3611	61.7331	64.7861	66.4756	56.1265	34.9254	30.9038	67.3913	56.5714	64.0949	54.1293
	47.4359	45.8647	39.7906	36.3636	49.7674	59.5376	65.1772	59.9387	55.5556	50.6024	44.3686	49.3289	48.7179	52.3179	67.3626	65.0761
	55.8511	67.0391	41.3284	30	64.8148	65.6863	54.7441	65.5087	61.3718	57.1429	39.726	34.5196	62.6761	60.1732	53.5581	51.2429
	66.1871	71.0744	48.4716	45.8537	69.4118	72.7749	72.1737	71.0414	66.8712	73.7931	44.8413	48.4076	76.5873	77.6042	73.8279	69.4617
	77.2532	77.6744	50.4065	49.4382	85.4331	80.791	72.1867	76.537	76.9517	74.2604	47.5862	38.8664	80.6763	73.743	77.1481	78.6334
	67.5214	78.5256	21.5736	25.1256	81.0585	71.1409	55.3345	40.2061	67.957	77.0548	19.3384	14.7059	65.4545	68.6275	25.5191	30.7131
	77.957	75	52.4038	44.0758	73.5135	78.1116	74.6724	70.6478	74.3034	69.9219	51.7928	50.2618	82.4468	82.1192	69.1979	76.4053
	53.8462	66.8639	10.4265	11.6183	49.3151	60	33.7218	37.0399	56.1753	52.6144	8.9552	10.1695	42.4731	55.7823	32.3571	29.5176
	67.2355	57.7778	38.9058	26.935	67.0732	74.2424	53.232	61.3184	58.0247	36.4621	25.7971	25.5521	63.1579	64.8903	45.9709	47.8147
	27.4406	21.7631	44.9814	40.6566	47.3333	30.9091	70.885	63.3452	29.1262	23.3898	34.9345	32.8612	29.9107	35.9606	69.6247	63.0365
	62.1145	48	37.2093	42	44.4444	38.7597	62.3472	65.4501	45.7265	54.4872	48.0315	50.9506	68.0556	67.0213	48.7338	36.0838
	78.5507	67.2794	55.3763	45.1282	85.9756	71.7073	76.0072	73.0729	72.4036	79.2332	56.8627	48.5981	77.7202	80.5907	72.7941	71.3234
	81.0811	80.8219	53.6585	51.2111	77.3585	82.3529	74.7547	78.6389	79.668	76.9784	52.8986	50.813	84.3972	84.6535	76.8103	78.7117
	66.7954	67.4107	53.5565	48.8294	65.8824	77.3399	75.5751	75.2604	64.3357	72.6225	46.6899	45.6274	71.2264	60.1504	70.8917	63.9881
	71.5976	57.2864	41.4634	47.0588	71.5556	70.8543	63.5544	73.379	58.8415	64.1434	46.7925	49.5614	49.2958	80.0971	73.731	69.0444
	38.2682	31.9298	18.7279	20	49.5192	46.9274	42.2729	44.8084	37.0466	35.3612	19.6532	19.8758	37.2414	50	29.3173	27.5622
	59.9291	71.1039	48.3871	29.7101	75.3846	62.6794	59.2738	67.1214	78.3784	78.2979	43.8596	37.8378	70.7317	82.7778	71.6562	71.5749
	82.2857	58.1967	36.1582	39.3782	71.1765	68.8172	62.5233	61.2158	65.5814	70.7031	48.8372	38.6441	70.3297	61.2121	58.5981	62.5812
	59.8446	60.6335	34.3575	19.7183	75.7732	51.8072	49.0784	52.9994	59.7765	61.8257	38.5093	26.5432	63.6905	56.9061	45.7379	55.0576
	67.1687	69.4581	40.7767	32.5175	60.4167	70.9459	55.1471	66.1209	70.9091	72.0588	34.413	26.4808	84.0909	75.8621	58.9035	55.7778
	61.165	56.5104	41.1085	39.4977	68.4887	61.8619	64.2524	64.3252	58.952	64.0523	39.8876	41.5966	64.5367	72.0621	60.2129	52.8195
	37.092	43.318	38.3333	43.5435	37.2093	48.7805	63.0255	66.8165	41.9753	45.2941	28.483	20.8754	56.6176	59.1623	59.3008	56.0677
	70.0965	70.6383	45.4976	45.7286	74.2754	77.665	70.1035	69.0557	75.6098	76.7677	47.7912	46.4455	76.4706	79.9127	69.0727	71.2813
	30.4527	40.2597	25.2212	32.4074	27.6423	40.7583	48.3406	57.2171	41.5625	27.2109	27.0358	40.0794	30.837	36.2319	54.397	55.1913
	49.1803	63.786	13.8249	11.828	56.9892	55.6962	36.0208	37.5514	55.2288	63.7306	16.8459	14.9682	62.6087	62.9956	35.2056	29.177
	72.2714	66.0326	47.1311	46.4135	80.0725	75.7426	62.5496	78.8996	73.3668	73.4375	41.2451	32.2097	73.0612	74.3802	63.5661	72.9299
	33.8462	37.7049	8.1395	14.3498	38.0952	31.9588	35.2924	35.0805	39.6476	46.4706	27.907	43.4483	54.1096	48.7395	46.4636	33.5614
	33.6182	22.1198	13.099	10.9718	12.6506	20.6612	34.8715	36.9796	24.4253	21.2389	7.9422	5.5901	19.6721	11.1111	28.4814	26.4705
	36.4326	30.5949	31.7972	31.1404	35.4839	26.4151	62.6624	48.002	27.0541	33.3333	37.1308	32.0713	20.1863	27.5956	51.6001	52.4854
	58.0247	56.25	13.5135	22.807	54.5455	61.2676	39.861	44.1324	43.9153	55.8376	21.3389	14.1509	62.406	73.5537	34.3132	42.8519
	72.8477	77.3333	50.9615	50	82.9146	82.6667	72.6606	75.9418	66.5236	71.1712	39.6154	33.0855	76.7196	73.9336	73.6216	76.917
	55.1724	50	31.1404	34.0807	43.5556	50.2008	54.7989	57.9377	46.6667	54.8077	35.119	45.5	59.7884	56.9565	53.9533	58.6376
	62.1993	61.8474	61.753	59.5238	71.1268	69.5364	87.5253	81.2554	70.8791	58.2583	57.7061	55.7851	65.0538	77.2973	84.2367	82.7383
	61.8557	81.4189	57.5893	59.3496	94.0299	80.303	81.8338	82.5921	86.1199	70.2128	68.75	79.1667	91.7293	93.9597	78.4664	80.9192
	65.2866	67.5556	61	46.9466	83.4395	71.8519	80.2381	75.1052	75.6303	74.0566	49.2492	45.1977	77.0492	76.9231	83.7262	77.7551
	54.5213	54.0682	24.7059	25.814	56.2232	71.7073	57.3313	40.5813	55.8685	57.2222	35.4369	35.514	60.5634	54.4747	56.0526	59.6252
	75.9003	76.3819	64.3777	51.1737	78.3019	78.2123	76.2696	86.5611	76.2626	78.1421	56.5	59.1623	94.6903	81.2865	75.3473	79.9487
	75.0903	80.9955	51.0917	47.5472	83.4646	82.6667	68.0881	77.8226	74.5098	81.6092	64.058	53.1381	77.6978	80.6452	79.0253	78.4149
	65.1613	63.7931	42.6901	39.4737	55.5556	71.2389	62.0072	67.3998	55.102	60.1852	38.1466	30.8204	71.8391	42	60.5409	58.5795
	48.6339	32.6599	32.8125	24.735	35.7616	34.6821	61.1961	43.578	47.6378	63.8225	46.2069	34.4037	41.7526	32.4111	49.1784	46.7051
	58.9147	56.4184	38.4615	30.8824	53.8144	59.542	54.9651	61.5934	54.065	61.3782	30.1587	24.9576	61.851	63.4656	49.7216	48.902
	56.2857	57.2755	21.2121	20.4225	41.1321	38.3178	48.2081	40.6231	43.9114	44.8669	17.6812	18.4211	33.7255	37.7698	28.2618	29.6905
	55.988	44.2029	10.2662	12.4088	61.8852	49.1379	38.9492	30.8712	55.8282	57.8049	13.8667	10.8696	60.9959	63.4409	45.9808	40.3086
	82.2222	82.7957	70.9877	65.0794	94.0397	100	92.0844	91.1253	91.6435	92.7586	68.9189	54.717	97.0297	90.1478	92.3077	92.954
	75.3709	77.5862	34.4398	32.4219	73.0088	76.8953	55.1611	58.8349	68.4971	78.2477	31.5457	31.9079	70.2041	69.3811	48.9366	59.0087
	57.6087	65.1822	27.3171	25	67.7083	59.0604	52.3703	47.0572	52.809	60.9959	35.2227	29.572	41.5385	46.1538	49.4165	54.6691
	76.6098	78.1395	42.7677	57.6159	91.4221	79.2564	72.2308	75.2251	87.22	84.3501	49.1463	58.9409	94.9275	83.5878	58.484	69.1493
	34.9112	30.1387	43.9108	38.2591	35.2332	38.4824	69.2499	59.9832	45.0732	45.7983	31.4879	58.0292	53.2086	31.3808	52.8647	51.6683
	66.2626	59.2199	45.3925	42.1189	67.0412	60.5505	69.6965	64.7915	70.0521	66.9271	42.6799	38.484	64.6067	68.8525	63.3051	66.2994
	65.3846	74.386	55.9184	55.1069	87.1795	68.5315	86.6634	71.3186	79.8658	78.1333	44.4444	35.7357	90.7692	86.7725	83.1159	77.2929
	58.4211	52.6531	15.7895	19.4872	67.7966	57.6923	40.1293	42.0756	58.9552	58.4507	21.9124	19.8113	60	57.6923	44.3167	36.545
	57.5503	32.4578	18.2836	18.6528	32.3171	52.4038	42.7194	41.1314	24.184	41.0204	31.7673	39.4251	44.1176	51.9802	41.6481	63.6387
	43.4932	39.3382	42.7273	30.9917	35.2459	40.0901	61.8901	58.7402	40.806	38.6707	32.3671	27.4038	43.6123	42.9719	60.5111	58.7287
	88.1429	85.9489	52.6523	39.823	85.6707	84.3212	68.826	70.5587	86.2018	88.2353	49.7245	31.7891	88.3191	88.0866	75.6104	78.3065
	61.5979	57.2139	60.794	48.4848	60.8696	58.0882	74.4541	81.6917	58.9744	54.0541	41.7476	37.9921	51.8182	59.3525	74.7294	74.1034
	17.9907	21.8391	22.7488	23.0126	22.043	24.6305	44.7556	47.8633	19.2727	21.813	12.3506	18.662	15.6566	27.2727	51.8924	44.8647
	28.2927	24.7312	9.4444	19.1235	28.7958	29.7619	42.8604	32.5049	29.8462	29.5918	28.7273	11.0132	36.8132	29.9065	46.2871	43.1682
	69.5341	79.6238	39.2982	31.2808	87.6068	77.9279	51.1077	66.255	73.0603	77.591	18.7067	22.3744	70.4918	75.7377	54.3993	60.6223
	46.3373	55.5556	35.8566	40.4762	50.1946	45.5285	63.0413	60.0713	43.75	54.7511	40.7625	42.5101	73.2057	46.4602	55.074	52.3527
	84.8907	80.5616	57.0806	56.044	91.2088	80.543	82.2124	77.6829	83.7413	87.1194	50.5695	55.7143	86.2963	88.6105	83.6766	81.2535
	27.7551	36.5079	13.1818	12.9151	45.9184	49.1667	33.0326	39.8037	56.872	36.1486	23.4818	34.8101	45.8716	55.8011	58.7541	32.382
	64.9907	60.9808	48.1183	42.7184	64.3357	76.9231	63.8727	73.677	63.7295	63.8996	44.8661	40.0552	67.7778	80.2326	64.9959	66.5424
	54.5226	56.231	31.25	27.5316	59.6026	50	57.0553	48.4146	61.2385	59.2593	33.3333	33.4146	62.6943	64.6809	46.5196	46.3914
	53.7037	48.7437	39.2226	33.4395	56.8889	48.7603	59.0517	60.2643	48.2385	60.4167	27.2727	20.8029	57.6389	58.6592	51.5821	53.4527
	61.465	66.087	23.7931	22.7564	65.8385	64.1975	46.8566	46.3152	73.8854	74.8936	29.7297	32	84	76	61.1321	57.3743
	43.5115	31.8792	37.4046	40.1826	42.2619	46.2585	59.8195	64.3822	38.4848	39.8374	29.0909	33.9394	41.2371	49.4048	64.1036	63.8518
	47.0968	67.5676	44.2623	61.5625	82.716	68.9655	71.6031	80.6939	59.9156	73.4694	43.0723	32.7044	62.7907	52.6316	46.8061	45.0141
	75.2747	69.6101	36.4516	35.082	79.5724	69.8966	65.2124	52.775	75.0859	71.919	34.5205	29.9189	71.5259	76.1905	63.9343	64.4182
	50	52.6132	32.5103	32.5733	56.7961	56.5657	59.8056	51.6891	53.0343	60.1533	23.6842	18.6851	45.6522	45.1613	44.8507	42.7368
	51.875	39.4834	14.7799	15.1899	35.2941	39.0805	46.2105	30.1665	29.6758	39.1667	14.2857	9.2754	44.4444	26.5101	15.0222	28.3865
	64.3617	54.5	41.5385	39.2308	58.1967	58.9474	65.7148	61.4465	56.8465	51.6484	42.0561	33.0827	53.11	66.8639	65.4095	50.7214
	66.9355	70.2564	47.929	42.9319	70.6294	84.1772	61.0935	76.0903	61.5721	62	51.5419	34.3874	82.1053	65.7143	64.8902	60.855
	57.8755	52.3297	13.4884	13.0909	69.2308	69.6809	28.8158	44.0473	69.8113	65.2344	8.2353	7.8292	72.8324	73.6462	37.4145	42.2641
	25.618	25.7985	25.4098	20.1087	30.4136	35.8209	52.9632	38.7931	27.4368	32.6087	23.8426	23.1308	31.068	46.8944	50.8712	42.9242
	87.931	79.7665	53.3333	49.0347	73.7069	76.4398	73.7136	74.8706	79.3696	76.1905	44.8	47.8723	89.1566	77.2152	58.5882	68.8155
	64.4654	69.0299	50.1845	45.6456	77.5862	66.8508	75.671	66.3377	66.9039	76.4286	53.8194	53.2915	81.2155	72.4806	75.9328	74.699
	57.554	61.3402	33.871	39.0071	66.9065	62.5806	60.578	58.4649	57.2238	50.8772	23.5669	24.5098	66.6667	59.1623	55.2487	49.6564
	43.75	51.4056	41.3669	43.2	38.1818	60.5634	67.3545	63.3513	36.4964	63.3333	50.7937	36.7347	37.9747	51.1278	52.1297	64.7629
	86.532	95.1852	77.6632	55.8719	93.1707	95.283	90.3928	89.2538	87.2274	90.3537	74.321	79.0634	92.0398	92.3077	90.1689	90.6585
	42.9752	34.5291	32.0225	20.6687	53.0172	35.4067	48.3908	50.3754	37.2372	54.2763	36.3388	53.0086	42.5197	46.1538	69.17	57.3573
	75.6303	74.1688	54.1063	44.9187	75.1799	89.1026	77.8099	67.2579	67.7852	74.0984	45.7906	40.4878	78.0669	78.3951	57.4547	59.2109
	44.1077	42.723	36.0169	31.2195	50	67.8112	53.3633	59.9158	35.9712	27.931	28.934	18.3575	41.2903	39.7059	42.8273	50.8559
	62.8571	51.7241	34.3612	27.027	47.0085	65.1282	57.1136	50.2694	59.375	58.0357	28.3525	17.8125	53.4884	51.6484	55.3064	42.8652
	66.7832	84.9624	45.5479	50.8734	71.8367	64.3275	74.3502	68.0374	73.6156	80	46.1538	41.1079	70.2326	71.2766	62.8383	73.0666
	40.7895	42.7835	20	21.2389	44.6903	48	42.1455	45.0439	41.791	39.5062	24.3243	20.9424	31.5789	37.9085	31.3425	30.5227
	20.1581	25.3521	38.4058	36.3372	41.2322	15.4639	64.9849	55.694	16.381	23.3173	25.7971	23.2558	20.6642	26.9113	45.129	38.4482
	59.5469	56.9343	42.3453	40.8696	70.098	59.2814	59.8166	69.3087	60.5536	58.9744	41.6667	42.8571	66.6667	62.7907	73.3053	70.0151
	42.3567	36.6667	53.7849	45.8015	46.9388	55.9211	73.0771	72.4187	37.6426	51.3944	51.9417	48.8038	42.5743	47.5138	72.0092	64.9457
	86.9732	83.7429	47.5113	52.5229	83.6224	84.2975	74.1637	71.773	83.9844	88.8403	54.1379	49.7521	92.2872	87.5312	72.1737	75.5593
	28.1457	30.1176	21.3699	22.1154	31.2903	29.7158	49.2696	40.0918	25.2918	27.0019	25.4386	22.7397	37.9167	34.3313	42.248	37.9108
	72.6862	74.2627	35.3474	33.1461	69.7749	74.0984	58.2183	56.1309	68.6975	69.6602	31.5	31.9444	72.9508	79.1892	46.978	45.577
	76.2452	79.6364	20.6422	36.4407	69.2708	63.9175	52.3382	50.598	70.8861	79.2553	24.2424	13.9738	82.0988	61.2613	37.5544	51.57
	37.3541	42.0765	29.1667	33.3333	37.2781	54.7739	56.2182	52.1153	48.6275	35.9712	40.7666	39.6226	35.1563	50	49.8506	51.5776
	87.4419	84.6154	57.619	63.4146	94.8052	86.9792	82.0147	84.8482	88.1579	91.9048	57.0175	47.5096	89.1304	93.0041	83.6617	85.7032
	52.6502	67.0886	31.8681	32.8859	62.6087	71.7949	57.4074	53.1647	58.0882	66.2791	36.7424	39.6761	64.1176	65.1515	61.9896	57.7027
	33.2636	29.3255	43.1034	41.8006	41.8994	42.735	69.0245	61.6931	35.2381	22.1014	42.4242	35.2941	42.9268	38.7097	73.5101	71.0121
	70.1107	54.6961	45.1613	45.3125	71.5152	65.1961	65.9919	70.2706	60.4106	61.7329	33.3333	36.7491	51	66.6667	76.8742	73.409
	80.4979	63.4686	59.6774	51.6447	59.5376	75.1152	74.7448	82.3422	66.055	63.1944	47.8571	43.7722	64.4737	62.6866	68.8405	71.7967
	76.6854	78.5542	44.1926	40	80.2469	88.3929	63.6518	66.2779	75.5814	83.1731	42.9612	40.2667	85.2381	75.7692	59.8163	63.5467
	73.93	79.9197	51.4019	45.8182	70.0508	74.4048	66.5403	76.375	71.2727	67.5556	49.0196	55.2036	69.5906	73.0159	74.4433	68.4549
	11.6883	61.2426	4.5977	58.2734	8.75	44.9761	27.0733	81.4842	0.8621	77.5676	12.8049	74.4479	65.3266	27.5449	2.3256	39.2819
	60.223	67.6568	57.2581	47.3485	71.6667	69.5906	77.3682	72.9221	69.0566	70.3008	59.8071	61.0169	70.283	77.5641	75.1136	76.2615
	55.4054	58.6538	27.8195	31.5476	51.7483	50.8772	50.7635	54.2747	41.3934	47.0046	25.625	22.5806	39.2	57.8947	44.3321	37.0019
	34.9206	24.1667	36.4	19.2308	30.1205	14.4144	53.6028	47.6717	35.6688	32.4	42.8571	50.3401	37.8238	59.3496	64.8784	58.333
	74.8936	78.1726	53.3333	56.4854	81.6568	75.7764	76.7996	78.6143	88.1533	87.2222	51.9573	53.7367	79.8883	79.6117	77.5012	76.7003
	56.015	48.8764	37.9121	41.3265	53.125	51.462	65.0778	59.7267	44.7653	42.5781	31.4136	28.821	61.039	52.1739	55.5648	54.9638
	66.6667	68.6047	40.7725	44.8276	71.6867	67.0732	69.9569	61.1971	65.8537	71.3542	25.0794	27.8997	69.3878	59.0643	58.1668	62.7126
	57.329	64.8069	47.6744	34.434	60.9589	38.6364	62.9599	64.6701	58.9354	54.1284	27.7778	26.2136	53.3708	57.7465	47.4227	58.1882
	90.2579	83.6806	66.6667	64.2553	79.703	74.5192	93.1089	83.3284	69.1558	84.8739	70.4819	68.75	87.5706	84.2975	85.6706	84.2536
	50.2183	42.3221	20.7483	21.6828	58.8235	54.067	53.4664	34.4292	58.0282	55.8304	16.6667	23.4375	50	48.8235	25.2034	40.6572
	74.8408	77.3663	49.2386	54.3726	78.8991	73.0337	76.3332	72.6974	66.6667	79.9107	46.9649	56.4885	65.7609	65.625	76.2695	71.016
	38.9105	43.1535	29.2135	27.6995	57.9208	41.4013	56.682	45.633	41.9689	39.2996	26.8551	20.5607	41.9643	36.214	44.2825	47.8417
	62.8743	68.4685	31.5961	35.786	71.3725	50.9091	58.2074	54.5309	59.1022	53.7356	28.3582	30.9524	64.9805	58.2192	50.9375	56.7463
	41.4201	35.9073	25.6303	21.843	35.119	40.625	53.5764	39.1564	48.2517	61.4583	14.1176	12.2727	75.5814	57.8947	45.1203	44.5881
	45.3382	46.8571	33.281	29.4118	49.0909	51.1327	55.7048	52.2464	50.0773	35.4839	26.506	27.5806	55.2448	54.7558	56.9608	56.5884
	66.9643	76.1421	44.7368	31.0127	86.9565	78.0488	56.3967	64.4093	80.5634	65.2174	37.3665	26.7658	82.4427	71.7949	63.0028	64.966
	66.8874	60.1563	48.8722	45.4167	67.2811	64.9351	72.3159	66.9972	59.5238	52.8517	43.5185	36.5145	52.0202	45.1087	46.3925	53.2054
	50.2183	55.102	27.3128	23.0179	65.625	59.8326	47.142	48.1892	49.1686	57.4026	32.0463	29.2621	69.0476	69.4704	49.7917	53.6331
	36.4486	49.4457	21.6561	27.9236	26.5152	53.5135	52.9986	41.5531	43.3498	47.6868	31.6562	15.6057	33.3333	45.815	33.7697	24.9074
	63.2787	62.2222	43.787	37.5	80.4348	77.7143	64.7734	61.4243	63.3758	70.438	34.0611	31.5556	68.1592	84.5528	58.4968	52.2631
	60.4348	72.8	58.0645	53.1599	67.4699	71.7949	76.7643	79.3669	52.809	64.6643	62.6667	47.8261	79.2308	60	64.6454	73.3875
	54.1667	49.8024	56.3063	36.747	61.674	61.5	68.6282	69.3243	49.6241	52.3605	56.6327	47.5	48	49.1071	66.7084	66.5034
	65.812	64.6825	46.7456	55.1282	60.2273	73.8916	74.258	72.5077	66.8942	74.359	63.4783	53	74	77.0992	80.398	70.1808
	78.7293	81.9635	46.9649	44.5205	78.7582	86.8327	69.9275	66.3795	81.2672	77.3292	39.5928	31.2997	81.6609	79.0123	56.5191	60.7898
	36.3495	32.1995	22.4599	24.618	35.6627	44.5652	42.8549	48.985	32.6892	24.0234	21.7973	14.1434	47.3545	23.5828	42.1554	45.7574
	46.3636	49.2424	31.25	26.3473	59.2453	54.1033	54.7142	47.5286	48.8038	48.9412	39.9329	36.7978	47.0085	58.8235	59.2912	54.3127
	56.5543	50.2326	28.022	32.6829	51.5723	71.6535	46.9928	58.354	61.8705	57.931	26.8775	43.2558	53.5545	58.427	70.4423	66.9937
	62.1514	58.9286	39.7541	44.4	56.1404	61.2745	70.0359	58.7433	63.3065	64.7826	51.2195	50.3623	74.6667	77.037	57.9895	62.5856
	62.2568	70.6714	19.6364	18.0617	54.2289	73.6318	38.7871	43.4954	59.901	56.7114	12.6246	7.6923	51.1111	65.812	35.6933	29.369
	32.8431	31.9088	26.1194	25.4967	39.2097	33.6735	45.8438	50.3294	28.1726	30.1299	25.7534	23.7705	34.5382	32.1212	40.318	43.0855
	13.8514	20.3125	20.8333	32.2835	35.1351	19.7531	50.6459	47.0243	23.0769	24.7788	53.2319	41.6667	53.8462	20.4918	50.6581	46.5755
	47.651	58.9862	18.3673	18.595	62.3377	58.0786	42.8595	38.605	48.0769	58.3062	14.1264	7.3593	60.101	57.346	29.0842	34.5151
	73.5119	72.3192	29.588	29.1667	84.4358	66.9565	49.3168	53.9037	69.8113	72.155	23.4043	24.0924	73.7931	69.5313	37.9502	38.796
	57.3441	54.2056	8.8305	8.776	51.1401	61.6034	31.5081	30.5028	48.6607	53.972	9.5335	4.5558	64.4689	60.8696	26.6977	25.2685
	20.6349	16.5899	45.3202	27.7603	6.8783	21.466	56.9933	60.4192	17.8322	14.386	36.6197	31.8008	7.9646	16.8539	50.6365	41.0535
	67.1348	61.4887	48.3721	52.7559	68.5345	75.2101	74.4966	70.9514	57.598	50.4032	42.8115	52.6596	67.8049	53.3632	69.7013	67.2584
	59.7015	38.8889	39.8374	48	57.7236	56.25	73.2006	58.9433	58.6667	57.3705	51.1864	42.6667	59.7222	50	61.0247	57.6921
	78.2857	76.4706	53.3333	43.7956	67.7686	69.378	72.1738	69.237	78.341	62.753	42.0455	38.0117	80.1205	67.5214	67.9873	66.2423
	87.5	88	69.8565	70.1087	88.4892	91.7241	89.2133	95.0256	82.6087	83.4559	76.8595	67.7019	85.4545	88.6555	92.9514	90.7305
	62.2837	58.2888	8.5271	13.0252	67.5325	57.8125	23.7052	42.1011	55.8405	56.8182	10.7362	7.1429	36.0976	59.8513	20.1944	28.3672
	55.1075	47.2103	26.2357	34.7709	71.9136	52.4064	54.7029	50.4458	71.9758	65.9509	31.2329	37.1287	64.9289	71.8487	50.8765	57.1328
	90.8213	92.8	67.5182	65.4362	91.6667	95.5975	89.4859	87.5889	90.5594	92.827	70.6625	66.6667	89.8305	84.1667	84.4523	83.6899
	81.1594	73.6842	53.2895	51.1628	67.3684	67.0103	73.2517	75.3196	75.3086	78.7952	56.0847	50	78.629	77.1987	72.2627	72.3936
	35.8108	46.6667	12.2047	14.0625	60.1124	50.5952	40.4034	29.9735	38.4858	44.2529	15.2104	10.4247	41.1111	47.7876	27.6274	33.8558
	52.4272	51.634	30.6358	45.6897	37.5758	53.6913	60.2661	60.1353	46.6135	52.1368	42.9907	45.8716	46.8401	55.3191	51.4311	51.8688
	87.8378	80	67.1533	57.0621	91.2568	82.6772	86.3879	81.8937	87.5	89.3701	63.5897	65.1163	94.6154	82.2368	84.1036	82.4899
	66.9276	72.5624	45.1155	45.4034	68.3007	76.4045	67.8913	66.6295	79.3023	71.1009	36.1854	38.8	68.7151	72.7642	59.5492	67.2412
	88.6128	82.7506	49.0566	57.2779	73.6842	78.7302	74.7878	75.5322	82.1078	80.1325	53.8088	47.5548	88.7029	92.1311	69.5215	75.4857
	67.2474	74.9326	62.8492	51.6667	71.1009	72	79.2315	79.2253	67.9104	75.6364	71.1628	69.697	69.4853	81.6143	85.8361	80.7492
	50.9881	39.5181	30.0207	30.1708	58.3333	51.2019	49.5327	54.5842	44.2344	53.5792	28.2534	22.8873	46.9496	49.1124	54.3228	52.3243
	81.9413	71.7857	55.3957	54.251	79.8942	81.9398	78.911	74.6537	83.8926	79.7403	58.9124	66.1972	77.9116	77.4809	76.526	80.8168
	19.1223	22.0408	16.3121	14.6789	27.23	24.7368	37.9589	36.8939	27.5591	34.4482	23.6515	28.125	29.703	23.4114	44.0317	39.0947
	42.7184	33.2418	22.314	17.8744	52.7897	31.8841	38.4836	45.5223	37.5321	36.1386	14.4893	15.3488	41.2245	43.2314	35.2375	31.5985
	39.0244	44.7581	36.2637	29.4737	50.5703	46.8401	53.5652	55.9786	44.6927	50.5535	32.4786	26.0736	36.1991	36.1905	51.7442	49.8952
	28.481	32.1951	14.0541	15.3465	39.1304	46.5241	37.3661	35.8404	31.3008	29.0909	7.732	8.4746	45.0549	32.6389	24.1574	33.2742
	34.0361	38.5666	4.8913	6.6474	46.6667	45.3901	32.7007	22.6084	41.4966	42.4	3.8328	4.1298	44.3787	44.5161	19.6671	18.7437
	59.25	69.6	37.9661	47.2222	55.7522	56.5217	75.6137	53.3258	56.5079	46.7857	49.8233	42.9032	55.7692	57.6132	47.556	47.8014
	36.3077	31.2268	8.7336	7.5758	52.0548	34.2282	35.9902	24.0698	29.6552	32.1739	3.4749	7.2581	34.6535	26.601	15.7073	14.5321
	82.5175	84.1346	60.4651	61.7117	76.0204	78.3333	86.3377	79.5314	77.9783	79.5302	62.3077	63.3333	86.7521	77.8281	79.1051	84.4998
	50.4132	36.0465	21.659	28.5088	42.9268	40.9357	46.473	47.3679	48.4018	36.4929	30.7377	12.1212	44.9102	33.7838	36.339	39.6164
	52.5333	47.6015	19.1011	17.3789	59.4262	67.0732	43.7391	36.3914	60.5416	65.8009	31.6384	29.2876	62.5387	54.1139	44.6458	45.9726
	66.2222	62.9956	28.9474	35.7934	69.1589	76.7956	54.7317	53.6469	65.2174	61.5385	39.3728	30.531	70.5357	63.7209	50.5997	50.5089
	64.8855	66.5354	41.5179	39.9194	51.6129	53.8922	63.2905	61.7751	58.5987	59	47.8873	44.5887	50.2825	54.491	56.8293	56.017
	47.6987	38.3673	13.8095	15	53.4884	36.5385	41.9041	30.5213	45.1039	48.8235	17.5355	21.1155	44.1441	56.6879	44.2166	44.0146
	6.2284	9.3863	11.583	15.5894	7.1713	8.6022	35.4714	35.2988	7.7441	9.7983	5.2632	7.4074	11.828	13.4884	17.3692	17.5341
	45.5357	32.8638	13.2159	17.3913	42.9268	39.726	36.5187	37.6692	51.7647	46.7742	22.7011	23.0769	42.8571	59.4737	47.9624	50.8146
	76.8559	76.2332	35.8974	35.3933	83.7989	76.129	55.0885	59.777	76.9437	72.2603	37.4101	46.7005	74.4966	74.9153	72.302	71.3385
	43.8163	59.8253	48.6275	45.1807	62.3529	62.1951	72.7113	64.6683	40.5172	47.2441	54.5833	44.0945	43.2203	68	59.8039	50.1093
	87.234	83.6565	64.1753	62.6404	94.2177	83.3992	84.6462	85.7143	89.2683	75.3316	62.6566	57.7657	91.1917	94.2857	83.6903	85.0896
	27.8689	29.2079	22.8916	15.8371	45.2941	45.8716	43.5524	38.7154	34.2629	42.3529	20.524	17.3653	29.1667	51.5873	37.0178	45.8784
	43.3107	42.5743	39.777	23.9024	52.809	38.7097	58.1776	49.0286	40.6728	42.2642	20.3571	26.7442	45.1613	45.1327	40.633	52.8931
	66.9811	65.8427	29.4461	31.929	72.0137	65.9836	51.5613	53.3247	58.481	64.1084	41.6842	43.2304	70	55.3333	62.6875	53.681
	74.3295	72.0524	54.0541	55.2632	69.7248	70.2222	77.3696	75.4523	63.3523	73.3624	59.2593	55.5556	71.5278	63.981	77.1062	75.9027
	31.4465	27.6119	24.5161	23.7822	39.1608	25.3788	45.9812	45.743	21.4047	25.4491	16.1804	23.8235	35.9756	26.2136	45.6597	43.6666
	71.5232	75.3205	46.3415	42.1569	81.6216	83.1933	65.0282	66.8776	74.2373	82.377	40.3743	39.0449	81.2155	82.2581	64.7655	58.1995
	81.0409	79.2035	59.292	62.3894	82.199	87.395	81.0916	83.96	67.4912	83.5526	62.7193	67.094	91.4634	84.1727	82.2568	80.414
	46.5812	42.0635	28.0277	31.6667	56.6667	53.9063	50.6073	52.4524	63.3588	58.7248	34.4948	27.5862	54.5455	68.9873	55.4262	57.2428
	40.3361	51.9856	16.5975	14	48.1982	40	35.1161	38.806	52.027	50	16.8675	15.0215	45.098	57.0652	23.8924	29.3131
	58.5434	59.2262	42.2222	47.3684	56.9288	64.2857	71.6212	61.2412	53.75	56.6502	36.2179	38	61.1446	63	61.0129	60.9313
	78.4314	78.6408	67.0391	64.5022	81.4208	85.2459	86.038	88.6013	72.8	86.6953	56.25	48.8152	79.1367	73.2057	82.6789	85.0649
	71.6418	83.0846	63.7427	54.4118	77.551	81.8182	79.2592	81.9803	76.3948	81.07	42.6087	51.7094	84	79.1165	77.9415	77.6241
	32.3718	20.5742	12.9825	10.8014	29.9213	31.1111	35.7918	31.069	39.1931	33.6134	9.1716	11.9777	22.7848	43.4263	35.9984	35.2032
	69.4444	60.7692	67.0732	57.2581	83.0882	75.1131	85.4885	81.8816	71.4894	63.9576	62.1145	57.9926	70.7792	72.7642	78.4031	77.1851
	66.9456	67.2566	37.561	40.678	64.9425	80.7339	58.2296	62.9876	63.7037	52.6627	37.2694	37.4016	48.5915	55.5556	60.1552	61.7453
	40	32.7731	26.8293	16.9903	44.6667	38.0368	42.2408	44.4528	35.1145	48.3333	28.8793	21.0526	55.8333	60.1399	68.8591	59.5547
	51.7647	50.6024	44.6903	45.5645	46.9231	56.0847	66.8669	66.2057	50.6329	53.125	50.2041	55.2486	49.1935	47.7876	61.3658	64.21
	44.8889	28.877	50.2646	37.1134	57.5758	49.1525	62.8622	67.3018	42.8125	60.5	35.3448	20.7547	44.6237	48.951	48.9713	49.4024
	86.2191	86.7692	59.4406	64.0187	93.9227	88.8199	79.4048	86.8379	87.234	85.9438	48.4642	46.6942	75.969	87.4016	81.4123	87.2869
	56.9966	60.3715	50	64.0719	57.8358	56.6372	83.4099	73.441	52.921	98.1928	52.5773	87.1795	41.6901	35.5828	54.2857	42.7869
	56.4356	55.1282	43.75	44.7826	54.0441	50.2538	69.5781	61.6933	62.701	48.2625	32.3383	31.1203	54.9383	46.789	39.1931	50.4646
	47.8261	46.0993	9.7701	6.7729	45.7364	43.5065	32.5622	26.6464	47.0588	53.8462	6.8548	11.1538	31.3953	35.4167	34.2848	22.6156
	77.3639	73.5099	44.4444	35.1563	81.25	76.6667	57.7905	64.4743	74.8858	74.0586	35.689	19.7802	76.4398	76.7123	52.1747	47.6727
	77.6596	86.3813	64.723	63.198	69.7674	85.7143	86.9542	83.607	87.0787	82.2581	72.9373	74.1742	88.2716	80.6584	84.0046	82.7584
	33.5211	40.8537	24.537	22.1831	44.3299	43.5484	44.8696	44.4867	43.5583	39.6761	24.3542	25.9542	40.5941	41.3223	32.4834	34.5869
	46.4115	49.7778	28.7449	28.4585	55.9441	48.1928	57.1901	42.6431	37.2014	44.8718	22.8916	23.2919	67.2811	47.8571	59.6127	61.6341
	80.5112	68.3168	51.3514	50.2075	69.6	82.4324	73.1615	71.0215	74.5592	72.3127	44.1948	39.2593	61.2245	76.4706	73.2587	72.7168
	75.0693	69.1964	33.4608	32.0594	78.3626	66.8977	52.7558	55.334	77.7439	75.8853	40.8027	54.8276	70.6564	84.2	60.537	57.9472
	6.3291	4.0609	9.9448	14.5594	11.6592	10.828	35.7563	31.2613	8.4871	4.0724	12.3711	20.5	12.7119	8.5973	42.0273	31.0405
	45.283	44.5545	19.8157	26.8908	48.5106	52.6087	40.7776	48.4362	46.8208	51.7094	26.9231	28.3019	49.4737	59.2105	58.194	56.3341
	71.1304	66.8394	42.0601	38.2937	85.0649	80.8917	63.843	59.0003	63.2075	62.9738	34.2152	31.2102	67.4107	73.0088	50.4676	52.5904
	42.8082	30.0995	23.2877	37.6471	44.8718	44.2568	55.562	47.8297	38.25	27.9133	37.1622	31.1047	35.3774	21.0526	46.77	51.0396
	42.1525	25.2918	25.1232	18.9573	40.1869	38.4	47.2188	39.3118	33.2258	35.2697	14.0625	5.0505	25.3275	36.3248	25.692	27.1799
	67.8161	72.028	14.2857	13.7615	44.1558	57.5581	33.0178	37.43	53.2189	57.1429	18.3453	11.1111	48.5876	64.9746	25.5627	30.5359
	13.7584	28.8344	41.5493	34.5865	14.2292	15.4839	58.7454	59.7879	19.6787	26.6667	27.3764	37.1429	27.5229	25.7353	41.8038	38.4008
	62.0915	74.4986	55.1724	60.0536	74.0331	74.6324	77.2133	80.4074	68.2171	72.6368	35.7542	50.6211	72.8223	83.1325	76.9942	69.5699
	68.8811	65.8009	10.8871	9.6618	76.9231	55.102	27.3938	35.4517	47.8261	73.125	3.9855	6.4356	67.033	60.396	17.4155	23.631
	41.1392	55.2463	33.8658	35.1266	50	70.1068	58.1776	53.1058	44.382	59.7855	33.033	54.6547	66.4723	69.8582	70.8829	59.8648
	75.2475	91.4063	52.5773	48.1633	63.5762	82.1053	71.888	71.1396	67.0175	70	39.3443	25.8706	82.6531	70.3947	60.1754	55.219
	68.7285	67.9167	52.8889	57.1429	74.0331	74.6835	77.5018	74.8131	76.8061	75.2941	57.4324	61.2179	82.5397	79.3233	78.5175	79.8909
	36.2712	34.3348	37.4502	26.7016	59.5556	50.365	56.3115	50.1229	47.5472	52.1186	21.25	25.5814	48.8372	56.338	59.7426	61.2108
	79.8077	76.0181	49.2481	43.5714	80.8612	70.098	66.7446	68.2931	71.3755	65.8147	45.8564	48.9286	73.3788	72.4138	73.5615	62.1455
	60.2564	64.1791	40.2532	40	55.6604	62.6087	61.9466	60.5097	63.067	66.3043	45.1163	37.4384	78.5714	57.6355	59.6504	66.7075
	48.5714	49.4505	35.2679	46.3333	34.1463	54.7619	64.7787	58.9322	40.9836	40.2685	46.6667	46.7797	40.1869	54.3478	42.8587	52.1408
	60.101	57.5198	27.5482	28.6232	54.0881	64.3382	51.2148	47.012	55.2632	58.9165	31.1429	29.3893	62.1951	64.939	50.4044	44.3507
	71.261	60.1124	34.0351	33.7255	87.2222	68.3544	56.1227	53.6904	66.5823	74.3842	27.3657	27.5316	72.973	63.8436	60.3707	58.0705
	65.7807	71.6599	55.0562	48.0427	71.2121	65.704	69.0458	76.0809	59.633	64.6154	38.3387	48.4663	70.8333	69.9301	76.2285	68.2411
	74.3396	78.5408	52.2727	47.7099	73	76.2162	61.6727	80.3106	72.0588	83.7209	42.8571	42.8571	78.2895	81.6949	70.1179	71.2208
	78.1737	70.4545	37.6214	46.6377	72.973	78.75	62.9711	63.246	71.6446	76.2376	50	61.4224	81.6054	77.2277	78.2147	70.9043
	43.7908	40.4412	45.1737	26.8852	43.2624	49.7436	63.1427	50.8442	45.9064	52.4051	34.748	32.1656	49.3243	51.9126	53.2962	46.9481
	40.613	57.4257	33.5135	23.6052	49.2188	43.8095	50.7244	48.2649	52.8634	52.9954	26.6376	23.5714	62.0915	52.6066	54.4793	44.5497
	70.303	72.6542	40.7507	42.1053	76.0369	69.6356	63.4353	61.2521	53.9726	64.095	33.8028	26.7782	70.418	86.3636	59.7338	59.0655
	46.7562	58.7302	44.012	46.1756	58.2222	64.6497	68.5206	63.4917	62.3656	61.2108	48.6874	45.6919	60	68.7805	73.0122	66.9934
	58.9888	55.1402	50.1629	47.2103	56.25	67.0455	70.0526	69.143	52.1073	48.8	56.1798	36.2903	69.1275	52.9412	70.158	68.4211
	66.3082	68.4874	45.5939	44.7471	68.0723	72.4719	63.7217	68.4367	64.2857	71.7608	38.9344	36.5854	69.1406	67.2414	62.6572	64.1789
	50.5952	44.2308	24.0741	28.8557	50	37.4101	47.9391	46.794	40.6639	37.1429	25.1064	20	43.578	51.3761	43.6797	47.3142
	53.719	54.9206	27.381	29.5833	65.3153	67.9803	50.2711	48.496	53.1034	60.4	27.234	27.0718	66.8161	59.204	47.6808	51.5014
	30.4813	33.8983	21.9839	18.6879	38.9503	41.387	43.1351	39.239	35.4955	32.8205	17.8112	18.5039	42.4051	38.6256	37.3121	40.2399
	72.7564	62.3318	57.0093	57.6369	72.6744	82.7869	82.2824	74.0253	66.6667	76.8953	55.0725	57.8431	75.9259	80.5405	79.2102	82.2664
	81.5642	70.5882	65.5172	66.9903	80.8333	84.7826	86.0766	88.0666	74.4186	84.4237	60.9195	65.4762	90	81.3008	91.7832	83.272
	57.1429	68.0934	53.2374	53.5714	62.9167	79.5918	74.4788	73.9538	73.1707	65.3386	47.1831	49.505	69.5035	63.3663	70.9029	70.968
	26.2857	29.3103	23.2	22.2527	47.5177	19.3966	50.1144	36.9565	35.6775	37.6344	32.1429	25.0653	34.0599	36.1194	50.3202	33.5349
	78.8845	84.8889	65.5963	62.5483	78.2609	86.1538	84.916	84.824	80.9365	77.8689	56.962	58.5185	88.2353	95.1724	78.6654	86.8908
	76.0135	76.2887	59.3284	59.6154	74.8971	80.5031	77.4966	83.0362	74.2308	77.1028	60.181	55.4307	80.8612	74.3243	86.531	81.4872
	59.7938	41.7722	16.8	22.9773	50.3448	57.1429	38.331	43.0251	51.9149	67.0103	39.4928	44.2379	71.6418	73.4234	58.8325	51.6138
	63.5514	64.2534	44.0252	56.8862	73.3871	64	68.31	74.1216	62.5731	63.8418	56.8627	47.8022	73.8255	67.8571	66.6477	68.0334
	77.8281	75.6522	38.7097	36.5854	69.7368	84.507	61.6985	55.0661	78.5441	76.4368	36.6279	24.8276	72.3077	67.4242	46.4599	56.1268
	60.6607	62.2642	47.451	44.5783	72.8916	79.7753	67.9834	65.4813	65.9639	60.6965	33.5404	34.8243	56.6929	58.642	40.0174	47.3001
	90.5537	90.3361	71.7647	52.2876	92.3077	89.3023	84.5392	80.9485	91.844	92.5373	49.3878	48.227	89.8477	83.0189	79.1585	80.8177
	70.5357	66.1836	54.4944	42.5641	51.3514	70.2703	71.3884	67.0985	55.7471	64.1975	57.1429	61.5385	65.4676	63.9706	68.4547	59.2347
	16.3636	15.1703	8.4942	13.8514	25	10.8374	35.5502	28.1753	19.5965	16.2162	18.8153	18.1818	32.9032	29.6053	37.9434	22.8918
	66.6667	82.5806	27.9693	18.7817	71.4829	55.1724	49.7378	38.3862	62.8176	68.7679	24.5283	20	71.4286	77.9783	40.709	41.9414
	70.7246	75.2941	50.6329	43.75	79.1045	73.1544	63.4231	72.1433	72.8223	77.665	40.3509	47.2803	74.8092	69.9153	71.922	70.7702
	75.8998	79.5876	42.3581	54.4815	72.2892	81.106	70.0615	67.9137	78.6859	79.5673	60.4915	66.6667	77.5561	77.628	73.0442	77.4291
	86.2745	89.8438	64.1379	57.1429	87.0813	85	73.4414	88.9666	90.3766	91.0506	66.5595	65.9751	82	85.2535	87.6067	86.0894
	81.4685	69.6335	56.5217	59.0308	72.5581	72.0207	75.8743	80.7813	71.3855	66.4835	67.9144	58.0488	75.3363	78.9474	76.1781	75.0777
	31.5789	29.6928	1.8692	3.5714	41.8103	49.5017	23.1794	23.3223	30.2632	17.8947	2.0704	3.7135	36.8421	42.7046	13.8496	27.1213
	42.5926	48.6989	43.8017	43.7751	52.3148	46.2366	67.2538	61.3719	59.5506	55.3279	52.0295	66.0777	61.875	55.3991	64.0833	66.0084
	83.4734	76.6082	60.2837	68.0556	86.6667	91.453	87.3589	82.0268	83.5897	78.9883	72.7528	83.2	84.6715	76.4706	88.2909	85.2006
	75.4717	71.7042	57.2115	54.0773	85	71.5517	70.6404	81.658	67.9348	73.6041	65.7143	74.6795	84.9315	81.5385	81.503	77.1617
	41.6667	50.7614	20.3636	18.0556	48.1481	53.1073	40.0644	39.3098	43.3962	48	22.3602	22.2222	46.7391	35.5191	33.6898	39.0268
	80.5839	81.0021	65.8019	58.6792	75.395	79.3427	82.6221	82.7986	77.4254	75.7536	70.4467	67.2131	76.1811	82.218	81.3717	84.4188
	23.9011	39.0533	19.1781	16.5049	20	29.8507	36.3302	40.2157	28.6822	43.4783	28.6364	24.1706	50	39.7351	37.4074	41.1045
	53.9952	53.8251	29.7436	32.1023	55.1724	60.9023	50.7654	51.9399	49.0765	32.9268	30.8696	19.6347	47	53.1847	55.6208	48.0038
	67.9191	70.6587	36.875	30.6383	80.6122	76.8421	50.125	58.2331	78.4314	80.6818	31.7164	26.7206	84.0237	74.8252	52.8739	59.8153
	82.7957	79.1469	62.1891	57.7947	76.4423	82.5843	81.0997	79.7181	81.1594	79.7665	56.383	38.5768	79.8387	82.4373	73.9832	75.5989
	57.5269	60.0917	21.371	26.4317	58.6364	57.4713	42.6646	45.9524	62.3016	58.7444	24.8092	21.7687	68.0365	73.7624	48.2221	49.7481
	54.5699	36.2963	61.7391	52.8061	55.1724	66.8122	77.6865	77.625	56.5757	48.6216	56.0302	56.2212	55.5556	65.3968	81.3676	79.4715
	76.3314	75.0973	41.4286	32.3651	71.5596	57.4713	54.974	59.5833	69.103	69.8276	30.7432	33.9844	79.6875	40.9326	50.9681	51.7353
	66.805	50.8108	41.4035	40.7767	67.8261	70	62.1929	60.7453	63.587	68.7296	44.2577	39.4958	61.5385	61.3027	57.9699	57.0881
	76.6667	81.1024	35	39.5604	91.8699	80.3922	62.0788	53.2228	70.8571	84.5	37.5415	37.1429	91.4286	82.2581	30.0893	54.2799
	69.9187	77.439	61.9718	51.1364	69.6133	68.5345	76.4215	77.4193	70.6107	76.5101	50	53.8462	55.0562	67.3139	74.6306	71.47
	64.751	65.9836	22.0974	30.137	62.8049	59.1837	37.4067	55.5386	67.8161	66.2835	35	42.2222	62.5	79.5775	49.3908	55.6535
	42.1053	33.1915	38.8462	36.63	38.009	51.0823	60.7777	55.3951	28.1967	48.366	30.7263	34.7126	33.3333	52.2936	41.2547	49.1878
	74.8428	69.9029	38.8679	33.5347	71.3592	63.3663	60.9043	52.1893	83.1034	79.5918	43.3544	45.1128	80.2548	85.1351	68.0036	55.6975
	32.3129	34.0351	21.7778	16.5992	47.4227	35.5263	39.8448	39.2012	44.8529	37.0787	33.4884	25.2066	44.1026	38.9189	33.7366	33.0906
	54.4484	55.3719	27.6151	28.7179	49.3506	53.7143	53.3695	43.5723	61.8012	61.9808	27.4038	31.6794	67.9325	46.4516	58.0677	59.2438
	63.4409	60.5263	37.9808	31.6832	52.5974	65.0307	57.3883	52.8794	63.9535	58.9431	30	28.7129	74.8466	59.9057	51.081	55.1955
	90.3743	83.4254	66.0194	65.748	93.4524	86.3158	83.7476	88.6232	85.5967	89.3471	58.4775	46.9751	92.9936	86.9403	89.3153	82.549
	73.2877	67.037	44.4444	34	70.8333	74.5098	59.8696	59.1266	72.5714	67.931	30.1695	32.7536	69.7183	60.5442	35.1642	54.4338
	77.8135	80.2691	43.8679	53.8462	77.2512	81.3953	64.4955	73.7078	86.2416	81.3559	52.3256	39.4265	82.8571	86.0465	64.8262	68.2769
	64.9446	74.8201	59.542	58.5366	64.7059	63.2353	74.8217	83.7441	73.2899	74.4615	38.1743	58.5062	62.5954	83.7563	77.1026	82.4575
	54.3704	60.7143	51.173	44.0072	59.4203	57.6172	68.3328	67.3344	54.8644	51.0597	29.5058	40.3226	51.1111	61.2903	51.1738	56.6437
	52.5692	44.4444	25.8621	49.4949	64.9573	53.5519	61.1709	54.6381	56.5714	53.9535	35.0877	38.0137	61.4815	50.495	46.4866	55.5114
	25.6048	22.5926	29.1577	29.2517	33.8608	34.5714	54.6202	44.2264	34.1463	29.0323	45.5142	43.2911	30.5638	30	50.2069	51.7871
	70.2381	66.9323	32.5472	48.0769	71.8062	72.9323	55.6811	65.359	69.0037	67.6364	38.4328	47.9592	74.2188	73.7288	60.7175	67.5859
	49.3075	54.7692	51.0791	46.6443	65.1685	60.4167	68.4403	69.6856	47.5789	60.1671	50.2841	46.4286	63.0435	46.5704	59.2821	63.7476
	44.7811	38.1679	22.6537	26.3158	41.8006	33.4694	48.1212	41.2068	23.6769	44.8029	22.3881	10.8696	41.5094	38.4615	20.7012	22.4012
	81.9905	81.8898	31.8841	41.1765	61.7391	69.8529	56.8296	56.588	78.6441	78.4038	38.2979	48.9177	87.251	75.2066	60.6322	57.7807
	48.1183	52.9412	40.9836	43.7063	54.7486	48.7952	66.3272	58.6886	43.2836	51.1628	41.3919	38.6997	72.6563	54.8148	58.7841	61.0869
	30.6122	26.6332	23.0435	30.4527	28.0899	23.5294	49.9337	43.8859	13.8577	19.3916	19.7581	15.6379	13.6986	5.8511	29.3098	33.7279
	27.8689	29.9539	19.2982	13.3065	35.5072	43.3735	45.9578	26.9596	23.7931	32.4561	12.9909	12.6984	64.5669	33.0472	29.8232	29.0968
	36.3322	25.4072	21.6667	18.0693	33.7553	33.3333	38.8324	41.2139	26.6447	27.6667	13.9276	13.0102	24.1758	26.5217	34.3646	34.4449
	54.4933	61.0959	32.5648	26.1307	62.4561	56.7164	54.2	44.7359	50.5357	39.1026	17.3077	17.2043	43.3884	49.2386	34.8136	37.6156
	52.6316	47.027	29.8795	26.2673	59.204	52.9586	51.5894	44.7849	48.4733	48.1308	23.8477	21.8615	60.9467	54.3408	55.0109	50.7286
	72.549	82.7381	65.5172	65.2941	78.5366	78.7709	84.6183	86.3865	81.746	80.3419	71.5328	67.8832	77.9528	88.5906	86.1751	83.1784
	27.5748	38.8535	22.5	61.4583	44.4934	48.9209	52.3759	71.7557	43.4375	41.6667	53.9474	43.2203	43.6047	41.5254	39.0826	49.8
	65.8182	64.8594	45.283	41.9231	73.1629	71.6253	66.0543	61.3067	73.5016	66.9725	43.4022	41.6529	78.0702	71.9547	71.2557	64.2175
	71.1688	70.1439	52.3148	56.4677	66.6667	65.0407	74.3144	74.616	72.1823	72.1569	62.9496	58.7591	81.407	66.6667	69.1174	69.9383
	58.9091	70.5584	29.3233	36.3636	64.604	55.8376	56.4891	49.3229	51.5873	47.0779	33.3333	37.2385	59.7786	70	52.5483	55.8746
	65	69.3548	48.5014	48.8889	71.7557	64.7727	71.4537	65.9558	49.5979	65.5797	43.0233	39.8329	59.7633	64.2045	54.3372	61.0651
	14.7186	18.0602	10.177	10.9434	14.0777	27.0073	27.7006	33.4328	22.0588	19.5313	12.2951	10.5932	10.9195	26.8786	32.5893	33.1196
	30.8943	40.1254	16.2857	15.1125	33.3333	44	34.6728	36.6431	41.6928	30.8696	20	12.0635	30.303	52.1978	27.9297	32.0184
	83.5616	82.9333	70.3625	63.9706	79.6748	91.9014	85.3156	88.9253	84.5291	80.4721	56.0811	55.8045	85.348	84.6348	84.5106	86.0558
	82.7451	76.9406	40.8915	47.8458	69.8582	79.9353	59.5126	69.1244	74.8691	82.1206	51.1754	41.9014	79.4366	80.397	75.4815	71.7694
	14.6154	14.8438	3.5088	6.7416	16.092	17.9856	27.5592	22.5809	17.3709	4.9451	3.4653	7.6271	51.7857	72.1649	25.4376	16.4123
	57.9487	66.5323	41.7989	33.9535	66.1017	60.4651	57.2133	58.4286	54.1219	48.7879	35	31.4607	55.3299	53.2374	58.6928	48.0795
	53.8462	61.8357	30.4933	26.4	55.2846	46.5	44.4719	52.2973	55.7692	64.684	23.2227	32.3843	52.924	66.2393	51.5755	56.6739
	70.276	70.4545	40.2542	34.4697	73.2919	65.407	58.6049	55.9334	69.2464	65.032	38.9655	31.0638	66.7442	72.4891	46.1584	49.012
	15.8602	20.8904	14.6179	12.3288	16.9154	30.3279	36.6556	30.0737	24.0196	16.129	15.0273	13.494	24.4048	22.5806	36.2676	37.8438
	50.8475	51.5464	52.3077	42.3077	52.2843	56.1224	72.1051	62.2861	50.5882	55	39.1975	37.5	72.0207	46.7153	62.895	61.6958
	71.6981	69.0476	62	69.8061	70.5036	80.7531	86.2126	85.3492	75.7396	76.0383	73.817	65.4696	78.0488	72.327	84.5698	84.6706
	44.3609	51.7949	32.1429	24.498	47.0899	54.8571	47.3989	48.9972	45.8904	48.6339	31.2057	25.4098	51.8519	53.9326	43.3957	51.2197
	79.4118	83.125	61.2121	49.3333	87.8924	73.2143	71.2138	79.0851	75.5725	83.9161	54.6256	43.6364	86.0656	76.9912	70.5991	78.1919
	32.3529	33.0827	18.7702	24.5902	21.7172	21.4286	38.5067	44.5758	27.0833	32.0463	13.1206	16.4345	32.1951	16.1435	26.7605	31.6485
	68.2657	71.4815	55.0505	47.3214	77.3756	80.0885	71.99	70.0632	70.0704	71.1039	40.4412	33.7553	74.8092	70	61.367	63.0854
	91.5344	88	59.375	68.9498	91.2548	94	86.6027	81.3723	73.4694	88.8235	58.9404	47.1831	79.6209	69.4444	72.6422	73.5192
	28.6207	38.1818	13.8462	11.746	36.7273	32.5	38.4922	26.7133	33.8129	34.3373	9.9338	16.879	21.875	37.2549	39.3255	30.7859
	44.3662	28.4314	46.9388	32.3529	49.6124	39.0863	58.4071	60.4377	55	37.2881	39.2241	50.1901	50	46.7742	62.593	63.2741
	86.4748	80.8735	27.5184	33.7979	77.7518	78.6996	45.6826	55.179	77.1231	76.0226	37.9418	30.8498	82.9545	71.0863	47.3965	50.1552
	78.9157	85.1852	52.8958	57.9592	80.8765	84.4444	75.0058	75.3144	80.9677	80.1444	57.6705	64.7059	81.8966	87.9699	79.0306	81.394
	71.6312	54.7826	49.5935	53.4946	75.9434	67.0068	67.6237	74.8837	73.3471	76.2887	56.4315	45.2675	71.875	66.2252	68.8881	67.5798
	72.846	72.8814	55.0685	54.2029	75	82.4859	75.4998	73.1672	75.3333	76.6798	61.2346	55.3571	80.1471	79.6364	70.5536	72.2666
	92.8571	94.7955	78.6885	65.0376	88.3721	90.2564	90.2296	92.8322	88.5475	88.0952	68.3333	69.1358	97.1831	75.7396	94.3847	88.6469
	71.4697	79.7619	53.1381	57.7406	74.9091	78.1659	74.1457	76.0442	70	71.6263	59.4937	55.914	78.1513	82.6772	81.1489	75.4034
	58.7097	53.2067	69.5341	58.0275	90.2736	75.2174	86.4614	80.41	76.3158	63.1485	77.7778	47.6027	64.375	80.6584	59.2459	74.2695
	83.0221	84.2233	70.1456	55.1807	83.3819	79.3313	84.0716	80.5531	82.699	83.8384	62.1145	58.6364	75.4167	86.2573	83.9401	79.4637
	43.8871	42.1053	36.8664	40.201	30.8017	35.9684	57.6713	58.6881	43.6314	48.0392	42.1222	43.379	43.3036	48.951	46.7342	47.9661
	53.321	60.3473	36.4562	34.1223	53.5556	58.0717	54.0519	55.8086	54.932	50.3962	34.4186	24.0385	54.8975	55.6569	50.7846	51.7213
	35.0746	33.8061	21.8462	18.8776	18.6441	29.6928	41.7398	38.2645	24.3129	19.375	27.2506	20.4787	22.6852	24.7492	30.7002	27.1807
	51.2077	53.5032	22.2222	19.5402	62.4506	45.1429	43.8175	37.2186	43.3566	58.9623	26.7974	18.2692	36.8421	43.662	48.6316	37.5137
	62.4402	54.2435	43.5374	36.4807	49.3976	50.6944	63.388	55.8922	54.5455	40.5109	25.4808	20.9486	55.7823	48.3254	63.4218	58.8012
	39.7759	55.5957	64.0483	46.0064	79.5812	70.1681	77.619	71.6851	53.3101	60.6218	55.6901	75.265	84.1584	55.627	76.985	70.9314
	81.6121	83.6066	60.479	50.4	84.7403	80.5344	75.5212	74.6023	82.235	76.9461	55.9633	55.9809	83.4951	83.208	71.4069	80.5375
	63.2143	60	30.6452	23.1092	67.9012	77.4775	48.9949	43.9641	56.25	57.9487	21.5311	24.3094	65.7143	68.8623	52.3343	47.6643
	67.8899	80	55.4386	48.494	74.4898	84.8485	72.3315	70.7887	74.4493	79.6117	43.686	41.844	64	85.9649	68.8793	71.2388
	75.1572	68.8312	51.6667	51.3109	85.7143	68.5185	70.1164	72.028	78.5311	65.6489	47.3684	49.2958	73.9286	78.4211	62.0962	70.8094
	25	26.1411	4.5936	8.3624	38.5965	31.9838	33.3581	18.7406	28.754	42.3948	8.8608	13.9726	44.7368	41.573	29.083	25.8787
	55.5932	42.5806	10.7143	20.4225	63.7168	66.3636	35.3783	34.7723	49.0099	51.9737	12.6168	7.8125	64	61.9048	43.8106	29.8637
	60.9065	58.2031	57.8313	68.5567	67.3611	58.9109	84.0561	81.3167	59.2593	69.1824	63.0282	64.6341	62.5	69.9187	85.6678	81.7877
	70.9924	68.7273	54.25	39.0411	61.5385	66.1376	68.6877	63.5858	50.5714	67.7903	47.9885	39.0181	49.3827	56.7708	57.3834	59.9215
	69.112	61.0108	51.4286	51.773	53.7736	77.3256	66.3782	75.8038	73.5632	67.2414	58.0882	52.5346	74.6269	60.5442	72.8571	66.2885
	39.0438	35.7466	29.9065	29.0909	37.2294	47.1264	51.4163	46.5329	46.0581	44.206	22.8814	30	50.6073	44.9074	47.5788	48.497
	32.0611	26.3889	19.5767	18.4466	37.3984	36.7742	39.2434	37.7117	22.7437	38.79	21.3439	11.8721	38.7417	36.755	22.6481	40.8418
	49.1749	66.1538	33.3333	43.3121	71.179	55.625	52.0992	63.4282	51.8672	59.7633	58.4906	36.3014	32.4841	51.4151	48.6243	51.4491
	62.8159	51.875	21.3592	22.8448	63.5036	50.5263	38.8661	44.1902	61.3095	63.3166	30.6452	24.1379	72.2581	77.1845	41.3311	39.5066
	55.2023	51.7094	58.8571	58.6331	58.5455	59.2179	81.8565	74.4642	49.375	46.8354	56.7398	51.2821	62.4242	54.3478	76.5996	69.1072
	17.7966	26.0664	31.7308	30.2469	25.8242	21.4689	56.5507	44.2177	20.6897	19.708	30.8824	45.2261	26.257	34.4186	46.5939	54.8325
	53.5948	67.3171	29.1892	28.3784	69.9301	58.0645	49.9681	46.3757	55.615	63.5193	23.2673	16.7598	63.8889	65.0602	35.8493	39.2756
	45.3125	48.0349	52.6596	49.3151	58.042	61.4525	74.2523	66.4231	56.1644	57.9909	44.8399	38.5281	51.4423	61.0294	39.6767	54.3836
	23.1511	21.6301	16.4319	12.5561	21.3115	25.1656	39.5483	28.1171	16.0714	25.2964	8.4034	7.5188	13.986	12.4294	13.9539	32.4558
	61.674	65.8537	61.745	60.8491	69.7917	62.3457	82.8651	78.3972	60	66.1765	62.8472	63.4752	74.0506	69.7368	84.1787	73.3312
	50.4298	43.4343	12.0833	8.7097	55.814	40	21.1503	38.2303	28.9963	40.5622	11.0512	4.908	30.5419	45	21.2963	16.7143
	49.6063	42.7027	17.9894	26.0204	51.0989	53.2787	45.2473	37.3407	47.5836	48.8281	19.8473	33.7979	52.2449	42.8571	45.3201	47.4346
	90.7757	85.8238	75.3333	59.3596	86.5031	86.2745	89.0237	84.2381	84.0116	80.2632	58.3548	45.0276	88.8199	81.2	85.5519	76.6906
	45.641	41.7476	12.7778	8.9474	42.723	27.3196	32.7972	27.4931	37.8906	29.0323	15.4982	19.6154	36.4162	46.8531	25.172	24.3803
	70.4156	60.6061	33.1445	25.5814	72.619	63.75	52.5942	44.694	59.3923	62.1277	19.1646	21.4533	74.2331	79.5322	34.1134	39.8397
	44.2105	50.7874	30.5556	26.6667	56.2189	48.2014	45.5055	50.2777	41.7021	49.4949	35.206	28.4173	50.625	45.2174	57.0907	52.8741
	48.6301	53.6946	35.8333	37.3206	46.4516	48.2759	57.0884	54.6216	44.7368	54.7718	56.5401	54.8387	54.4944	61.1765	63.6158	62.6597
	52.6738	48.2955	56.5217	51.7483	63.6872	60.5442	72.7991	73.9978	50.4132	58.8889	49.6528	42.1687	61.7647	59.6708	65.9553	69.5043
	79.4872	84.585	72.5	66.129	84.492	83.6066	91.1355	85.9907	80.4878	88.6447	62.2137	56.1983	87.1681	83.1731	88.533	87.496
	81.1659	74.6988	67.2	61.9608	86.3971	74.7664	83.9904	83.6608	80.2721	83.7398	70.6897	63.6364	83.4951	82.4675	76.2513	82.2424
	68.0451	71.9355	9.1912	12.4	70.9251	58.1152	35.6266	24.4519	70.3704	53.1157	11.3445	5.1903	64.3192	56.7669	16.1383	20.2869
	46.9484	34.3096	7.8189	8.8608	42.8571	58.209	31.2853	23.8522	50.8711	40.0844	6.6079	10.0402	48.8889	48.062	14.3564	19.4261
	27.6074	35.6287	15.082	16.6163	35.9736	35.9477	35.5477	34.5477	28.5097	39.5349	14.9171	11.437	41.7323	41.7625	25.0302	22.8378
	68.5279	52.4444	27.5229	28.1369	43.5484	50	44.2729	49.775	51.8152	54.7703	28.972	17.6471	68.7898	40.7843	52.5513	53.3558
	57.8667	63.728	22.4057	23.9609	50.9554	54.6667	46.0053	38.6876	57.9805	58.9041	24.3714	29.8419	66.8293	50	43.2194	41.7131
	29.4521	37.7289	18.3962	22.5681	44.6237	29.3478	39.6893	39.5802	40.4682	29.9559	17.8571	18.3486	44.0594	26.9481	30.8031	29.4494
	53.4091	52.439	39.0681	31.6964	55.8511	47.7528	54.304	54.7291	45.3184	47.9592	35.9712	20.1923	58.1395	52.6316	35.9499	46.7597
	46.7836	43.804	28.1646	18.3246	59.6591	44.335	40.6089	44.1206	47.1471	42.8184	18.1579	14.1104	34.6341	39.5833	24.3544	39.8926
	77.1654	75.6863	62.4615	66.9333	87.4286	75.1825	81.4894	86.0875	77.3994	85.8065	69.6023	75.3049	81.5642	82.0755	85.0853	87.1772
	65.3631	61.1111	39.6907	42.1053	71.5385	77.9817	60.0963	59.8393	76.3636	66.1111	34.7594	29.6296	69.1781	76.3359	59.9816	57.6426
	71.2121	54.3103	24.7126	18.6047	62.4	61.6071	38.7245	42.6688	50.8621	67.9443	25	12.9464	72.4138	68.6567	34.0874	25.5028
	33.2143	32.6772	11.8721	13.2075	33.8776	31.8841	37.2612	25.8622	33.4711	42.0168	12	10.5263	33.7662	25.7895	16.4712	23.0128
	19.7015	22.4299	27.8409	22.6415	27.7487	18.0095	48.1871	40.3144	28.1022	18.6047	33.5821	53.11	28.125	26.2443	46.448	43.5086
	78.1395	61.0619	46.3519	54.4803	73.7143	71.1409	74.8324	64.0158	75.6098	70.3226	50.3788	61.157	71.0037	67.8947	71.4801	65.929
	86.5103	81.3896	58.8076	57.4514	81.0997	75.6522	70.9048	83.344	89.6936	81.4516	71.9828	70	87.8049	87.1369	72.2272	79.678
	64.3885	69.6682	54.7511	51.8919	63.9785	65.7143	73.3272	71.2713	52.7881	58.5616	51.1848	45.5621	68.306	68.8889	62.1135	60.3327
	57.4176	52.7273	52.6515	51.9298	60.1852	50.5682	71.7718	70.755	60.9254	58.1081	47.7654	43.3775	54.8872	61.828	66.38	68.0861
	69.4656	66.6667	63.1179	67.2131	75.7576	78.2353	82.6864	85.5831	79.6491	74.0484	63.8889	71.564	69.9422	68.3983	86.3026	86.2882
	64.7343	62.1118	41.0256	43.4599	57.4586	69.9387	59.1622	63.2279	62.3967	58.9041	29.4393	27.9476	51.2195	54.6584	42.9693	44.127
	85.1695	73.3728	65.5738	64.0351	76.0563	83.1522	80.4306	87.061	76.9231	78.2609	53.937	57.9251	79.6053	72.6257	80.6188	77.9386
	59.2262	58.3784	56.8966	53.6082	34.5745	46.988	72.1994	76.1631	53.1599	56.1688	58.9641	58.6572	69.1406	64.3617	71.9723	69.5296
	87.4459	83.4821	55.5556	72.8395	87.0504	81.0945	81.3333	84.8272	79.3814	77.1357	41.5493	56.654	84.4358	88.5167	82.4245	84.8649
	74.4828	81.0945	78.6477	67.0412	93.0348	89.2308	91.3541	92.0708	86.9048	79.7571	78.5455	75.3906	90.9774	80.402	85.5457	86.8376
	66.4179	64.7273	41.1552	49.1409	70.7006	74.359	61.1609	66.8212	55.0296	52.8846	41.9501	38.5475	64.6154	62.8	45.8163	47.4639
	22.335	28.125	33.3333	33.4286	33.5106	43.7186	51.6256	52.8119	34.1146	31.1728	43.9739	33.9683	41.1168	48.3568	50.2577	52.4163
	13.5135	4.6053	9.8726	9.6552	7.6023	15.0602	33.3333	23.8626	18.5714	20.0935	13.5359	18.0982	22.5806	24.2009	38.4907	37.9993
	38.1148	42.0213	25	16.8498	66.9767	59.3583	46.2488	33.2201	43.6123	57.4359	17.1821	26.5217	54.1502	56.3107	46.4508	38.9332
	29.5276	20	13.5417	21.9048	44.0141	45.977	37.2083	35.8483	50.3521	52.2968	44.5946	46	60.8911	67.7725	66.7116	42.2089
	61.165	60.2564	41.7969	44.3983	64.6586	58.9147	61.0178	62.75	51.3725	48.4163	36.2963	34.6715	53.4247	58.7571	55.8195	59.382
	83.9674	80.1829	40.7843	46.648	77.619	80.3448	61.6303	63.3714	73.7101	84.8564	54.6296	48.2517	90.3537	91.6933	75.3932	67.0281
	48.6486	46.2687	43.75	51.4286	63.5659	57.4713	66.6858	66.0183	24.3655	52.8736	49.7143	50.6329	72.2222	38.0165	57.1724	59.5048
	32.4074	40.1274	40	33.4764	41.2903	40.625	59.7639	51.1364	31.8367	27.7273	49.4118	50.5102	44.5122	44.382	64.6709	57.3427
	28.7554	25	15.2439	13.8462	33.3333	32.7381	34.322	32.1811	25.8675	38.8646	24.6951	36.0825	36.4198	52.7523	49.7081	40.7334
	73.8255	74.2857	56.6406	56.5714	66.3717	67.9245	76.0989	74.5242	76.4535	80.2158	55.8747	55.4487	77.5862	71.5686	69.8165	68.7144
	68.617	56.2189	40.3458	36.9176	75.4545	66.4122	53.688	60.9395	61.8005	74.7423	37.218	23.3898	67.2	56.0976	50.2092	44.4963
	70.2614	61.2676	21.7742	13.6882	82.0084	77.3438	39.0873	33.6665	75.8242	66.3014	14.7287	15.6352	85.4651	69.708	27.3196	26.6179
	79.5455	53.3333	69.8925	67.6259	76.0736	85.9649	84.5586	90.2511	81.4286	78.0899	78.0488	70.3448	78.8889	82.0513	75.5711	79.5446
	47.3118	47.7987	20.9677	25.9386	61.8644	52.8455	43.8472	40.3491	44.1558	40.4255	13.7457	12.8617	24.8366	39.8374	31.9414	26.8879
	37.5	27.2189	48.2143	40.7186	42.4419	49.8141	55.6619	70.5246	34.2508	50.5952	54.0284	32.2176	48.3516	38.6364	45.9302	39.9467
	36.8571	36.014	28.0443	23.3533	41.9355	36.3095	51.4023	37.2317	44.8387	45.3674	32.3077	44.5313	48.0583	43.6364	39.95	38.4348
	20.1863	17.7885	16.5323	10.4869	20.8633	23.4375	38.9879	25.2408	17.4797	24.7475	14.1221	7.3171	22.7586	15.6028	17.1686	23.4522
	47.1154	43.8424	19.697	19.0083	40.6593	39.4286	40.9754	34.9054	43.4579	46.0317	12.7753	10.084	47.7387	38.8626	36.6084	33.3187
	46.5587	32.3741	13.9175	10.4265	33.6364	50.5263	25.0023	36.4052	42.3237	30.2752	20.4082	22.0264	64.8485	58.5492	42.5009	47.9234
	5.4902	16.8196	5.364	5.3571	34.6154	0	27.7709	19.8807	25.1163	13.3929	11.3074	10.9756	23.5294	38.9423	21.7151	30.9023
	67.4194	62.6459	32.8205	40.3846	68.5393	56.2189	58.6137	51.495	63.8211	63.1034	31.4286	28.9916	63.9706	75.4717	44.5454	48.6511
	79.0476	82.449	57.1429	58.9552	74.2081	89.2216	82.1837	70.8137	71.3092	73.1602	47.8261	36.9478	72.8395	75.2381	70.7744	68.6191
	65.4135	69.3069	13.1356	19.8113	79.3427	71.5447	35.6422	34.2018	62.7451	68.4211	15.1852	10.7492	65.7303	61.4907	28.4695	33.7355
	74.7126	75.974	48.0469	50.5415	71.7314	73.2143	63.5536	71.8387	82.1429	76.7705	62.3693	68.5811	79.7101	81.761	78.5871	74.0845
	20.1878	22.5352	11.3514	9.9656	20.2797	28.1437	29.9283	28.1451	18.541	21.9512	12.2302	13.5021	40.8	21.7391	35.9076	38.3989
	67.0251	65.5844	45.283	49.2891	60.396	60.241	69.4499	61.8729	70.2703	82.3899	37.3333	64.0719	86.2069	77.2152	76.9546	72.0708
	73.7864	72.314	40.9483	35.4839	70.3448	76.7442	56.4335	56.7428	77.619	68.2927	40.6015	25.8824	71.2871	70.6977	52.1014	50.2389
	20.3636	26.1905	23.5537	29.682	46.6667	26.8595	49.1007	40.8304	38.4298	33.8542	36.0248	44.4444	24.031	52.3529	59.9627	51.0235
	43.3862	58.4906	65.035	57.5758	60.6383	64.3836	82.7105	76.5912	61.5385	67.2727	63.4286	48.5915	66.6667	64.6552	54.1338	46.1207
	64.5669	41.358	32.5581	27.4131	76.6667	44.7471	47.7745	48.8811	61.597	67.4757	37.8723	62.0192	54.5455	65.6716	69.4865	50.2812
	35.5224	31.3953	53.0055	50.431	52.0833	49.7608	72.5181	67.5999	34.2262	32.8829	37.7483	39.8148	35.5556	46.6667	62.3602	59.1179
	56.391	54.7297	43.4343	41.0156	72.381	65.8291	64.5999	56.495	67.3684	60.6061	52.0362	45.3815	58.125	62.3188	62.1929	60.0658
	46.771	51.7906	45.1923	46.6981	60	52.8902	64.7689	63.7635	54.1391	52.6012	39.881	44.7867	60.8696	45.3634	57.8162	61.1826
	45.2532	56.5854	16.6667	15.3846	61.9048	50.3597	35.5437	33.1399	59.5238	37.9808	26.2222	33.6283	62.0253	47.8873	46.0432	40.37
	88.255	86.7742	71.9298	56.4815	85.5346	87.5887	83.1624	81.8617	89.8964	88.417	66.3043	51.8657	88.843	88.8393	75.8954	76.6257
	45.5357	41.6667	24.1692	19.213	49.6183	52.7439	39.1741	40.7973	31.9149	31.7422	18.8889	14.1479	44.4915	30.6773	29.7286	31.3647
	66.0584	59.6491	50	54.5161	69.5313	79.3388	65.9861	75.0803	71.8978	76.652	55.2124	50.7092	83.0882	70.7692	71.1215	74.3478
	30.5263	32.2751	44.6009	43.8202	35.2601	26.8657	67.8033	57.1671	31.9728	43.1193	57.9439	63.5922	41.1043	55.4878	77.966	65.8005
	40	39.0057	21.1538	24.3437	44.5455	48.072	40.4611	41.577	41.4313	43.1373	18.9824	16.5198	52.3077	54.3956	31.4217	39.6382
	22.8571	26.4423	48.3721	41.048	30.7692	40.4908	65.1649	60.7834	34.1549	26.0664	38.1743	33.0961	37.0588	29.2398	64.2593	52.1447
	43.0464	25.6198	60.5128	54.4118	42.5532	37.1795	78.5646	72.8837	28.9562	38.7097	53.75	56.8807	51.0791	39.2157	79.1197	68.4594
	58.4158	51.8797	51.2315	56.1576	59.7285	69.0722	75.3576	68.5333	76.5217	56.9364	55.9211	54.4974	68.8372	58.4158	67.4051	68.3594
	11.0032	17.5926	11.6935	12.0438	28.4884	23.6111	22.9	37.3154	21.4106	11.3281	9.7792	13.6519	21.7877	26.7045	30.5693	27.2059
	58.2996	48.1481	53.6842	53.0233	77.7778	68.1564	68.3335	74.8359	53.169	56.6667	54.3353	51.9231	64.455	71.4286	73.6369	64.3931
	80.0493	76.8657	53.7396	62.1918	80.7339	75.2294	77.8838	74.4373	77.3092	80.4444	68.7316	56.5104	84.3648	73.0978	78.0057	74.3482
	12.6126	16.6144	13.3333	10.2804	16.3121	15.1316	32.0655	27.9224	10.5691	8.8235	8.0808	8.125	19.7674	15.3846	9.0257	14.2545
	43.2836	44.0613	23.5294	36.4444	54.8223	55.1402	40.8563	55.4657	54.9801	65.4545	34.4948	49.4424	67.4286	64.9351	62.1996	48.3156
	37.5776	38.189	47.2103	38.4615	51.8519	43.7908	56.2659	65.7336	55.2419	41.6667	34.4948	51	42.487	49.4444	34.445	40.446
	27.2446	25.7862	9.2896	13.3803	17.1315	15.1515	27.4947	31.4923	40	11.8056	21.8623	16.8831	20.7207	36.3636	32.4817	27.7448
	28.6713	36.0656	6.6148	14.978	25.3165	42.029	30.6257	27.2791	29.1513	31.9588	3.8062	7.6923	44.697	36.4458	19.4828	30.6507
	58.982	62.8676	27.9762	26.3298	70.1923	52.3622	43.9998	46.5689	58.0645	72.4739	18.595	23.125	64.4444	58.9623	30.5806	32.1429
	34.5455	45.5026	22.179	12.8788	31.1927	29.703	43.54	27.7014	25.7764	53.886	14.9466	14.9584	44.6429	45.8824	25.1037	36.0054
	27.8125	47.8814	28.0851	42.4	50.9174	45.679	61.778	44.8813	48.0874	39.0625	40.107	40.1361	39.548	35.3448	56.8018	49.1476
	78.5714	73.8197	67.0103	56.2189	74.1259	78.8462	78.2616	81.1157	77.8626	77.7108	66.2879	54.3689	80.9339	80.8511	80.2569	77.6055
	81.694	87.7698	62.8342	55.7841	81.6832	84.2593	76.9596	77.7811	84.9372	82.874	60.3989	58.1081	85.2941	90.1408	73.2858	79.8385
	73.607	57.9235	24.7012	25.6579	69.6078	73.0769	53.1578	33.3123	59.816	70.6349	28.5199	29.7659	60.7843	71.6814	56.0188	48.697
	61.1452	63.6569	62.8866	57.0439	70.2857	53.4426	82.6969	73.3439	55.6675	57.1816	45.5939	42.1286	59.1667	52.9762	73.9841	72.6826
	88.4058	86.4224	62.6168	71.8841	90.4639	94.5455	83.3221	87.2463	91.8239	75.1645	67.8733	79.5455	87.4396	86.5702	79.2407	81.6516
	26.3006	35.2941	37.5817	34.2561	51.9774	32.0513	59.1511	48.7207	41.1932	35.6383	33.5079	30.6306	35.2941	49.5798	51.5063	45.5392
	69.0722	62.7986	8.4058	11.0588	69.9248	62.5468	25.9889	29.4398	62.7219	57.8947	9.5238	13.7592	74.0426	63.4409	22.7982	38.7598
	66.6667	63.9706	64.4269	58	59.0476	82.4	81.5627	76.8275	63.0094	72	55.3125	46.7433	69.9454	73.1481	68.9407	71.0259
	21.6931	15.7143	8.5714	14.7059	24.8322	25.3247	26.8026	32.3875	28.0632	26.9504	11.284	14.6119	20.7792	26.045	36.8687	32.1916
	7.9545	7.6503	7.732	11.1111	4.0268	9.375	37.7946	16.9319	9.1772	2.1505	7.732	13.3891	9.0909	7.2581	20.7167	19.0901
	33.4471	41.3408	9.2437	10.5058	25.2252	49.0291	31.109	24.5049	23.8494	37.6623	8.4795	5.4475	6.4516	23	7.1153	8.3344
	12.3324	22.7425	16.9643	15.8621	22.5	40.678	34.2224	34.4638	34.8341	17.0455	32.2418	17.4098	11.8012	11.2676	31.084	26.7415
	59.2025	50	31.5217	30.7692	57.346	63.3987	50.7145	47.4315	61.5385	54.7112	25.969	25.8706	65.3846	56.4417	40.0827	50.6899
	68.1661	73.913	32.0988	17.8947	67.4556	69.4444	39.8929	45.9528	78.2143	76.4228	18.4028	16.7347	79.021	74.7899	38.9895	45.1413
	41.9708	23.1707	33.7079	32.6733	46.3964	43.7229	49.1218	53.0925	50.8772	38.3529	23.3645	31.0502	42.1384	40.5316	42.8851	49.364
	57.1776	49.2625	47.7663	44.4706	57.4468	72.449	60.2496	67.757	39.4608	54.6961	36.6071	44.4776	53.2819	41.7722	75.9176	61.7346
	41.5842	49.789	44.2149	44.2244	48.2014	53.3333	66.2281	57.9237	39.6825	40.2439	35.061	32.967	41.9162	58.9552	50.6629	44.6889
	58.9286	58.0189	57.9882	58.6957	49.0066	50	79.7582	72.6331	62.3116	40.5882	32.4111	34.2857	47.619	56.6845	61.9906	57.8927
	25.974	22.4719	33.6283	30.5755	35.8491	40.458	52.771	47.1263	18.4438	21.4047	44.8161	21.2454	22.4138	12.7907	36.5498	35.4782
	9.0604	17.5781	7.5812	8.156	16.1826	24.5033	27.2358	24.1736	15.7303	11.1765	7.554	7.1685	20.2312	20.354	23.519	25.9141
	28.6885	24.7387	16.4557	11.4198	22.314	25.5034	32.3219	31.2229	51.4599	41.3408	21.4047	30.3797	31.9149	39.7849	46.1574	44.5513
	33.8816	43.5811	39.5349	29.8701	46.6258	41.0112	55.0699	49.9989	40.3587	42.1622	27.6094	21.6301	46.9072	38.5768	43.0769	47.4396
	46.875	42.3868	19.6429	14.0496	63.8298	46.8966	35.8775	33.465	38.9892	31.1377	17.8571	19.4553	36	54.1284	30.4113	31.9132
	22.695	17.9348	8.3832	7.377	25.8333	25.5034	31.2682	20.1332	8.2687	13.4921	8.6066	7.4219	23.4513	19.6507	18.2934	14.3111
	41.0714	36.1775	25.3456	14.1264	29.0155	40.1042	38.2248	36.8808	31.1594	33.3333	19.0031	7.8498	31.9149	30.1508	27.3878	26.9311
	58.2915	55.9524	48.3607	50.8772	66.8224	70.9497	73.493	61.3769	66.6667	64.0845	51.4493	62.9167	75.5365	65.5814	75.1162	69.6439
	63.0542	60.221	43.1818	44.4954	70.7182	50.6757	61.0431	62.2516	56.0322	68.7075	43.0894	40.3101	59.2784	51.9031	54.7218	57.4255
	47.3881	47.4654	19.8675	10.1523	35.8586	56.213	38.3964	27.2243	45.5657	53.6036	10.7692	10.5991	58.7719	56.4748	20.1529	26.7157
	31.5789	30.6122	35.1064	32.6633	41.4414	17.8707	50.8319	52.4798	22.3496	23.9865	32.5203	36.8715	20.2703	28	41.819	25.9912
	65.93	71.7557	55.7656	55.4562	71.1538	69.1388	76.2731	70.472	68.764	69.2144	52.1024	55.1845	82.6667	72.8033	77.4778	78.0773
	5.5172	13.0435	4.186	3.0928	27.3063	14.7059	15.1667	27.6227	13.8514	6.7416	8.6022	2.1164	8.642	18.5484	27.2863	19.5444
	86.1461	78.9969	71.1191	72.1612	89.0476	79.5918	88.7166	90.0689	78.7671	78.5953	62.2291	59.8972	84.0278	77.9412	87.9597	86.3538
	48.9474	46.4567	16.2011	17.8808	46.798	47.2222	39.8433	29.7406	40.2299	41.0526	21.0811	24.0838	52.5424	57.0093	38.55	34.9627
	76.4957	69.1429	64.497	65.1515	79.7546	75.8427	87.6047	77.5094	73.0769	75.5556	66.3333	47.0817	70.9877	80.5405	66.8702	68.9404
	70.0809	72.1519	47.3684	43.299	80.9816	69.4737	63.3984	62.7327	62.2478	57.5949	45.1104	28.2609	66.9421	62.0968	45.7966	45.2801
	76.3407	68.4492	62.6582	48.8055	72.6496	72.7778	69.794	77.1101	75.0877	79.2453	54.0785	40.0662	73.8562	79.558	67.3922	69.4366
	89.3733	85.0694	63.5659	61.2766	84.0909	80.7947	84.2419	76.0241	89.0411	88.4793	66.1597	60.6061	89.8876	84.375	83.4982	86.0565
	10.3448	8.9431	14.5923	10.5263	9.5238	10.1695	30.2778	30.2541	11.1554	9.205	9.7276	7.874	6.1111	8.0292	11.1151	12.148
	47.2527	37.0629	38.3838	26.893	39.2765	42.5076	51.8189	48.821	35.0993	33.9523	29.9107	22.8792	39.3795	48.1481	40.5233	43.779
	60.6557	64.4366	39.196	40.5405	72.4138	62.5514	60.4377	54.6209	59.4828	62.6506	28.3636	25.2212	66.1111	55.3459	47.3168	49.8772
	42.6174	33.7778	45.2206	38.4328	57.377	55.5556	65.8637	53.0985	46.2783	48	36.4548	28.629	29.2208	49.2308	48.7225	53.7449
	58.7302	68.4211	69.0323	69.1011	78.2895	67.8899	87.7828	85.6577	67.284	62.5	71.0843	69.7802	70.7692	83.9378	87.7196	75.5234
	65.625	70.0288	46.4968	47.3846	66.1458	62.1212	65.1781	64.009	67.7914	64.0845	55.8065	53.2544	62.5	71.978	65.5476	66.6722
	38.9058	43.0769	16.2055	24.026	19.6721	42.6752	29.9755	45.5556	33.5135	19.1919	11.2045	8.2418	29.7872	33.9181	36.7185	26.6955
	78.3427	74.3945	57.7273	54.7912	76.3736	74.6193	71.9361	75.8062	75.1958	79.8883	49.5633	39.7985	82.8283	83.792	78.9966	74.2448
	47.5973	42.577	19.3705	15.8392	57.047	60	40.1799	30.1919	49.7368	57.7855	24.7881	28	38.342	50.625	36.1946	30.6035
	78.6611	78.5156	52.4324	53.7143	78.6517	86.7133	63.5865	77.7129	74.6835	76.0563	53.8462	35.426	79.8419	86.4583	52.0431	56.7123
	9.5541	15.0538	13.3603	12.5	38.4615	15.9664	34.2624	26.7392	9.0909	12.4481	11.3475	4.6875	10	7.767	19.8992	13.354
	79.0476	77.9359	62	65.8537	69.4611	75.6303	81.4243	81.5507	81.8505	77.0073	57.868	68.7225	70.7627	73.3696	75.1123	79.2098
	75.4167	82.266	59.4059	53.5714	81.1321	80.5369	73.5409	74.5509	75.8755	69.1489	56.8915	58.4967	78.607	82.7778	80.224	80.8253
	51.9737	42.328	44.6154	49.7835	68.0723	57.8261	59.805	69.6857	53.6	51.3986	46.0076	43.4944	73.5294	61.7925	69.6446	68.3851
	59.1772	61.6505	39.0438	32.2115	61.9718	70.4663	56.0815	50.1439	65.4987	61.5385	36.1111	32.8302	66.4557	61.0236	46.2018	44.8193
	50.1031	49.2669	14.1104	11.9593	63.9676	47.4886	29.2354	31.7822	57.485	52.8947	12.6722	11.6402	58.5774	62.5698	31.221	33.3211
	71.9101	81.3953	62.3967	44.7811	63.9098	85.2941	79.2283	62.8898	76.7313	76.8072	52.6132	41.1392	85.7143	78.0822	54.4032	63.1013
	50.3906	58.8235	21.4575	17.4797	55.1913	41.6667	34.8687	39.0061	45.2632	50	21.3992	17.341	35.0785	50.2165	25.3054	23.6317
	63.9752	71.3592	40.8333	33	75.3425	58.6592	56.4696	52.2689	65.9004	60.6272	34.2466	42.1941	80.3922	42.9245	49.7892	48.188
	20.4938	13.7026	7.1429	9.7884	27.2727	14.1104	34.6051	17.1974	18.8053	17.4731	9.633	13.2832	29.5019	25.7028	25.1885	24.7841
	9.6591	20.1166	24.0664	25.3994	10.7143	15.7407	47.0239	37.3036	9.6179	20.7756	17.6962	25.8979	23.7374	23.3533	21.3761	33.8948
	33.1081	37.5839	32.5581	50	53.5885	54.7511	60.7599	56.6541	33.7748	50	48.3193	50.5882	44.1176	44.9198	46.8928	44.9913
	55.8442	51.3595	15.1515	20.4918	58.1081	40.411	32.6238	37.8205	52.8205	60.9302	35.3211	25.3521	63.7931	48.1818	43.849	38.6574
	51.9737	57.6923	49.4444	53.7234	71.875	65.4639	72.5973	65.291	39.3502	57.7114	42.1296	34.2593	62.069	61.5789	64.5919	59.7738
	61.8026	63.3333	57.6923	46.1538	74.0541	58.5526	71.7526	66.7852	66.8675	62.5592	56.8493	39.8438	60.2679	54.6559	57.4784	67.599
	10.7492	57.5758	7.4074	12.6316	20.1613	22.3684	30.3036	24.4086	3.7559	23.2323	16.0256	10.1563	33.3333	19.3939	7.9491	15.9972
	87.4459	86.4693	71.8663	67.6923	83.3866	85.9532	86.3964	87.8038	85.8333	80.6789	74.1597	67.696	88.1279	85.3261	87.4537	87.067
	61.9855	66.0976	54.0541	59.1195	69.5122	77.2358	74.8677	72.9155	69.6347	73.3509	60.2083	60.274	74.5763	70.603	77.0984	74.7408
	63.7051	41.0931	38.2932	29.0816	57.284	57.5145	52.2919	49.6868	49.3014	57.1138	26.2264	23.4323	50.1493	43.3839	23.9229	25.0474
	45.8716	41.7808	43.7642	52.2565	48.7179	52.1583	66.0987	64.508	49.8747	55.8648	49.4457	44.0605	60.9649	68.4971	70.2145	69.7805
	17.1355	14.8688	17.6692	27.7778	52.0548	41.1371	48.0484	31.9795	34.5277	22.3496	27.8302	27.5641	33.1169	62.9032	50.5605	40.3817
	89.645	90.4918	75.4098	66.1808	95.5056	94.4444	88.2575	87.8883	89.9705	92.0981	70.8683	58.2609	89.9614	88.5417	86.5657	84.0109
	64.752	73.2899	59.7973	57.4026	73.494	66.9565	75.3979	76.3411	66.0584	69.8413	47.1939	39.0323	69.7959	68.5039	65.0503	64.3218
	11.3095	8.3636	12.6437	9.6234	17.1975	12.1622	20.6576	36.1441	10.9415	6.2914	7.4205	7.2165	10.6464	16.6065	24.6766	24.9717
	84.2814	85.6604	67.9245	63.4354	86.4151	84.3137	82.6508	83.1828	81.1395	85.5401	60.6911	46.1066	87.0036	88.5942	78.9625	80.385
	64.6789	67.8392	49.7854	51.6245	68.254	80.3681	74.2679	61.5044	53.0466	56.9038	30.8057	19.9262	71.1409	59.6386	39.5523	40.7994
	73.8281	65.5172	63.4921	56.3218	72.5352	73.8916	78.5557	75.5952	77.9904	75.3138	64.9194	62.4339	73.7089	77.3256	69.9429	75.2267
	43.6047	40.6176	32.0225	30.1887	38.6139	47.3016	51	45.5347	39.1466	46.18	28.4615	21.3873	34.1176	45.2196	52.0701	44.495
	78.2178	79.235	67.5	66.8605	74.0741	81.0345	81.7043	86.9723	79.558	79.8942	78.0142	76.6304	92.3077	87.7729	86.2745	83.8246
	66.8731	69.4678	58.9744	50.6361	69.7917	68.6347	69.7214	74.1823	70.6362	74.0899	46.5479	47.2941	71.5447	79.7619	68.2518	70.6029
	42.9501	50.6061	38.0952	38.1381	55.414	51.3011	55.7877	54.7023	51.1688	49.3377	30.4124	27.1264	30.9804	44.3182	44.3737	50.7283
	27.5641	26.0073	19.1589	9.6386	24.2857	21.118	32.0865	30.9596	33.8095	27.8986	16.6667	11.1511	14.8148	33.0435	28.723	30.6571
	72.4852	68.3099	76.2332	57.2581	78.9683	80	85.1765	82.5496	75	74.1935	66.383	57.2687	73.6527	86.5455	88.0492	82.6829
	37.883	32.5373	12.7586	12.0743	41.9847	35.9712	28.3112	30.7355	35.0829	29.6842	10.8824	11.745	29.1946	36.0563	23.5417	25.5558
	32.5373	27.7778	26.3538	22.0974	35.6098	29.2237	45.3968	37.2564	15.1724	27.0096	19.6721	20.4461	20.0957	38.1443	49.6941	40.7549
	56.6524	64.527	64.557	52.2556	55.0388	82.3529	79.3924	71.5577	64.6875	45.9547	53.8983	61.4286	69.3431	31.2	66.0857	72.0305
	77.9503	87.415	66.7857	67.4576	82.9787	83.3333	82.4443	85.9059	83.9286	80.5263	67.4699	60.473	84	80.6867	80.3724	80.4273
	71.2963	69.0083	60.515	50.4702	68.1102	72.8395	71.8847	73.1731	75.8929	68.1275	53.6977	51.3333	80.9816	87.7193	67.6616	72.0287
	80.4878	80.7273	62.6316	57.5646	87.3563	71.5278	72.6701	81.5799	80.7339	74.4337	62.8472	49.7674	80.6202	72.5	75.8559	84.6285
	78.2418	80.3357	66.6667	70.2128	70.438	83.8384	89.588	81.3126	84.5805	80.0926	83.1169	75.3425	84.0637	85.3047	83.6249	78.9464
	78.2609	81.685	76.0116	70.0461	86.2559	82.8794	91.2668	88.7628	80.3695	81.5182	67.9901	70.347	77.8195	89.1775	84.4414	84.5617
	20.7792	25.8427	12.1849	10.9966	10	19.0083	33.7746	23.3475	18.5841	14.359	5.1064	4.4728	5.303	13.4021	10.7164	18.5164
	47.0297	64.2857	43.9732	39.1534	51.9417	71.308	64.6025	52.4423	48.2955	59.5833	21.9949	20.4225	53.2934	46.9388	46.147	51.5252
	81.4634	79.8144	37.7451	44.9383	74.5455	77.5281	63.2521	53.3424	86.4807	71.9512	37.2159	30.7522	81.9113	63.0435	42.1113	47.4755
	28.744	20	4.3165	2.3649	29.8039	25.1852	15.7926	24.7575	32.7635	40.9471	7.047	2.6756	38.484	33.5404	24.1685	22.4346
	59.1592	66.6667	60.6965	58.9421	66.0777	74.0088	77.3292	76.1293	63.895	67.6568	60.9284	59.3496	65.4362	67.0412	65.238	62.8693
	72.4806	80.8219	74.7863	59.1623	79.8319	81.3853	86.0495	81.6936	87.8947	71.8182	72.5888	74.2739	77.4059	71.9368	77.4973	75.4875
	52.0446	31.5	18.8119	25	31.746	58.042	44.7537	32.8478	55.1587	45.6456	25.0883	30.0971	48.9933	54	52.0916	52.3129
	83.165	90.5109	56	47.7366	88.4058	82.4468	68.6316	68.8489	78.2427	85.5769	37.788	25	80	89.0909	64.895	63.1705
	44.2308	45.5013	18.4	19.6429	53.7975	41.6667	32.5244	39.2256	43.1507	50.2841	23.5732	31.4176	41.433	52.4272	40.3413	34.9316
	23.0769	24.4565	23.301	13.7809	25.5435	22.8814	30.1465	40.633	27.5556	23.9766	17.6471	16.3866	22.3464	21.3793	36.2996	30.5257
	45.7447	56.391	63.1579	60.596	69.2308	67.7083	82.8963	74.5398	57.1895	56.8889	59.4512	47.5655	48.4848	52.381	76.5949	82.3032
	32.0557	37.013	26.9767	23.9437	29.1139	33.1395	47.5446	37.0543	31.2668	30.0518	25.3333	22.8137	26	39.7351	33.5235	31.66
	19.6507	12.6904	27.7778	35.6557	39.3443	23.3645	53.5816	43.5212	22.6708	33.6585	36.5854	37.6033	28.481	41.7625	59.4551	52.2004
	61.0442	54.9763	44.8864	43.8503	50.7463	55.6701	61.2121	61.1714	58.5938	60.2837	39.6078	41.8301	64.9746	66.9355	51.0138	55.7171
	71.6599	72.1569	66.055	61.2903	82.9268	78.2857	77.7153	83.2757	74.2857	75.8993	69.4444	52.6749	81.6425	78.7546	78.5304	75.9207
	92.8251	87.3786	78.6517	68.7285	86.0606	84.8739	88.8947	92.1249	88.9231	87.1324	74.4	70.6485	90.2439	81.4286	86.8336	91.7845
	29.6196	47.5275	6.9079	5.1136	71.1864	46.8504	17.1789	28.4384	29.2308	25.6667	3.9698	4.3257	35.8209	51.751	25.9462	31.973
	74.3506	74.0088	65.1786	73.617	85.3503	76.4444	86.1159	86.256	69.9571	68.3099	74.0196	71.6049	68.4932	63.4831	73.37	67.8705
	63.7427	75.1381	57.7273	59.6859	67.7019	77.0992	70.0986	80.8877	66.5198	62.1212	55.0562	53.11	79.4521	67.2414	70.5161	66.8892
	76.4957	69.0566	72.9839	65.7534	85.5422	79.8611	85.9585	86.3395	69.4737	79.3939	49.0566	48.1818	61.7801	77.0642	89.6149	87.1824
	51.9164	46.8992	42.126	31.8725	61.3953	58.4362	49.6975	57.8295	54.918	52.1739	40.3756	37.6307	61.5764	52.4887	58.9043	52.1591
	69.2308	75.7937	70.297	54.321	66.2393	83.9196	76.5482	81.5327	72.6962	76.0684	60.166	73.4807	75.3425	65.3409	78.7444	73.5253
	40.0763	34.3681	19.7849	24.1685	50.1859	35.3741	40.5428	36.8402	34.4291	35.7456	13.211	12.4211	37.377	38.2289	33.0221	30.5054
	88.7283	89.9563	57.4219	56.0606	90.4762	80.2817	72.7577	74.1499	85.1765	84.3621	43.1111	47.205	85.5422	83.5498	59.4986	68.1338
	78.2979	85.4701	70.5128	71.3355	73.1884	84.9624	86.635	88.5314	73.7255	76.3948	79.0378	76.9811	81.25	86.3071	88.0882	85.1817
	34.6561	31.0714	28.4314	14.4033	35.3125	16.6667	43.5201	32.6182	21.729	28.5068	20.1201	10.6195	20.7273	23.9216	21.3966	30.3432
	25.4032	24.7588	41.0714	39.9254	44.9198	32.2222	60.5646	53.7356	23.4043	28.2787	40.1434	49.8084	44.2478	27.2277	66.9966	66.1114
	77.2881	95.9459	70.3196	72.2222	87.0968	84.8315	88.1265	87.6871	86.8996	85.6808	49.0196	47.807	89.083	92.1053	78.0628	76.4285
	42.0863	50.1529	36.747	34.689	48.227	44.8529	48.6803	56.0133	44.2197	69.5402	44.0678	44.8747	56.383	60.1156	63.2878	41.4889
	23.2719	33.2298	37.5321	32.6241	33.4347	36.2264	51.3032	52.0886	21.1236	25.3676	31.4342	29.1667	27.8571	30.3226	49.5277	42.2429
	75.5814	69.6486	57.0447	57.6159	69.5853	80.7453	73.7034	74.1736	70.2265	76.1628	61.3636	71.2418	73.1034	80.6667	76.0976	74.8532
	35.9347	44.3902	16.8367	9.5238	37.9104	46.7172	29.4547	30.0216	37.8543	41.4322	15.6177	12.8099	49.3927	47.1947	41.3414	42.1979
	25.6881	20.0573	24.4444	20.8333	19.6581	25.2212	39.2788	39.1127	24.0132	23.7942	16.9312	18.2927	22.541	20.9964	36.9368	30.3351
	69.8795	75.1908	49.6914	57.6503	81.337	74.7525	66.7876	73.6664	59.2326	61.7857	44.1919	34.3675	67.2414	65.0289	55.2096	52.0836
	58.6957	57.3171	53.0435	54.2683	59.8639	55.8011	73.6628	66.7549	47.8571	68.6411	62.7219	63.6364	68.254	63.9344	73.2929	67.0773
	60.3053	50.2747	53.6443	63.8418	65.3226	67.1429	77.2792	73.307	59.9057	57.3733	59.1549	56.3492	57.9114	70.6349	72.8529	66.6307
	7.8488	14.0426	9.1892	26.3975	1.0526	28.2609	24.9499	43.6776	14.2202	15.7534	28.4672	25.7353	19.2308	1.3333	16.3338	10.7355
	33.0904	42.6025	29.6435	28.869	45.5947	51.5837	47.7924	43.7268	51.3274	51.1022	38.9655	38.587	45.6349	53.2151	62.4895	55.985
	54.9206	50.3497	57.6023	66.7954	58.046	68.4783	81.4393	75.9434	68	48.3871	74.0741	64.4068	38.8889	72.7941	70.0325	56.7641
	63.0282	66.5236	44.6352	53.4483	60.8	65.4412	66.6837	64.3773	58.9641	70.4082	46.5347	40.3846	73.8318	53.2407	65.9486	52.6787
	41.3462	36.9565	18.0851	11.9565	48.3871	41.2121	32.069	30.9428	31.5126	35.0515	10.2102	6.5156	27.3973	36.4407	27.3611	27.9074
	60.6112	56.7669	25.3369	30.1149	56.6845	70.7989	47.9712	40.4442	61.3014	55.6989	32.5203	34.5771	52.8	42.1546	36.3854	39.7878
	69.8276	66.4032	50.2463	50.6977	51.0345	61.9048	64.3889	69.4969	64.0816	66.1765	53.5398	51.4768	76.9231	74.8663	61.4826	57.6638
	84.9558	87.0968	64.9123	62.3188	83.3333	86.1789	78.0213	82.1392	80.2239	84.0532	60.515	57.3034	86.3095	82.5112	81.25	71.5406
	81.5642	83.3333	64.2105	63.1579	74.3017	83.9161	76.6254	83.671	74.6224	81.0185	47.6923	45.4545	71.8121	84.1463	82.7003	72.8625
	9.1413	9.127	8.5366	6.7416	8.3333	6.7265	28.688	19.3985	3.3058	21.7822	11.0656	18.9266	12.2951	6.7568	9.8456	17.6345
	94.0341	86.5169	73.6041	65.0407	91.8129	94.9367	83.0392	88.4066	92.9471	92.7273	63.2143	61.8868	97.5806	91.8033	86.4861	90.5872
	65.9517	56.1713	30.2387	26.8657	66.4948	70.122	52.1739	37.685	76.5957	78.9474	39.3333	51.4739	76.9912	69.3023	60.0033	42.9908
	38.0032	42.1217	46.0546	45.6047	46.3351	41.0628	64.2387	60.1023	50.7022	61.6695	41.1313	49.7026	59.8746	40.6417	48.098	46.9478
	58.3969	57.0776	42.3529	36.5741	64.3312	51.4423	53.9045	57.6938	64.3917	57.9505	38.2353	42.0513	57.9208	64.186	54.9427	50.1305
	60.5364	47.0297	3.2967	5.3872	56.3107	57	18.8667	22.4485	47.0588	39.5833	6.2016	10	56.2842	67.4797	18.9187	40.3264
	28.125	27.5424	14.2373	11.4478	26.3804	22.7778	33.6193	24.6553	28.4866	26.5625	9.2958	8.7838	33.0508	38.0282	19.7147	20.9699
	57.4132	64.0777	53.125	50.4425	72.973	60.3448	69.7017	66.4198	51.5924	59.589	41.3043	43.75	54.8193	61.7347	63.5566	59.3774
	56.4356	45.8065	25.6098	21.9653	39.1705	33.8028	48.848	31.2759	24.4604	48.1283	13.2275	9.1633	26.9841	35.0598	28.1803	26.2142
	58.4352	59.1054	48.2192	36.6234	53.9519	57.3705	59.4259	57.9589	58	60.9819	31.1558	25.066	63.8225	65.3285	57.8103	54.5731
	55.4656	45.0262	44.2105	33.6323	25	56	63.7821	46.5876	73.1959	35.4167	50.5348	33.8926	26.1146	73.8854	44.4517	47.0713
	15.8996	27.2152	15	21.2766	44.2029	28.4264	38.612	30.1656	13.2231	11.5942	18.9815	22.6027	3.0769	35.6436	24.7723	18.3107
	47.4074	49.5468	20.5128	27.7439	41.9231	46.0123	38.9252	41.8257	55.8195	46.4883	25.5605	20.8437	48.7805	49.6124	45.0827	46.7865
	61.43	62.08	44.8735	42.1053	62.5912	67.9458	56.2387	63.2061	66.1104	67.9525	40.1821	37.4677	64.2706	66.18	58.8784	59.7405
	60.3774	55.8394	39.7683	40.8304	72.8261	56.1111	50.4403	62.6055	68.059	69.697	42.4149	40.5488	74.6193	74.1228	53.0412	50.0349
	59.5238	60.0746	39.7163	47.541	69.685	65.6522	61.0113	58.6771	66.9927	74.0741	50.7692	54.5723	77.0213	61.5094	62.1917	69.0797
	80.8163	78.022	70.8075	62.5616	79.2208	76.8519	78.0442	87.6914	79.2857	69.7802	65.534	59.0909	84.2767	71.4286	71.25	79.7421
	51.6364	43.4326	32.6816	36.6279	59.3301	51.699	58.7149	42.9216	61.6179	49.4094	37.5215	37.1717	63.7306	60.1093	60.4296	51.1819
	91.5761	84.2482	66.0714	65.3543	90.3226	90.9091	80.297	83.4482	89.7384	88.8	64.5161	59.4132	91.0959	86.3158	73.5597	79.0503
	45.1104	56.3158	33.1579	33.4884	57.7982	64.6617	45.3831	53.5149	59.2593	55.6575	24.7423	40.4878	54.7619	36.1011	41.4226	42.0553
	82.243	74.8663	66.0377	55.6122	75.2066	85.2632	70.2197	83.678	78.1437	75	64	47.3988	81.2121	85.5422	59.4092	82.5756
	42.1875	25.1781	19.0955	18.3333	32.5088	35.7143	33.9787	35.6797	33.1683	30.3529	15.3266	12.6411	36.6667	43.0657	24.8512	21.665
	60.8451	58.1301	56.5789	54.2751	58.6538	52.1053	73.3505	69.6711	57.9832	61.7284	44.2748	47.3077	60.3509	57.0342	58.898	61.1892
	66.5625	67.7193	47.644	46.9697	56.4516	77.4436	73.2812	53.4959	71.6475	55.0955	39.5294	20.1474	36.8098	79.1304	45.6961	63.784
	40.5594	26.5092	53.1915	36.6255	44.3038	37.3563	64.8244	57.1551	28.4595	33.0275	30.4167	27.8912	37.6289	37.1795	66.2383	58.7982
	56.25	65.6805	25.1534	23.1343	48.7342	40.566	36.7708	43.6249	47.2393	62.8713	20.6349	15.566	46.4	52.0833	40.9035	38.1595
	24.1848	27.193	44.9838	50.6812	24.5223	26.5455	64.0673	63.6817	31.9481	25.228	47.1204	45.0382	27.758	22.4299	57.3994	54.9372
	37.5	30.3867	36.6906	27.7473	34.9282	54.0284	43.5802	52.9367	40.8696	36	35.1032	32.2581	34.8571	37.4545	34.722	30.3936
	52.0971	59	51.3393	38.0952	46.0432	51.0638	68.0927	53.42	56.1983	57.0732	38.4354	38.6364	46.1538	49.4949	45.6812	50.9459
	0	33.237	3.7037	25.523	0	27.551	10.8209	50.4839	0.4975	26.9608	8.3333	45.1064	47.5806	3.5714	0.4425	17.2956
	38.6617	36.1702	47.4074	49.5798	48.1081	48.8235	65.023	64.0191	38.2682	36.4078	34.3537	21.6617	43.0894	44.2857	61.0576	62.5416
	50.53	32.4242	33.2344	28.5156	41.5663	33.8462	47.7989	45.9941	51.8293	40.5498	41.543	56.4576	56.9892	53.7313	73.281	57.5999
	78.7149	76.1364	67.3367	59.5041	78.4689	84.3137	84.0226	74.8531	75.6923	79.5139	52.3132	57.384	80.2469	80.6452	76.8611	73.2438
	76.9585	78.1818	56.4972	52.2222	64.2534	71.7391	65.7459	74.9283	65.8273	73.4694	56.2212	56.6474	70.2586	66.4286	69.1662	68.9562
	86.4629	87.451	49.1857	50.7732	86.2832	84.7826	69.3629	62.5116	86.7442	83.7945	65.7068	61.7143	91.1765	82.1818	77.0999	75.7756
	20.9607	33.3333	11.8367	5.948	19.4737	21.0884	23.8681	25.8293	32.967	29.9465	7.2917	6.367	41.958	36.0153	30.0577	25.7109
	40.7895	44.6043	28.5171	24.1803	38.5281	44.0476	45.9418	38.66	45.5587	44.2675	38.0783	32.0463	41.989	41.7178	49.5949	39.228
	60.2703	72.8223	9.1912	5.1813	68.3938	82.1277	21.162	25.1052	61	66.9082	9.6	12.0401	72.8643	65.5431	19.109	24.4943
	71.1538	78.8845	68.932	59.6244	91.3043	76.7544	81.8565	78.5441	71.0602	71.2727	59.375	70.7627	73.5294	72.4444	85.7343	79.3909
	9.9476	5.1383	6.0837	7.4205	6.599	3.2086	32.9329	12.3215	2.507	4.3796	9.4044	6.9597	3.3981	9.5694	7.5216	10.7143
	57.5397	70.2326	32.9949	32.4675	49.7585	66.6667	54.0436	43.1666	59.8706	57.2917	24.9191	18.2927	52.973	39.7959	28.5767	42.347
	43.0939	45.2941	23.9631	32.9341	56.2963	51.3889	50.4254	38.2051	43.2258	48.6111	25.3394	28.6408	35.0515	47.2868	42.3426	40.301
	28.839	34.0852	41.5761	43.8095	71.1538	60.3206	50.6329	66.4677	49.3197	56.7976	47.2917	38.7674	31.5217	33.7438	58.4157	50.5989
	81.9923	73.4247	66.0959	61.9335	73.991	73.2794	81.9954	77.745	70.1183	82.9268	61.6935	57.2993	82.906	79.9197	81.8023	81.6013
	50.8696	41.0156	30.9859	43.2584	50.9317	55.0296	61.0573	44.8736	43.9791	38.9535	44.1406	49.7835	53.7037	49.0066	64.905	51.1018
	65.2893	63.5338	45.4167	44.8598	56.4315	63.8743	58.3563	63.5965	53.7255	50	37.931	35.023	56.682	45.1327	48.3127	53.7819
	31.6294	38.0471	28.3721	22.8956	37.395	45.0644	39.1408	43.7925	31	36.7491	26.8775	29.4671	37.0192	30.0518	52.0586	40.2003
	59.5588	61.9048	63.8365	55.6	57.9365	63.1579	82.3077	68.75	59.4855	72.1254	60	65.1832	72.8205	60.3239	83.7573	74.6534
	31.7204	21.8884	18.0556	14.5228	21.9512	19.2513	34.3687	29.7714	28	29.4118	11.2676	10.596	26.1261	28.481	19.8185	17.0455
	88.6792	85.8025	77.2321	73.0627	80	91.8919	92.4598	89.3904	82.8221	91.9643	66.3677	60.2459	89.781	93.5065	81.3615	79.9114
	86.4865	81.5126	69.6517	76.4045	85.9504	90.0621	91.1677	86.4182	85.8896	85.9259	74.4828	68.9655	88.8889	73.7624	79.7694	86.5477
	61.4035	69.2913	58.5034	56.4236	77.0701	72.9032	71.2552	75.1852	53.2258	75	53.3733	49.8915	76.1421	69.7674	75.2057	67.014
	52.7027	61.1872	45.3333	26.3636	55.914	58.7719	50.3433	52.8307	58.7031	57.1429	24.898	18.9723	63.7037	54.8544	36.7341	36.6816
	52.3385	42.9078	20.679	23.0994	55.8491	63.1579	41.0152	34.2377	50.5837	56.3798	20.0903	18.5745	55.2632	58.5366	57.1915	48.3435
	54.1284	58.1006	3.352	9.7561	43.956	22.7273	21.9676	22.5852	42	48.6339	7.6923	6.1947	38.0952	37.5	15.5586	12.7335
	67.0659	74.6269	53.6364	45.8874	67.6471	67.8571	71.9048	59.0552	63.0872	74.8691	46.6019	51.7857	73.545	82.5758	60.8954	63.2011
	26.9231	22.1277	12.6866	12.6812	16.4948	27.1676	28.4395	28.3344	29.9685	23.3333	14.5695	22	31.7647	29.6875	26.9144	28.8905
	59.6491	64.5485	62.1324	56.6952	58.8889	75	77.14	73.0793	49.5177	71.0425	54.1284	48.6301	65.6716	67.5	66.4911	66.3222
	55.1122	53.5055	34.9315	36.5915	58.9744	62.3377	47.6414	55.2703	69.774	64.9057	38.488	40.5325	64.7343	68.4647	64.2345	59.1442
	69.3333	59.9278	43.5294	52.518	78.0769	66.0714	62.7581	64.6756	61.0879	66.2162	49.835	50.1629	72.4832	67.7043	69.6015	66.7054
	31.0811	41.6667	15.5844	25.7919	41.3333	40.9836	25.7059	47.0215	31	27.6699	17.9577	24.026	27.6923	39.5349	49.9627	32.4529
	34.8718	43.2432	45.3039	39.7727	30.7692	31.982	48.1516	68.2446	25.4167	44.4444	45.5556	55.1724	59.5628	41.8502	52.9925	45.2136
	39.4595	42.9054	29.1829	26.7101	50.6579	48.6339	47.8995	39.3061	40.3409	33.4347	43.9528	43.3048	56.1728	57.0796	70.0192	58.5202
	39.0244	45.3642	3.9216	6.3291	30.5085	47.6636	17.2178	24.3404	23.4375	32.1637	1.4493	5.9633	47.4227	44.3983	8.613	15.5174
	2.1505	3.9548	6.5041	9.3567	4.5161	12.9412	22.1616	25	4.3046	3.5294	8.0292	2.8777	13.5338	5.6075	22.7589	29.5662
	75.4639	77.4194	60.6061	58.1683	86.2191	87.2549	76.055	74.008	79.5556	71.8404	58.0052	56.9554	76.324	72.9167	72.8037	63.9683
	39.4322	25.913	21.755	25.6944	36.2018	26.6332	34.7222	43.9345	38.5366	26.6187	32.9356	47.8261	69.4545	26.3918	43.6116	37.7243
	49.5637	47.2772	51.3678	35.2201	68.0556	60.8392	57.4921	60.2964	52.8205	48.5849	38.191	37.971	62.8141	53.6082	59.9247	56.7277
	52.9248	55.2381	25.6267	38.7692	58.4795	49.6894	46.9156	48.6199	67.6471	63.3846	42.757	55.303	67.8571	61.1111	54.7265	57.7927
	6.5502	0.8403	3.3333	1.1111	2.2388	4.4248	16.9325	18.6483	0.5051	9.375	8.3333	11.7949	1.087	13.0435	14.9814	1.2931
	81.3953	81.0127	77.1429	67.3171	83.8509	93.0108	88.2768	87.2923	80.4281	89.8305	64.7975	58.8235	90	91.1602	84.5723	90.2107
	59.5819	53.5088	59.1716	59.4017	63.6656	60.9155	77.496	72.1715	53.0035	68.2403	50	44.9799	61.8182	60.6936	79.2307	77.7214
	82.1355	83.7209	55.2573	47.2426	82.8746	79.3939	63.5279	70.0489	79.8246	80.3509	55.2212	55.6985	84.9604	80.7122	64.979	67.7957
	75.6677	77.3077	57.7869	46.281	80.303	68.9189	62.2114	72.9139	75.1295	75	54.1667	58.6207	77.3585	83.2	62.5582	67.6353
	64.4518	63.3466	38.1974	40.7801	58.0838	60.6061	60.329	49.6812	55.1852	60.101	36.4583	32.636	40	59.2199	54.6208	55.85
	50.165	37.6582	20.1005	6.746	40.3061	19.4805	27.3268	30.5479	38.6667	32.9861	19	18.9189	48.3721	34	21.8685	26.0101
	93.8111	89.4009	74.1379	76.9585	94.2149	81.0458	89.0451	93.0757	89.7727	86.6337	81.0427	79.0244	88.0952	93.75	87.9083	90.2245
	53.1073	47.7387	15.0259	28.5714	33.8843	49.7268	36.3205	38.2731	61.0837	56.3798	27.673	26.3158	53.7037	55.7576	37.451	41.264
	38.1579	44.0415	27.1889	30.6122	48.5075	40	47.7149	41.0767	47.0414	42.5868	39.2491	27.5591	56.1798	53.125	50.9553	45.0312
	20.19	16.9492	21.0938	19.9501	29.7561	25.6303	34.7428	37.271	13.834	22.1477	15.6909	13.75	21.8579	18.9873	39.4161	37.783
	22.8395	27.7778	11.1111	11.2994	23.0769	31.1594	27.753	25.6227	25.1969	26.7559	8.4337	10.6464	15.3846	21.6374	14.4724	21.2456
	79.6875	80.1047	57.3034	57.4144	77.5	82.1053	68.6245	77.052	78.6765	78.5714	49.3927	43.379	74.3363	76.1628	66.6434	65.4403
	87.1622	84.4444	66.6667	63.2035	88.8889	92.6136	81.1275	79.6961	89.5044	86.0068	61.0656	55.6604	88.5496	87.7551	80.7641	81.8217
	51.5306	60.8315	58.1818	43.5897	77.2222	64.4205	69.5134	63.1931	56.0091	50.9091	55.4825	47.3592	73.3813	77.7202	63.6863	59.2213
	35.2349	33.3333	19.9052	17.5	36.1607	30.3448	34.4957	33.811	25.2874	35.5482	24.1497	22.7011	42.4581	34.7656	25.3278	26.5277
	69.4737	44.5802	47.4619	49.9022	70.0183	49.6307	66.7325	61.5247	75	44.5302	41.9204	54.1732	58.8889	56.1848	51.8696	57.574
	79.2683	84.5714	65.9963	64.48	88.0637	83.0065	81.6119	79.7412	79.602	86.0927	69.3086	65.0636	85.7143	87.8935	81.8988	81.1281
	32.3353	34.2593	22.7468	20.6081	35.1438	35.5932	34.9084	39.3042	32.0106	35.3448	22.8346	19.5055	32.5243	41.3793	24.3805	29.0554
	20.8531	22.3188	6.7055	14.6179	42.6396	14.2222	28.2103	23.9457	20	29.7994	17.833	20.2417	29.5775	28.8079	37.9256	34.9189
	39.3617	61.9469	50.5155	46.1538	54.386	66.6667	68.0575	59.4355	47.9532	49.0798	44.5122	42.623	61.9792	65.625	51.9696	53.1385
	79.8742	77.3381	66.5217	72.6087	90.1099	83.3333	85.4783	84.4683	80.8725	83.8235	76.1421	56.5854	82.7957	83.4225	86.4084	83.5348
	44.9477	50.7246	16.2698	6.8047	43.6893	51.4286	29.2797	24.6032	38.5013	31.9149	18.2099	8.9347	40.5594	43.9716	8.4075	23.4308
	3.0822	7.5342	9.7872	6	10.4651	15.0538	24.2044	22.3751	5.1813	4.5045	4.721	9.2937	2.0408	1.8519	5.8574	9.5628
	19.697	25	8.4706	11.5385	31.1927	37.7049	29.2959	21.4485	24.1611	21.219	14.7992	13.2867	31.9372	28.8066	39.5379	30.3051
	47.7848	43.1925	28.2869	38.1974	41.7391	50.6726	54.1566	43.0575	43.2203	44.1558	35.8209	29.3617	50.7299	45.4902	36.3272	34.9548
	68.2692	68.1159	54.2056	48.4472	76.9697	87.2093	61.1753	72.2043	80	75	55.7522	63.7584	72.2222	79.798	70.0159	73.8204
	52.3636	59.2326	35.6495	33.4347	67.0846	52.1452	43.6975	56.0662	59.2105	57.1802	49.6222	60.597	38.4892	70	54.3071	61.7845
	51.8116	66.5644	38.3562	48.6842	65.1341	61.71	56.0372	61.6468	62.3529	61.3636	43.2773	49.2366	62.1795	57.3991	59.602	49.6337
	25.8503	29.5918	13.9535	20.4082	22.5092	31.5615	35.2992	29.6937	25	34.1667	25.9434	33.0097	24.7368	22.2798	28.0163	27.9198
	22.3849	28.1843	22.7979	33.5878	30.2817	21.831	51.6927	35.2774	29.207	35.6877	41.2527	51.7751	53.8136	50.4717	69.1978	52.814
	48.0583	38.4298	28.3262	33.6336	40.1786	39.2857	44.9976	47.5393	32.5203	41.7391	26.045	21.7213	32.1918	39.3548	33.7016	31.898
	28.5714	33.9713	18.1319	14.3411	50.5882	38.835	22.1545	40.8864	35.9184	18.6567	10.2273	16	37.5	29.6296	28.9456	26.9608
	21.875	20.6452	11.9565	12.8641	15.6627	19.0476	24.5943	30.7359	19.0065	19.5531	13.5029	13.1148	27.0408	10.3004	20.4812	19.3523
	64.3216	57.2687	53.2567	57.4394	63.5983	62.7358	70.2243	70.9686	59.3284	69.4118	57.7844	69.2015	83.6634	65.5462	62.1658	65.6895
	78.9063	70.4403	37.2168	20.9091	64	62.3288	43.9084	44.7055	62.6506	65.8031	49.5441	49.5957	39.0728	51.8828	62.4912	43.5148
	58.0071	54.0816	44.8113	44	63.4146	53.719	61.2595	58.0119	55.0562	53.9749	44.6281	42.3729	60.6667	55.5556	65.7169	49.4423
	73.6364	71.2727	71.6738	64.6113	80.9211	68.0556	83.8504	82.8571	76.4479	79.3612	56.869	55.4054	76.087	65.3061	81.5216	70.9752
	79.932	81.1715	67.1642	59.6899	72.2973	85.2273	77.0599	80.2021	79.75	73.5751	68.4049	49.8099	71.028	75.502	80.5336	75.6988
	77.6632	77.1654	71.6475	65.5303	77.2152	75.7937	85.894	81.6742	81.8402	86.5979	66.4452	58.6207	88.2353	79.9458	81.2609	80.383
	40.7273	46.4286	58.5714	53.0055	63.1579	34.7826	66.9536	75.0095	32.2464	40.1316	33	25.2	38.9189	28.0172	35.485	44.0922
	60.8527	66.8203	67.9868	64.7059	63.4058	58.6614	78.8991	84.1634	65.7895	62.0588	62.0209	52.6814	65.9459	64.0693	82.0052	79.4903
	30.4029	29.3103	41.9753	35.3167	40.6863	34.1108	56.9444	50.6915	32.3894	42.0455	33.3333	40.4472	37.4545	40.1316	46.9438	39.4121
	50.9901	50.6849	40.239	42.5	60.6061	65	58.2609	54.8109	48.1894	50.1355	30.1003	18.1185	60.9756	50.3676	43.3636	44.8322
	71.6102	74.6667	62.201	60.6061	78.6802	77.193	79.5539	73.552	69.3694	69.7248	62.069	54.2373	85.9903	77.4336	60.636	71.9967
	40.884	49.7041	9.6774	12.2093	47.2727	37.9747	22.7356	29.4423	50	43.6893	9.4972	27.8846	61.157	59.5122	51.8771	35.4402
	49.4949	50.1144	40.5128	35.0962	59.4156	55.3571	49.7057	56.1567	53.7736	51.9814	31.5556	24.94	39.1892	46.131	44.2151	44.3892
	2.4194	5.0179	11.7647	13.3971	3.7267	4.3478	27.2874	28.0944	8.156	14.7887	9.1549	21.0526	4.6875	6.8783	33.251	20.8357
	73.6402	72.1805	54.5455	46.7153	83.8926	63.9175	62.478	68.9963	64.3875	78.6802	51.3298	39.9471	76.5517	69.5122	68.0977	54.3439
	14.2349	19.5035	26.506	19.6721	9.9338	28.2051	40.7664	35.6246	17.4419	26.4706	20.9559	26.2626	8	25	35.7279	30.4587
	53.7129	28.3154	43.6242	45.0658	47.6471	43.2432	60.2496	58.6195	53.022	40.6091	53.3923	50.1279	43.8596	61.165	51.9985	52.994
	44.2105	30.1802	10.6583	8.8235	47.6471	52.3077	27.3568	22.3024	44.5736	46.5438	10.1351	8.3893	33.3333	39.9142	32.8263	34.2471
	44.856	42.0168	36.8821	35.6863	56.4394	56.4912	48.1705	54.5625	47.7064	41.4141	37.2093	41.6938	51.4563	56.7251	53.9054	51.6025
	59.0778	57.1942	34.7826	35.5932	58.2888	55.4622	50.0229	50.5081	50.7082	58.0328	33.0623	29.3333	47.8528	44.5055	40.5645	41.9833
	65.3061	69.0722	65.3846	48.7805	80.3468	64.9425	82.6781	61.6029	62.6866	86.014	45.6	29.3478	48.0263	70.3518	52.9406	65.1787
	48.6726	42.3453	29.8462	32.9609	60.7759	49.3827	45.7475	47.1649	42.1769	54.5455	28.382	24.5399	47.9592	41.7722	43.6991	46.4885
	25.641	29.5533	16.2162	24.2424	42.4731	38.6364	32.1751	38.3734	41.0494	37.6033	22.0657	28.3505	33.7278	24.1176	20.5782	40.7446
	37.1134	34.2342	37.5	29.1667	30.5556	31.9728	52.6019	44.1402	25.7143	34.632	26.0223	26.1905	43.5115	31.25	40.6942	34.9939
	49.5455	61.658	58.7719	55.1331	64.1509	65.8537	74.5916	69.3885	58.3691	75.2874	61.1399	60.8911	54.902	51.269	64.4798	64.6943
	49.1228	51.3189	31.9502	28.6	48.8722	48.5342	47.7152	42.885	52.2222	45.8333	28.465	24.8473	58.1395	56.4677	44.2706	42.4588
	29.7297	37.5297	30.2108	26.1214	32.9949	31.5961	43.9362	42.397	22.9947	20.6972	12.6829	12.9717	38.1356	31.4721	16.0548	23.2055
	60.0985	56.7901	54.3814	50.7317	73.5602	62.8655	62.1484	72.952	56.0272	59.1422	45.5645	40.2542	59.1584	50.1355	55.1429	55.3185
	27.1028	17.9612	22.0721	21.2871	15.4696	29.8701	41.1908	32.1128	19.3182	24.8889	11.165	9.8901	22.1198	22.5352	35.003	32.8965
	7.9027	4.6961	17.6471	11.9565	10.7807	9.2742	27.7735	31.7694	5.2381	10.5096	13.5659	13.5531	4.9231	10.8844	29.1554	21.9333
	0	17.2956	2.3669	27.619	0	28.0374	14.1142	45.7928	0.5348	25.3968	2.8571	43.128	39.2857	0	3.0864	16.3424
	58.3333	53.1353	14.6667	20.7031	37.5	40.9396	34.9929	30.2837	62.3457	46.0317	35.6522	31.4879	55.1136	57.7982	38.3931	46.5211
	60.4762	52.9954	4	4.6189	53.4286	51.1364	19.7722	18.7184	61.8151	55.4441	5.5944	4.9914	54.416	53.4137	19.8457	19.4668
	59.0551	56.5217	23.3886	24.0234	57.5758	59.8504	40.8331	36.4504	56.5436	55.7971	17.433	14.5299	62.0482	60.9639	34.6671	34.5926
	54.5802	60.2362	7.1066	9.8039	54.4118	53.8889	25.3124	21.4438	57.947	53.0702	6.1947	1.9841	55.7292	46.3768	11.5793	19.6343
	54.7794	56	56.0549	55.6441	58.0645	59.3407	74.6465	66.8701	56.9307	47.205	56.7294	49.5161	50.5051	69.906	72.3672	69.9102
	82.8205	88.4477	72.5	67.4208	82.1429	83.1776	85.4776	84.2169	75	77.8641	60.1563	63.6364	82.4405	90.4762	80.2041	80.3081
	0.4386	1.087	2.8571	9.127	0	0	26.4902	15.2564	0.6557	1.5038	2.7907	3.7037	0	0	7.0652	4.0867
	24.1071	23.5849	19.0083	16.7513	23.494	31.875	30.8447	34.6767	22.7848	21.3415	16.4336	13.7339	36.4964	21.0938	58.1283	41.5577
	35.4978	42.8571	30.6859	26.936	62.0155	36.0656	47.3026	40.0742	47.2441	49.4845	28.2609	41.9608	46.7857	43.9331	47.5427	47.1905
	47.6096	46.8852	10.2625	17.4497	44.7368	44.664	28.0868	29.3747	48.324	47.8455	12.8134	18.1818	50.5848	34.7619	33.6687	27.5801
	44.0678	44.8171	23.6111	15.896	38.0783	50.3817	39.8832	29.3688	37.4101	46.5649	15.1429	9.4771	45	41.7178	22.4673	23.6066
	62.7078	60.5096	61.7329	58.5903	69.0096	74.3202	73.3179	76.7432	65.9381	60.8602	66.4706	64.507	62.8664	59.3625	66.3186	65.071
	52.0362	38.5027	21.8182	21.5517	50.7353	45.4545	32.1524	40.9479	50.9554	43.1818	19.6364	17.4419	36.1963	43.4959	25.1401	27.9519
	65.586	51.5723	39.8104	38.0165	57.6763	62.6198	52.3321	55.2221	48.8136	49.6795	33.5907	32.5373	59.1093	53.0864	48.4419	50.1148
	11.368	15.2941	10.3093	7.4592	13.964	30.5842	25.948	21.5437	12.6298	12.8505	10.3896	9.901	19.3772	12.5413	11.3305	5.6493
	69.4444	74.0964	63.5271	58.2456	69.1023	76	77.9074	73.5779	66.9872	68.9822	55.0622	53.7175	73.6702	71.7345	80.2147	73.6503
	21.5247	8.6614	42.8044	41.7625	8.9286	21.7687	63.668	50.5984	11.3744	7.0866	33.945	28.0899	8.5106	24.1071	59.2466	59.8752
	60.8511	51.7857	29.6943	28.7402	49.2228	65	41.4089	46.7195	59.596	44.375	29.3651	23.0769	57.8947	49.0566	21.4927	45.2219
	79.021	70.1897	26.2911	19.0476	69.967	72.4014	36.9717	38.041	66.2162	71.7073	18.4502	19.244	68.2927	69.103	35.3766	33.5182
	27.5964	40.7166	45.6	50	58.9286	75	61.3265	63.9213	43.5294	49.635	60.2857	60.6178	43.3071	64.9533	60.299	57.881
	85.8382	87.5	68.6469	69.9153	91.3793	87.5	87.8028	80.3915	86.3388	85.1485	82.5279	79.5455	87.5776	84.9515	88.249	86.1509
	12.892	4.2345	6.4639	7.9114	25.9036	10.4317	26.8376	17.1588	6.8571	11.2782	3.9216	4.0752	12.5654	8.3333	8.9881	8.3834
	48.3986	50	27.2401	21.8997	52.8846	54.7739	43.6058	35.1363	60.6232	52.7778	20.197	18.0851	55.9471	48.3516	43.7457	43.7389
	50.6024	56.3433	35.4086	32.6389	61.4334	53.2468	46.6132	51.012	63.8554	51.6717	41.806	38.0952	54.5455	56.5789	54.5047	41.5602
	77.554	76.8535	41.8733	42.4863	77.0713	75.6892	56.2353	57.6836	70.9821	73.8197	51.7986	58.1818	77.0386	76.6667	65.0683	62.7267
	58.4211	51.417	43.1034	40.2878	61.7021	56.8421	55.5136	57.4351	45.9732	60	36.5462	32.1138	47.3684	56.6434	58.1356	49.1053
	63.1579	54.4304	56.2712	44.9102	57.6923	51.8519	64.3312	66.3081	50.4155	60.2198	41.9453	36.1644	51.4768	66.1017	50.7427	57.1442
	47.5504	60.066	7.9545	11.6719	37.3391	55.2189	24.4574	24.5784	55.2189	51.0067	11.7302	10.8197	47.7178	42.0195	15.9392	15.8825
	60.7955	54.8223	54.3353	70	65.6652	75.3846	75.7547	77.9366	57.5	70	70.1342	57.7093	50.2994	43.0939	72.9824	77.1021
	3.4221	19.6581	9.375	9.2369	38.3117	10.7955	26.5703	21.3745	12.5	23.8281	20.4918	9.893	9.9291	5.814	47.5745	21.204
	28.2222	29.588	30.1887	21.7105	30.8571	28.0788	47.7451	33.4866	20	22.1154	23.8245	18.2759	12.3762	33.9713	25.6613	28.6323
	78.6325	74.3719	62.2951	61.3636	76.9231	89.3204	80.946	71.9968	75	82.7731	56.2162	43.9597	78.8235	71.1538	62.5791	58.1502
	40.1042	36.612	22.082	29.588	62.7907	24.8366	39.2864	41.6667	58.7361	50	31.7241	37.5	50.9901	59.1463	55.3055	54.9776
	28.7554	37.1094	3.5556	5.5556	39.3064	31.4103	18.8323	19.5545	24.8848	29.9539	6.1776	5.0926	23.8411	32.9268	12.8298	14.4569
	41.958	54.1833	36.5297	29.368	40.8	42.8571	49.9203	45.2273	29.0541	35.8779	26.7101	20.8543	54.6218	36.036	38.8508	36.6381
	10.7955	12.462	18.3673	13.9932	16.5517	12.3746	30.929	30.6552	13.6499	12.2024	16.5493	11.6279	18.254	15.0579	23.0726	21.459
	9.7222	43.75	25.4545	39.5604	49.635	29.8246	36.8428	57.3247	32.0388	31.405	43.75	46.6667	39.1304	23.741	43.7625	49.6599
	67.6113	62.9834	78.0488	71.7452	77.918	79.9107	91.8877	87.0368	74.5614	77.9043	78.4753	79.2818	77.5281	68.956	88.0212	86.8445
	70.7831	68.0672	72.6592	58.7459	79.7619	57.1429	80.4467	80.0854	69.0789	71.3004	66.1538	46.8254	61.2903	71.5909	53.6432	51.7864
	33.25	30.2734	49.8741	47.8947	42.4084	42.4028	66.3502	60.5436	29.2411	28.0928	38.8235	28.642	35.7143	38	50.6484	53.4246
	83.2402	81.8653	63.8462	70.8543	90.5556	77.3585	79.2118	84.5793	85.5721	82.9384	68.8172	72.9508	91.7355	88.5463	81.0991	83.2367
	87.7934	86.4706	76.6038	73.2075	86.1111	88.5714	87.8904	90.9589	86.692	91.0112	74.3455	67.2811	85.9155	91.5789	88.9838	80.4569
	77.4306	83.682	65.625	66.0959	81.2766	85.7143	79.0603	81.693	83.0508	81.7919	71.8412	72.7273	84.1346	83.4123	77.9034	81.0369
	61.0442	50	39.8406	31.5353	47.7157	48.5577	51.0352	49.3577	43.3692	40.1487	39.8305	38.9908	41.1552	44.2786	46.1657	52.8566
	35.0649	40.9449	23.6702	11.747	45.9893	24.5714	38.61	25.8103	38.0814	45.6	24.2206	14.511	41.4938	32.4895	28.573	29.4356

## Sheet: Figure 2c
	Fig 2c	DNA methylation and gene expression of IECs in SPF mice before weaning (2 weeks) and after weaning (4–20 weeks of age).
		Age	Cd74				H2-Aa				H2-Eb1				Ciita				Duoxa2				Plet1
	Analysis	2 wk	82.6	84.8	84.3	85.1	63.1	61.1	60	68.1	72.8	74.5	74	75.4	85.2	84.3	85.92	86.1	74.4	74	69.5	76.3	62.8	62.8	62.5	64.1
	DNA methylation (%)	4 wk	18.725	30.6			29.1	37.85			41.65	50.775			69.7	78.6			65.99	66.605			75.2333	74.2333
		6 wk	19.025	8.95			44.3	22.75			31.25	18.4			71.68	56.04			46.615	47.055			66.3667	61.5667
		8 wk	10.6	4.075	3.825		29.2	9.45	12.75		7.9	5.425			50.46	26.6	25.12		47.11	39.415	37.32		79.3	71.4667	63.7667
		10 wk	6.725	7.425	4.65		10	12	10.25		6.525	5.95	5.95		15.66	11.78	34.14		33.185	35.08	21.315		38.9	52.3333	50.7667
		12 wk	4.825	3.85			7.65	7.4			4.9	3.575			16.28	10.9			16.045	18.465			21.7667	14.5333
		20 wk	3.25	5.55	5.875		7.6	8.75	11		4.675	6.625	5.675		9.88	19.26	20.58		13.995	18.79	19.375		14.0667	14.6667	21.0333
	Gene expression	2 wk	0.024774	0.026779	0.037089	0.006712	0.001103	0.002914	0.005402	0.001045	0.00391	0.003075	0.003678	0.00067	0.001811	0.002433	0.001249	0.000227	0.000995	0.001059	0.002522	0.000337	0.123964	0.061543	0.029124	0.042935
		4 wk	0.194539	0.126935			0.017342	0.013764			0.00923	0.007363			0.00434	0.00312			0.005681	0.005009			0.633756	0.348358
		6 wk	0.14095	0.165361			0.016462	0.021067			0.009928	0.010396			0.003982	0.003544			0.011895	0.008791			1.01671	0.91304
		8 wk	0.291201	0.430911	0.186541		0.048997	0.089615	0.035624		0.009213	0.015276	0.025574		0.006925	0.007331	0.002659		0.007672	0.014912	0.019065		0.728413	1.23187	0.593515
		10 wk	0.420306	0.486543	0.25984		0.110609	0.094054	0.039454		0.034625	0.032931	0.019543		0.009031	0.012093	0.003606		0.027464	0.017488	0.012702		1.91005	1.48344	1.77809
		12 wk	0.407563	0.504563			0.097921	0.114168			0.036934	0.028868			0.006859	0.00829			0.009334	0.015114			2.01582	3.52819
		20 wk	0.412509	0.355163	0.384878		0.099829	0.088011	0.093681		0.021553	0.018601	0.024721		0.00713	0.00535	0.004891		0.015683	0.014946	0.020378		1.3285	1.1053	0.996009

## Sheet: Figure 2e
	Fig 2e	Metagenomic whole genome sequencing (WGS) showed a similar phylum-level composition across post-GMT groups.
	phylum	GMT-1_1	GMT-1_2	GMT-1_3	GMT-1_4	GMT-2_1	GMT-2_2	GMT-2_3	GMT-2_4	GMT-3_1	GMT-3_2	GMT-3_3	GMT-3_4	GMT-4_1	GMT-4_2	GMT-4_3
	p__Pseudomonadota	0.0692215	0.0664198	0.0752945	0.0670824	0.0776737	0.0775236	0.0670732	0.0747722	0.0733417	0.0704906	0.0755653	0.077694	0.0705456	0.0785237	0.0816196	k__Bacteria;p__Pseudomonadota
	p__Bacteroidota	0.249006	0.147722	0.0596151	0.112508	0.201841	0.203352	0.206339	0.174036	0.442018	0.384487	0.186873	0.226839	0.434982	0.185015	0.210933	k__Bacteria;p__Bacteroidota
	p__Bacillota	0.344954	0.395442	0.619115	0.542298	0.463821	0.409134	0.35653	0.502453	0.27905	0.36835	0.492113	0.355963	0.314678	0.461066	0.46449	k__Bacteria;p__Bacillota
	p__Actinomycetota	0.189299	0.281562	0.0582978	0.107388	0.13292	0.183042	0.173086	0.0813184	0.0752076	0.0581899	0.0759349	0.198143	0.0613363	0.0638023	0.0984129	k__Bacteria;p__Actinomycetota
	p__Campylobacterota	0.0438353	0.036241	0.10369	0.0764858	0.0675094	0.0559267	0.116412	0.076838	0.0662746	0.0548512	0.0850649	0.0690957	0.050087	0.102223	0.0558454	k__Bacteria;p__Campylobacterota
	p__Deferribacterota	0.0338709	0.0163717	0.0198916	0.0179964	0.0021862	0.00739324	0.0122953	0.0195656	0.000944173	0.0022853	0.000256698	0.0043994	0.0126181	0.0173884	0.0108402	k__Bacteria;p__Deferribacterota
	p__Thermodesulfobacteriota	0.0127479	0.0147046	0.0248757	0.0227266	0.0153891	0.0249664	0.0206031	0.0125568	0.0320652	0.0203785	0.0401232	0.029927	0.0247485	0.0358314	0.0203593	k__Bacteria;p__Thermodesulfobacteriota
	p__Spirochaetota	0.0304376	0.0188964	0.0106079	0.0272922	0.0129083	0.0149775	0.0247844	0.0312636	0.00934	0.0139482	0.0170938	0.0178427	0.00961274	0.0287392	0.0311979	k__Bacteria;p__Spirochaetota
	p__Chlamydiota	0.000205164	0.000224423	0.000210059	0.000422624	0.000229239	0.000292178	0.000530539	0.000449354	0.00032302	0.000887415	0.000663701	0.000243977	0.000207754	0.000697247	0.000328651	k__Bacteria;p__Chlamydiota
	p__Ascomycota	0.00564371	0.00350147	0.0050515	0.00448702	0.00414389	0.0030849	0.00368961	0.00399636	0.00340609	0.00538827	0.00390311	0.00251565	0.00287172	0.00439693	0.00345951	k__Eukaryota;p__Ascomycota
	Others	0.0207786	0.0189142	0.0233506	0.0213127	0.0213771	0.0203068	0.0186579	0.0227501	0.0180306	0.0207435	0.0224085	0.0173354	0.0183115	0.022317	0.0225131	k__All

## Sheet: Figure 2f
	Fig 2f	DNA methylation (%, bisulfite clonal sequencing).															Fig 2f	Gene expression (RT-qPCR).
	No.	Clone ID	CG1	CG2	CG3	CG4	Group		No.	Clone ID	CG1	CG2	CG3	CG4	Group			Cd74			H2-Aa
	1	CD74-5-GF-2	C	C	C	C	GF		1	H2-Aa-1-GF-4	C	C	C	C	GF		GF	0.019595	0.045347	0.038864	0.002352	0.004764	0.001094
	2	CD74-5-GF-5	C	C	C	C			2	H2-Aa-1-GF-5	C	C	C	C			GMT-1	1.12003	0.862901	1.70169	0.112729	0.099014	0.102704
	3	CD74-5-GF-10	C	C	C	C			3	H2-Aa-1-GF-7	C	C	C	C			GMT-2	0.468685	0.725755	0.995893	0.06704	0.07001	0.109751
	4	CD74-5-GF-15	C	C	C	C			4	H2-Aa-1-GF-9	C	C	C	C			GMT-3	0.247322	0.239161	0.561168	0.016	0.015622	0.031189
	5	CD74-5-GF-18	C	C	C	C			5	H2-Aa-1-GF-10	C	C	C	C			GMT-4	0.157201	0.24958	0.215767	0.020133	0.02603	0.025409
	6	CD74-5-GF-7	C	C	C	C			6	H2-Aa-1-GF-11	C	C	C	C
	7	CD74-5-GF-3	C	C	T	C			7	H2-Aa-1-GF-12	C	C	C	C
	8	CD74-5-GF-4	C	C	T	C			8	H2-Aa-1-GF-2	T	C	C	C
	9	CD74-5-GF-8	T	C	C	C			9	H2-Aa-1-GF-3	T	C	C	C
	10	CD74-5-GF-9	T	C	C	C			10	H2-Aa-1-GF-8	T	C	C	C
	11	CD74-5-GF-11	C	C	T	C			11	H2-Aa-1-GF-13	T	C	C	C
	12	CD74-5-GF-16	T	C	C	C			12	H2-Aa-1-GF-14	T	C	C	C
	13	CD74-5-GF-1	T	C	C	T			13	H2-Aa-1-GF-15	T	C	C	C
	14	CD74-5-GF-17	T	C	C	T			14	H2-Aa-1-GF-1	T	C	T	T
	15	CD74-5-GF-6	C	T	T	T			15	H2-Aa-1-GF-6	T	T	C	T
	1	CD74-5-435R-4-1	T	T	T	T	GMT-1		1	H2-Aa-435R-14-1	C	T	T	T	GMT-1
	2	CD74-5-435R-4-2	T	T	T	T			2	H2-Aa-435R-14-2	T	T	T	T
	3	CD74-5-435R-4-3	T	T	T	T			3	H2-Aa-435R-14-3	T	T	T	T
	4	CD74-5-435R-4-4	T	T	T	T			4	H2-Aa-435R-14-4	T	T	T	T
	5	CD74-5-435R-4-5	T	T	T	T			5	H2-Aa-435R-14-5	T	T	T	T
	6	CD74-5-435R-4-6	T	T	T	T			6	H2-Aa-435R-14-6	T	T	T	T
	7	CD74-5-435R-4-7	T	T	T	T			7	H2-Aa-435R-14-7	T	T	T	T
	8	CD74-5-435R-4-8	T	T	T	T			8	H2-Aa-435R-14-8	T	T	T	T
	9	CD74-5-435R-4-9	T	T	T	T			9	H2-Aa-435R-14-9	T	T	T	T
	10	CD74-5-435R-4-10	T	T	T	T			10	H2-Aa-435R-14-10	T	T	T	T
	11	CD74-5-435R-4-11	T	T	T	T			11	H2-Aa-435R-14-11	T	T	T	T
	12	CD74-5-435R-4-12	T	T	T	T			12	H2-Aa-435R-14-12	T	T	T	T
	13	CD74-5-435R-4-13	T	T	T	T			13	H2-Aa-435R-14-13	T	T	T	T
	14	CD74-5-435R-4-14	T	T	T	T			14	H2-Aa-435R-14-14	T	T	T	T
	15	CD74-5-435R-4-15	T	T	T	T			15	H2-Aa-435R-14-15	T	T	T	T
	1	CD74-5-419L-1-8	C	C	T	C	GMT-2		1	H2-419L-1-2	C	C	C	C	GMT-2
	2	CD74-5-419L-1-7	T	T	T	C			2	H2-419L-1-20	C	C	C	C
	3	CD74-5-419L-1-1	T	T	T	T			3	H2-419L-1-10	T	C	C	C
	4	CD74-5-419L-1-2	T	T	T	T			4	H2-419L-1-15	T	C	C	C
	5	CD74-5-419L-1-3	T	T	T	T			5	H2-419L-1-11	C	T	C	C
	6	CD74-5-419L-1-5	T	T	T	T			6	H2-419L-1-18	T	C	C	C
	7	CD74-5-419L-1-6	T	T	T	T			7	H2-419L-1-3	T	C	T	C
	8	CD74-5-419L-1-9	T	T	T	T			8	H2-419L-1-7	T	T	T	T
	9	CD74-5-419L-1-10	T	T	T	T			9	H2-419L-1-12	T	T	T	T
	10	CD74-5-419L-1-12	T	T	T	T			10	H2-419L-1-13	T	T	T	T
	11	CD74-5-419L-1-13	T	T	T	T			11	H2-419L-1-14	T	T	T	T
	12	CD74-5-419L-1-14	T	T	T	T			12	H2-419L-1-16	T	T	T	T
	13	CD74-5-419L-1-15	T	T	T	T			13	H2-419L-1-17	T	T	T	T
	14	CD74-5-419L-1-16	T	T	T	T			14	H2-419L-1-19	T	T	T	T
	15	CD74-5-419L-1-17	T	T	T	T			15	H2-419L-1-21	T	T	T	T
	1	CD74-5-444R-3-8	T	C	C	C	GMT-3		1	H2-Aa-444R-13-4	C	C	C	C	GMT-3
	2	CD74-5-444R-3-15	C	C	T	T			2	H2-Aa-444R-13-3	T	C	C	C
	3	CD74-5-444R-3-11	T	C	T	C			3	H2-Aa-444R-13-11	T	C	C	C
	4	CD74-5-444R-3-4	T	C	T	T			4	H2-Aa-444R-13-13	T	C	C	C
	5	CD74-5-444R-3-5	C	T	T	T			5	H2-Aa-444R-13-14	T	C	C	C
	6	CD74-5-444R-3-6	C	T	T	T			6	H2-Aa-444R-13-5	T	C	T	C
	7	CD74-5-444R-3-13	T	C	T	T			7	H2-Aa-444R-13-10	T	C	T	C
	8	CD74-5-444R-3-1	T	T	T	T			8	H2-Aa-444R-13-12	T	T	C	C
	9	CD74-5-444R-3-2	T	T	T	T			9	H2-Aa-444R-13-1	T	C	T	T
	10	CD74-5-444R-3-3	T	T	T	T			10	H2-Aa-444R-13-2	T	C	T	T
	11	CD74-5-444R-3-7	T	T	T	T			11	H2-Aa-444R-13-6	T	T	T	T
	12	CD74-5-444R-3-9	T	T	T	T			12	H2-Aa-444R-13-7	T	T	T	T
	13	CD74-5-444R-3-10	T	T	T	T			13	H2-Aa-444R-13-8	T	T	T	T
	14	CD74-5-444R-3-12	T	T	T	T			14	H2-Aa-444R-13-9	T	T	T	T
	15	CD74-5-444R-3-14	T	T	T	T			15	H2-Aa-444R-13-15	T	T	T	T
	1	CD74-5-494RL-2-10	C	T	C	C	GMT-4		1	H2-494RL-2-11	C	C	C	C	GMT-4
	2	CD74-5-494RL-2-4	T	C	T	C			2	H2-494RL-2-12	C	C	C	C
	3	CD74-5-494RL-2-15	T	C	T	T			3	H2-494RL-2-8	T	C	C	C
	4	CD74-5-494RL-2-9	T	T	T	C			4	H2-494RL-2-15	C	T	C	C
	5	CD74-5-494RL-2-11	C	T	T	T			5	H2-494RL-2-9	T	C	C	C
	6	CD74-5-494RL-2-1	T	T	T	T			6	H2-494RL-2-2	T	C	C	T
	7	CD74-5-494RL-2-2	T	T	T	T			7	H2-494RL-2-4	C	T	T	T
	8	CD74-5-494RL-2-3	T	T	T	T			8	H2-494RL-2-5	T	C	T	T
	9	CD74-5-494RL-2-6	T	T	T	T			9	H2-494RL-2-13	C	T	T	T
	10	CD74-5-494RL-2-7	T	T	T	T			10	H2-494RL-2-3	T	T	T	C
	11	CD74-5-494RL-2-8	T	T	T	T			11	H2-494RL-2-1	T	T	T	T
	12	CD74-5-494RL-2-12	T	T	T	T			12	H2-494RL-2-6	T	T	T	T
	13	CD74-5-494RL-2-13	T	T	T	T			13	H2-494RL-2-7	T	T	T	T
	14	CD74-5-494RL-2-14	T	T	T	T			14	H2-494RL-2-10	T	T	T	T
	15	CD74-5-494RL-2-16	T	T	T	T			15	H2-494RL-2-14	T	T	T	T
