# Supplementary material for: Weaning drives microbiome-mediated epigenetic regulation to shape immune memory in mice
Source: Nat Microbiol. 2026 Mar 19;11(4):1064–79. doi: 10.1038/s41564-026-02295-6 (PMC13056565; doi:10.1038/s41564-026-02295-6)
Supplement: Supplementary file 7 — Statistical source data. [file 41564_2026_2295_MOESM7_ESM.xls]

## Sheet: Figure 3a
	Fig 3a	Flow analysis of MHC-II expression in colonic IECs in post weaning.
		Post-weaning group
	IgG	77.9	56.2	45.8
	α-IFN-γ	0.59	0.89	0.81

## Sheet: Figure 3b
	Fig 3b	Flow analysis of MHC-II expression in colonic IECs in adult.
		Adult group
	IgG	81.2	82.5	75.6
	α-IFN-γ	69.9	37.9	49.5

## Sheet: Figure 3c
	Fig 3c	DNA methylation (%) of MHC-II genes.					Fig 3c	Gene expression of MHC-II genes.
		Post-weaning group		Adult group				Post-weaning group		Adult group
	Gene	IgG	α-IFN-γ	IgG	α-IFN-γ		Gene	IgG	α-IFN-γ	IgG	α-IFN-γ
	Cd74	3.2	82.7	4.2	4.7		Cd74	0.461776	0.008419	0.446714	0.352509
		10.9	83.4	5.8	7.6			0.13339	0.016234	0.206659	0.131284
		6.8	76.7	18.5	6.9			0.299364	0.005462	0.132183	0.171642
	H2-Aa	10.2	75.6	7.4	11.7		H2-Aa	0.079721	0.00162	0.091168	0.08311
		38.5	64.7	11	27.4			0.013453	0.002654	0.053345	0.023312
		25.1	66.5	27.9	21.3			0.035371	0.002303	0.031786	0.041096
	H2-Eb1	12.9	74.8	6	7.1		H2-Eb1	0.017886	0.000769	0.025336	0.018592
		33.8	73	7.5	10.9			0.005217	0.001381	0.015813	0.007604
		28.5	69.6	24.1	10.7			0.012327	0.000479	0.009905	0.008729
	Ciita	23.3	77.4	7.2	15		Ciita	0.007625	0.000477	0.008295	0.008515
		49.6	75.5	13.9	18.6			0.003407	0.000686	0.004436	0.003066
		45.2	72.9	39	22.9			0.007643	0.000276	0.005416	0.003236
