# Supplementary material for: Weaning drives microbiome-mediated epigenetic regulation to shape immune memory in mice
Source: Nat Microbiol. 2026 Mar 19;11(4):1064–79. doi: 10.1038/s41564-026-02295-6 (PMC13056565; doi:10.1038/s41564-026-02295-6)
Supplement: Supplementary file 8 — Statistical source data. [file 41564_2026_2295_MOESM8_ESM.xls]

## Sheet: Figure 4b
	Fig 4b	Taxonomic richness in fecal samples from control and LDP mice.
		w/o LDP													LDP
	Number of sequences	2wk-2	2wk-3	4wk-1	4wk-2	6wk-1	6wk-2	8wk-1	8wk-2	8wk-3	10wk-1	10wk-2	12wk-1	12wk-2	2wk-2	2wk-3	4wk-1	4wk-2	6wk-1	6wk-2	8wk-1	8wk-2	8wk-3	10wk-1	10wk-2	12wk-1	12wk-2
	1	1	1	1	1	1	1	1	1	1	1	1	1	1	1	1	1	1	1	1	1	1	1	1	1	1	1
	500001	1948.18	2495.88	8230.6	8608.19	8184.29	8247.58	8752.84	9130.33	8508.88	8970.15	9129.65	8115.12	8885.32	1963.65	2463.01	7158.79	6811.58	7531.8	6990.53	7273.22	7659.76	7541.8	7533.22	7813.38	8249.44	7844.2
	1000001	2217.81	2929.71	8424.76	8709.87	8506.95	8454.98	8962.03	9395.62	8794.34	9076.87	9371.87	8198.56	9125.09	2330.87	3045.19	7548.46	7376.5	8036.98	7643.49	7872.66	8027.75	7856.31	8058.79	8228.29	8595.07	8159.71
	1500001	2293.95	3072.84	8447.17	8718.09	8563.34	8480.98	8992.38	9445.4	8845.33	9086.72	9414.92	8202.77	9162.31	2456.76	3280.67	7615.73	7507.38	8140.08	7813.98	8013.97	8099.74	7903.64	8191.44	8321.8	8663.53	8214.2
	2000001	2293.95	3072.84	8447.17	8718.09	8563.34	8480.98	8992.38	9445.4	8845.33	9086.72	9414.92	8202.77	9162.31	2505.85	3389.37	7630.46	7545.6	8167.38	7870.87	8057.11	8118.01	7912.71	8235.9	8349.73	8681.98	8226.74
	2500001	2293.95	3072.84	8447.17	8718.09	8563.34	8480.98	8992.38	9445.4	8845.33	9086.72	9414.92	8202.77	9162.31	2526.1	3443.06	7633.94	7557.87	8175.43	7892.04	8071.79	8123.05	7914.55	8252.66	8359.03	8687.52	8229.91
	3000001	2293.95	3072.84	8447.17	8718.09	8563.34	8480.98	8992.38	9445.4	8845.33	9086.72	9414.92	8202.77	9162.31	2534.68	3470.66	7634.76	7561.96	8177.91	7900.37	8077.03	8124.47	7914.92	8259.35	8362.26	8689.24	8230.73
	3500001	2293.95	3072.84	8447.17	8718.09	8563.34	8480.98	8992.38	9445.4	8845.33	9086.72	9414.92	8202.77	9162.31	2538.34	3485.19	7634.95	7563.33	8178.67	7903.73	8078.94	8124.86	7914.99	8262.09	8363.4	8689.77	8230.94
	4000001	2293.95	3072.84	8447.17	8718.09	8563.34	8480.98	8992.38	9445.4	8845.33	9086.72	9414.92	8202.77	9162.31	2539.9	3492.96	7634.99	7563.79	8178.91	7905.09	8079.63	8124.97	7915	8263.22	8363.8	8689.93	8230.99
	4500001	2293.95	3072.84	8447.17	8718.09	8563.34	8480.98	8992.38	9445.4	8845.33	9086.72	9414.92	8202.77	9162.31	2540.55	3497.15	7635	7563.94	8178.97	7905.64	8079.87	8124.99	7915	8263.69	8363.94	8689.98	8231
	5000001	2293.95	3072.84	8447.17	8718.09	8563.34	8480.98	8992.38	9445.4	8845.33	9086.72	9414.92	8202.77	9162.31	2540.82	3499.41	7635	7563.98	8178.99	7905.86	8079.96	8125	7915	8263.88	8363.98	8690	8231
	5500001	2293.95	3072.84	8447.17	8718.09	8563.34	8480.98	8992.38	9445.4	8845.33	9086.72	9414.92	8202.77	9162.31	2540.93	3500.63	7635	7564	8179	7905.95	8079.99	8125	7915	8263.95	8363.99	8690	8231
	6000001	2293.95	3072.84	8447.17	8718.09	8563.34	8480.98	8992.38	9445.4	8845.33	9086.72	9414.92	8202.77	9162.31	2540.98	3501.28	7635	7564	8179	7905.98	8080	8125	7915	8263.98	8364	8690	8231
	6500001	2293.95	3072.84	8447.17	8718.09	8563.34	8480.98	8992.38	9445.4	8845.33	9086.72	9414.92	8202.77	9162.31	2540.99	3501.63	7635	7564	8179	7905.99	8080	8125	7915	8263.99	8364	8690	8231
	7000001	2293.95	3072.84	8447.17	8718.09	8563.34	8480.98	8992.38	9445.4	8845.33	9086.72	9414.92	8202.77	9162.31	2541	3501.81	7635	7564	8179	7906	8080	8125	7915	8264	8364	8690	8231
	7500001	2293.95	3072.84	8447.17	8718.09	8563.34	8480.98	8992.38	9445.4	8845.33	9086.72	9414.92	8202.77	9162.31	2541	3501.91	7635	7564	8179	7906	8080	8125	7915	8264	8364	8690	8231

## Sheet: Figure 4c
	Fig 4c	Relative abundance of microbial phyla in control and LDP-treated mice.
		w/o LDP													LDP
	phylum	2wk-2	2wk-3	4wk-1	4wk-2	6wk-1	6wk-2	8wk-1	8wk-2	8wk-3	10wk-1	10wk-2	12wk-1	12wk-2	2wk-2	2wk-3	4wk-1	4wk-2	6wk-1	6wk-2	8wk-1	8wk-2	8wk-3	10wk-1	10wk-2	12wk-1	12wk-2
	p__Pseudomonadota	0.913006	0.591836	0.0465187	0.0666163	0.0537862	0.0613218	0.0589561	0.0643565	0.0549014	0.0737616	0.0606056	0.0580213	0.0522494	0.827464	0.806114	0.0338968	0.0300979	0.0294434	0.0261135	0.0271612	0.0407745	0.0365809	0.0319963	0.0382327	0.0433186	0.0407958	k__Bacteria;p__Pseudomonadota
	p__Bacteroidota	0.00115627	0.0084607	0.383359	0.30468	0.368622	0.574124	0.406478	0.395745	0.414263	0.209772	0.291674	0.392322	0.369306	0.051762	0.080504	0.695929	0.754832	0.508116	0.647831	0.802679	0.746591	0.672418	0.754899	0.701008	0.672509	0.684459	k__Bacteria;p__Bacteroidota
	p__Bacillota	0.0791302	0.390817	0.451358	0.404323	0.226152	0.214709	0.271154	0.280387	0.228812	0.492218	0.31902	0.333163	0.344383	0.114552	0.106324	0.117111	0.0649435	0.0794689	0.0480707	0.0507074	0.0736941	0.108013	0.0473595	0.0690292	0.15757	0.123126	k__Bacteria;p__Bacillota
	p__Actinomycetota	0.00519987	0.0066703	0.0677523	0.0989951	0.299371	0.0868397	0.168577	0.18671	0.224208	0.115248	0.228556	0.126966	0.154819	0.00493451	0.00589	0.112329	0.108516	0.245259	0.220963	0.0750548	0.0722918	0.085458	0.125942	0.146772	0.077398	0.0938189	k__Bacteria;p__Actinomycetota
	p__Campylobacterota	9.84567e-05	0.000699472	0.0107526	0.0262181	0.0250678	0.0178934	0.0564067	0.0303582	0.0213337	0.0425372	0.0488029	0.0436564	0.0407447	0.000124773	0.000122277	0.0194071	0.0250191	0.0692537	0.0333373	0.0175722	0.0281541	0.0562203	0.0181641	0.0222105	0.0169854	0.0302696	k__Bacteria;p__Campylobacterota
	p__Deferribacterota	3.96648e-06	2.66096e-06	0.00441937	0.0242658	0.000923198	0.00233854	0.00776638	0.00616149	0.0021802	0.0120436	0.00867036	0.00769169	0.0055334	2.97922e-06	1.48153e-05	0.0009436	0.00196979	0.0293353	0.00724173	0.00818356	0.00953799	0.0153782	0.00203891	0.00238704	0.00462775	0.00303896	k__Bacteria;p__Deferribacterota
	p__Thermodesulfobacteriota	0.000117496	0.000120894	0.0143362	0.0439372	0.00501666	0.00656147	0.00780655	0.00788165	0.00597135	0.0193671	0.0118892	0.00663129	0.00853756	6.1074e-05	7.50023e-05	0.00575581	0.00474515	0.0281046	0.0076086	0.00832941	0.0150179	0.0100667	0.0073839	0.00471467	0.0119171	0.00897708	k__Bacteria;p__Thermodesulfobacteriota
	p__Spirochaetota	8.03872e-05	6.94007e-05	0.00189987	0.00833516	0.00302662	0.0136609	0.0020828	0.00814687	0.00373034	0.00504247	0.0081658	0.0043479	0.00442827	5.32004e-05	5.77693e-05	0.000797098	0.000641883	0.00082375	0.000639244	0.000684711	0.000930814	0.00107443	0.000731575	0.000869949	0.00123333	0.00104217	k__Bacteria;p__Spirochaetota
	p__Chlamydiota	1.42793e-05	1.52466e-05	0.00199411	0.000795164	0.00411386	0.00584154	0.00174165	0.00046281	0.0269465	0.00213042	0.000845969	0.00227244	0.00114294	6.73871e-06	4.52689e-06	0.00209863	0.000434487	0.000319554	0.000169398	0.000710543	0.000766013	0.00167916	0.00082282	0.0014772	0.000583149	0.00135326	k__Bacteria;p__Chlamydiota
	p__Ascomycota	0.000356278	0.00031838	0.00362581	0.00264293	0.00234756	0.00254022	0.002938	0.00283385	0.0035433	0.00564095	0.00411961	0.0075291	0.00343903	0.000456175	0.000277992	0.00314009	0.00192729	0.00177313	0.00137148	0.00171984	0.00191256	0.00293126	0.00222891	0.00310314	0.00224213	0.00253459	k__Eukaryota;p__Ascomycota
	Others	0.000836662	0.00099002	0.0139841	0.0191917	0.0115726	0.0141692	0.016093	0.0169557	0.0141112	0.0222383	0.0176501	0.0173983	0.0154171	0.000583572	0.000616017	0.00859128	0.00687224	0.00810278	0.00665418	0.00719777	0.0103289	0.0101801	0.0084335	0.0101955	0.0116155	0.0105844	k__All

## Sheet: Figure 4d
	Fig 4d	Flow cytometry analysis of CD4+IFN-γ+ cells in intraepithelial lymphocytes (IELs)
	w/o LDP	24.7	12	23.8	20.7
	w LDP	2.55	11.2	14.3	5.87

## Sheet: Figure 4e
	Fig 4e	DNA methylation (%) and gene expression of MHC-II genes in control and LDP-treated mice.
		DNA methylation		Gene expression
	Gene	w/o LDP	w LDP	w/o LDP	w LDP
	Cd74	6.7	34.4	0.360744	0.087334
		4.4	29.6	0.284824	0.078819
		6.1	23.4	0.388759	0.087488
	H2-Aa	20	49.8	0.058908	0.008587
		11.9	47.3	0.048615	0.008994
		10.7	40.6	0.07903	0.015846
	H2-Eb1	8.2	50.9	0.017065	0.005429
		6.7	45	0.015972	0.005631
		5.2	39.7	0.021787	0.007072
	Ciita	36.08	81.14	0.003631	0.002313
		31.28	76.42	0.003978	0.002043
		16.16	70.46	0.004988	0.00211

## Sheet: Figure 4f
	Fig 4f	Flow cytometry analysis of CD45-EpCAM+MHC-II+ intestinal epithelial cells (IECs)
	w/o LDP	2799	3592	3911	4036
	w LDP	1454	2580	2256	2922

## Sheet: Figure 4h
	Fig 4h	Body weight (g) during repeated DSS cycles.
	Days	Ctr										LDP
	0	18.5	20.4	17.6	18.6	21.8	23.2	21.1	22.8	22.5	22	24.2	23.2	19.7	22.6	21.6
	1	18.7	20.5	18.1	18.3	21.8	23.4	21.2	23.4	22.9	22.2	24.3	23.2	19.9	22.7	21.6
	2	18.9	20.8	17.5	18.2	21.9	23.1	21.3	23.1	23	22.5	24.8	23.6	20.3	22.6	21.5
	3	19.2	20.8	18	18.1	22	23.2	21.5	23.1	22.4	22.2	24.6	23.5	19.9	22.5	21.1
	4	19.1	20.8	17.9	18	22.3	22.7	20.9	22.6	23	22.3	24.5	23.2	19.7	21.6	21.5
	5	18.9	19.9	17.8	17.4	21.7	22.7	20.2	22.5	22.7	22.2	22	20.9	18.8	21	21.3
	6	17.8	18.3	17.1	16.7	21.1	21.3	19.5	21.8	22	21.5	21	20.4	17.9	19.7	19.5
	7	17.5	19	17.5	16.7	21.2	21.2	19.4	21.5	21.6	21.5	21.6	20.7	18.1	20.1	19.3
	8	18.3	19.8	17.7	17.1	21.8	21.8	19.9	21.9	22	21.5	22.6	20.9	19.2	20.1	19.9
	9	18.4	20.1	17.9	17.6	22.2	22.1	20.4	22.2	21.9	21.8	23.1	21.3	19.5	21.4	20.2
	10	19.1	20.4	17.9	17.8	22.5	22.3	20.4	22.1	22.5	21.7	22.9	22.1	19.8	20.9	21
	11	19.3	20	18.4	17.6	22.8	22.8	20.8	22.7	22.8	22.1	23.3	21.8	20.3	21.4	21
	12	19.5	20.1	17.8	17.7	22.8	21.1	21	23	22.7	22.3	23.1	21.6	20.1	21.5	21.3
	13	18.8	20.1	18.1	18.1	22.7	23.2	20.9	22.4	23.4	22.9	21.9	21.4	19.7	20.9	21.4
	14	19.2	20.6	18.3	18.1	22.7	22.9	20.7	22.8	23	22.5	21.4	21.6	19.5	21.3	21.4
	15	19.1	19.8	18.2	17.9	22.6	22.7	19.9	22.7	23.1	22.7	21.4	21.6	20	20.7	21
	16	18.7	19.8	18.5	17.7	22.2	22.5	19.5	21.9	22.7	22.4	21	21.2	19.9	20.9	20.9
	17	18.5	19.2	17.7	17.4	22.4	22.4	19.7	22.2	23.2	22.6	21.3	21.4	20.2	20.9	21.1
	18	18.9	20.6	18.2	18.2	22.6	23.2	19.9	22.3	23.6	23.2	21.6	22.3	19.5	21.4	21.3
	19	18.7	20.2	18.2	18.1	22.7	23	20.2	22.5	23.3	22.9	22.2	22.3	19.8	21.4	21.4
	20	19.1	20.3	18.4	17.8	22.8	23.6	20.8	23.3	23.6	23.1	22.4	22.3	19.9	21.6	21.4
	21	19.1	20.2	18.7	17.8	22.8	23.2	20.5	22.8	23.3	22.7	22.6	22.3	20.4	22	21.6
	22	19.6	20.7	18.9	18	23	23.9	20.4	23.1	23.4	23	22.4	22.9	20.1	22.2	22
	23	19.2	20.2	18.7	18.2	23.1	23.9	20.3	22.8	23.2	22.9	22.4	23	20.6	22.1	22
	24	19.1	20.5	19.2	18.7	23.1	23.6	20.5	22.9	23.4	22.8	22.4	23.3	19.8	21.8	21.9
	25	18.7	20.5	19.3	18.5	22.9	23.6	20.1	23	23.5	23.3	22.4	23	20.1	21.9	22.2

## Sheet: Figure 4i
	Fig 4i	Disease activity index (DAI) during repeated DSS cycles.
	Days	Ctr										LDP
	0	0	0	0	0	0	0	0	0	0	0	0	0	0.5	0	0
	1	0	0	0	1	0	0	0	0	0	0	0	0.5	0.5	1	0.5
	2	0	0	0	1	0	0	0	0	1	1	0	1	0.5	1	0.5
	3	0	0	0	1	0	0	0	0	1	0.5	1.5	1.5	1	1.5	2.5
	4	0	2	1	1	1	3	1	1	2	3	1.5	4	5	5	3
	5	2	6	3	3	4	4	5	6	5	3	5	2	7	6	4
	6	3	4	2	4	2	3	4	2	3	4	5	4	6	4	3.5
	7	4	3	2	5	2	5	4	3	2	1.5	4	5	8	4.5	5
	8	2	2	1	3	2	4	3	2	2	1.5	3	3	3	5	2.5
	9	1	2	0	3	1	3	2	2	2	0.5	2	3	2.5	3	3
	10	1	1	0	2	1	1	1	1	0.5	1.5	4	2	2.5	4	2.5
	11	0	6	0	3	2	4	2	2	1	1	6	6.5	2	5	4
	12	0	3	0	3	2	5	6	4	1	1	5	6	6	5.5	3
	13	2	3	1	5	2	2	3	5	1	1	5	7	3	5	2
	14	1	4	1	5	3	6	6	5	2	2	5.5	5	6	5	3
	15	2	5	2	2	5	2	7	1	1	1	5.5	5	1.5	1	3
	16	2	3	2	3	4	3	4	2	0	1	5		2	4	1.5
	17	1	4	0	3	1	3	3	2	1	0.5	4.5		1.5	3	1.5
	18	2	2	0	2	0	0	3	2	0.5	0.5	4	2	2	3	2
	19	1	1	0	1	0	0	2	1	0.5	0.5	3	3	1	4.5	1
	20	1	3	1	2	1	1	2	0	0.5	1	3	2	1	4	1
	21	2	6	2	2	2	2	7	2	1	1	5	4	1	4	0.5
	22	1	5	1	4	1	1	5	3	1	0.5	5	4	3	4	2
	23	3	3	1	3	2	4	6	1	2	1.5	7	3	6	4	3
	24	2	6	3	5	3	3	4	1	0.5	1	5	4	2	7	1
	25	2	3	1	3	3	3	7	3	1	0.5	6	2	6	7	3
