# Supplementary material for: Weaning drives microbiome-mediated epigenetic regulation to shape immune memory in mice
Source: Nat Microbiol. 2026 Mar 19;11(4):1064–79. doi: 10.1038/s41564-026-02295-6 (PMC13056565; doi:10.1038/s41564-026-02295-6)
Supplement: Supplementary file 9 — Statistical source data. [file 41564_2026_2295_MOESM9_ESM.xls]

## Sheet: Figure 5a
	Fig 5a	Relative abundance of microbial genera in control and LDP-treated mice.
		w/o LDP													LDP
	Genus	2wk-2	2wk-3	4wk-1	4wk-2	6wk-1	6wk-2	8wk-1	8wk-2	8wk-3	10wk-1	10wk-2	12wk-1	12wk-2	2wk-2	2wk-3	4wk-1	4wk-2	6wk-1	6wk-2	8wk-1	8wk-2	8wk-3	10wk-1	10wk-2	12wk-1	12wk-2
	g__Taurinivorans	0	0	0.00936979	0.0348871	0.00192427	0.00196626	0.00243088	0.00170625	0.00219134	0.0117462	0.00396115	0.00147404	0.00336991	1.41924e-06	1.80096e-06	0.0033542	0.00301019	0.0252949	0.00567459	0.00591584	0.0116595	0.00692288	0.00510641	0.00191863	0.00749481	0.00468014
	g__Mucispirillum	0	0	0.00433875	0.0241496	0.000863547	0.00225872	0.00767348	0.00607048	0.00210748	0.0119182	0.00857711	0.00759701	0.00544341	0	5.71161e-06	0.000906722	0.00193364	0.0292566	0.00720612	0.00813734	0.00947875	0.015317	0.00200501	0.00234516	0.00456527	0.00298891
	g__Helicobacter	1.38462e-05	0.00060353	0.00975535	0.0245754	0.0241947	0.0168069	0.0550663	0.0289826	0.0203202	0.0406493	0.047324	0.0421792	0.0395139	1.31989e-05	1.21436e-05	0.0188056	0.0245282	0.0683537	0.032808	0.0170337	0.0274757	0.055282	0.0176839	0.0216387	0.0162452	0.029598
	g__Bacillus	0.000266429	0.000291188	0.00263256	0.00498924	0.00218126	0.00348753	0.00443194	0.00508351	0.00374911	0.00737683	0.0048538	0.00677306	0.00388618	0.000112475	0.000123391	0.00134122	0.00087973	0.00128203	0.000742353	0.00105005	0.00148242	0.00252508	0.00152666	0.00169368	0.00270289	0.00233811
	g__Ruminococcus	0.000293857	1.41745e-05	0.00294905	0.00391527	0.00215259	0.0018948	0.00523441	0.00823488	0.00216633	0.00569462	0.00438651	0.00303411	0.00298753	0	3.29318e-06	0.000803139	0.000337739	0.000856698	0.000603952	0.000366064	0.000530358	0.00133715	0.00133045	0.000625576	0.00242832	0.00123713
	g__Acutalibacter	4.71829e-05	4.24515e-06	0.0184399	0.0240764	0.00491613	0.00931141	0.014112	0.0126671	0.00771832	0.0237585	0.0179858	0.0144758	0.0147655	0	1.2864e-06	0.00274512	0.00119164	0.00321556	0.00145325	0.00217552	0.00313342	0.00359066	0.0020241	0.00304885	0.00871	0.00703763
	g__Faecalibaculum	4.93877e-05	9.43286e-05	0.000884325	0.00332719	0.00697056	0.0162783	0.00538795	0.0100023	0.0134	0.00543559	0.0128412	0.00657506	0.00684745	0	0	0.000313484	0.000274494	0.000362317	0.000149031	7.2619e-05	8.57532e-05	0.0005922	0.000493161	0.000545954	0.000466295	0.000632507
	g__Enterocloster	0.000318286	2.00745e-05	0.0136796	0.025027	0.00585808	0.0102313	0.0124481	0.012856	0.0081048	0.0264811	0.0175882	0.0161322	0.01513	5.74792e-06	8.07859e-06	0.00275971	0.00142872	0.0038201	0.0020554	0.00172857	0.00240845	0.00519761	0.00169675	0.00320733	0.00758746	0.00638694
	g__Blautia	0.00167327	9.11627e-05	0.0211133	0.0384087	0.00945606	0.0140991	0.0197683	0.0207254	0.0127898	0.044497	0.0283643	0.0290964	0.0217163	1.07862e-05	2.66542e-05	0.00485279	0.00232063	0.00533879	0.00313173	0.00275631	0.00426345	0.00732689	0.00145856	0.00456929	0.0111111	0.00874999
	g__Roseburia	0.000479326	1.72684e-05	0.00897177	0.0157774	0.00340414	0.00566129	0.00896867	0.00746878	0.00546886	0.0210166	0.012317	0.0117478	0.00992779	5.10926e-06	1.08572e-05	0.00116209	0.00057776	0.00115461	0.000750756	0.000649559	0.000952062	0.00186098	0.00041236	0.00123783	0.00364771	0.00313291
	g__Clostridium	0.000331868	0.000192902	0.00650752	0.0111378	0.00391512	0.00540055	0.00779537	0.00800437	0.00527635	0.0153601	0.00934598	0.00936157	0.00761793	8.06838e-05	9.97732e-05	0.00267937	0.00199611	0.00232907	0.0014763	0.00133643	0.00180626	0.00310782	0.00112574	0.00184245	0.00428585	0.003482
	g__Mediterraneibacter	0.000750429	1.6333e-05	0.0050944	0.00708926	0.00220542	0.00312318	0.00463384	0.00481839	0.00371171	0.0104516	0.00689737	0.00643361	0.00542097	6.03177e-06	1.14232e-05	0.00163021	0.00063945	0.00169567	0.00110031	0.000666731	0.00113759	0.00256229	0.000317097	0.000874164	0.00275276	0.00200808
	g__Paenibacillus	0.000373054	0.000309608	0.00492234	0.00735717	0.00352045	0.00422125	0.00548639	0.00564797	0.0045457	0.00959548	0.00637835	0.00634198	0.0054589	0.000171728	0.000192651	0.00200181	0.00147693	0.00191432	0.00146036	0.00145736	0.0021175	0.00264592	0.00165814	0.00217812	0.00344777	0.00300209
	g__Oscillibacter	9.34839e-06	1.72684e-06	0.00624102	0.00897257	0.0020177	0.00376075	0.00527106	0.00475269	0.00289407	0.00795584	0.00701674	0.00532942	0.00585722	0	0	0.00287081	0.00150458	0.00227135	0.000758872	0.00291006	0.00451112	0.00250894	0.00189648	0.00258871	0.00321532	0.00296604
	g__Dysosmobacter	8.90743e-06	0	0.00516662	0.00856219	0.00178777	0.00358884	0.00480349	0.00498079	0.00281532	0.00774348	0.00639366	0.00513365	0.00499325	0	0	0.00261989	0.00106195	0.00188462	0.000794567	0.00194964	0.00337343	0.00199544	0.00110903	0.00177213	0.00257504	0.00222036
	g__Kineothrix	3.55415e-05	3.81344e-06	0.00176445	0.00581273	0.000685597	0.000992746	0.00180441	0.00181295	0.00113234	0.00408393	0.00204126	0.00223564	0.00177227	1.98694e-06	2.1097e-06	0.000124095	7.94884e-05	0.00014682	0.000103783	9.89384e-05	0.000142451	0.000229312	0.000118078	0.000292003	0.000992827	0.000885096
	g__Turicimonas	0	0.00148379	4.6093e-05	0.00050132	0.0152254	0.0132617	0.00624404	0.00744842	0.00791969	0.000141518	0.00154406	0.00131984	0.00150493	0	0	0.000161129	0.000137636	0.000166588	0.000230405	0.000139701	0.000280867	9.91415e-05	0.000201125	0.000235262	0.000185752	0.000210545
	g__Allobaculum	4.76239e-06	6.47565e-06	0.00024623	0.00127581	0.00356921	0.00245575	0.0034449	0.00560781	0.00699402	0.0016301	0.00253377	0.00520517	0.00205117	1.27732e-06	1.95533e-06	0.000198734	0.000164507	0.000223385	9.48769e-05	6.2348e-05	8.96877e-05	0.00036415	0.000285156	0.000332903	0.000279609	0.000366956
	g__Alistipes	1.85204e-05	0.000246003	0.0137022	0.0214143	0.0165194	0.0541941	0.037699	0.0312378	0.0400698	0.0340853	0.0317145	0.0277137	0.0264127	6.23046e-05	0.00010497	0.0105706	0.00844565	0.0110524	0.00828913	0.00553902	0.0077989	0.00857145	0.00845485	0.0114748	0.00911111	0.0100762
	g__Faecalibacterium	3.75699e-05	1.41745e-05	0.00598428	0.00938749	0.00266861	0.00438456	0.00582827	0.005712	0.00387442	0.00975386	0.00740128	0.0064088	0.00624363	1.02185e-05	1.14747e-05	0.00191999	0.000983583	0.00215293	0.00108329	0.00151208	0.00223705	0.00244864	0.00152589	0.00206849	0.00378957	0.00317855
	g__Brachyspira	6.879e-06	5.82808e-06	0.000293824	0.00592962	0.00174728	0.0120784	0.000217169	0.00609713	0.00197216	0.00223245	0.0061457	0.00218491	0.00259067	1.02185e-05	8.74752e-06	3.72626e-05	3.11042e-05	8.24123e-05	3.36845e-05	4.19666e-05	4.59032e-05	6.42023e-05	3.09586e-05	3.58717e-05	5.1271e-05	4.21526e-05
	g__Muribaculum	0.000153984	0.000848022	0.0652195	0.0935413	0.110057	0.276472	0.216428	0.191557	0.177197	0.0664376	0.119322	0.190185	0.169923	0.000634613	0.00179895	0.0778172	0.0733874	0.116804	0.131144	0.366737	0.105448	0.175199	0.298916	0.270265	0.251039	0.28345
	g__Paramuribaculum	8.27244e-05	0.00134298	0.0157028	0.0565883	0.0714026	0.126002	0.040704	0.0811652	0.0901979	0.0277359	0.0509948	0.0422476	0.0420033	0.000440177	0.000411596	0.0429463	0.031536	0.0568516	0.0511065	0.052321	0.0702893	0.0642961	0.0590255	0.073183	0.0756273	0.0878709
	g__Bacteroides	0.000145694	0.00209019	0.192451	0.0365833	0.0689548	0.0277048	0.0362447	0.0172473	0.0273521	0.0228522	0.0257193	0.0416599	0.0440613	0.0178825	0.0567296	0.252791	0.27769	0.0997894	0.126715	0.153493	0.245385	0.180367	0.164861	0.146955	0.152109	0.155215
	g__Parabacteroides	3.73936e-05	0.000437969	0.019861	0.0122282	0.00997434	0.00582761	0.00727639	0.00475815	0.00582887	0.00385624	0.00482338	0.0055587	0.00715598	0.0174023	0.0106019	0.175	0.199984	0.0754058	0.112805	0.0983702	0.137954	0.108556	0.120546	0.0863469	0.0758472	0.0436239
	g__Prevotella	3.27194e-05	0.000148292	0.00529394	0.00411982	0.00393091	0.00366475	0.00357743	0.00307873	0.00344295	0.00246627	0.00234135	0.00357693	0.00343635	0.000113184	0.000231758	0.00712376	0.00786529	0.00446056	0.00595757	0.00557385	0.00761266	0.0074727	0.00676961	0.00795171	0.00745017	0.00651601
	g__Phocaeicola	1.25233e-05	0.000120231	0.0211047	0.0155061	0.0236891	0.0191907	0.0167103	0.0108425	0.0106076	0.0147387	0.0126889	0.0276813	0.0271847	0.013798	0.00863323	0.0372413	0.0556784	0.0200105	0.0292043	0.0253115	0.0301094	0.0255972	0.0181868	0.0182387	0.022591	0.0143362
	g__Duncaniella	6.79963e-05	0.00169259	0.0207211	0.033175	0.0389067	0.0336189	0.0231991	0.0318618	0.0337047	0.0126498	0.0240421	0.0302104	0.0256373	0.00024489	0.000456415	0.0590819	0.0681841	0.101345	0.15668	0.0707153	0.108732	0.0691959	0.0498609	0.0551136	0.0473154	0.0544055
	g__Streptococcus	0.0491492	0.0511703	0.00261649	0.00298414	0.00146742	0.00187571	0.00243454	0.00273034	0.00229644	0.00332678	0.00264694	0.00307099	0.00214848	0.0197357	0.0224852	0.000602696	0.000467599	0.000604913	0.000446446	0.000518203	0.000693289	0.000891643	0.00050678	0.000679635	0.00107174	0.00091897
	g__Rodentibacter	0.0411514	0.0657105	2.22207e-05	1.4702e-05	7.7323e-06	1.04756e-05	1.72221e-05	2.25785e-05	1.90632e-05	1.90735e-05	1.55096e-05	1.83249e-05	1.3019e-05	0.0180494	0.0157052	4.47835e-05	8.20805e-06	1.02087e-05	3.08835e-06	5.13549e-06	3.93456e-06	3.65789e-06	3.36964e-06	5.69925e-06	9.33898e-06	9.47617e-06
	g__Ligilactobacillus	0.000106007	0.299918	0.0803734	0.0365786	0.101871	0.0296905	0.0272232	0.031949	0.0507814	0.0748926	0.0167745	0.0487188	0.0827699	4.37835e-05	5.54696e-05	0.000164434	0.000104631	0.000141623	6.81591e-05	0.000141467	0.000201772	0.000208374	9.83514e-05	0.000172737	0.000332094	0.000284612
	g__Escherichia	0.841426	0.499511	0.00074995	0.00157311	0.000555329	0.000830302	0.00108633	0.00179888	0.00113859	0.00184944	0.00109968	0.00130397	0.000994946	0.768609	0.752368	0.00404738	0.00648712	0.00080584	0.00122255	0.00212898	0.00447067	0.000930997	0.00111633	0.00106492	0.0016558	0.00144266
	g__Enterococcus	0.014424	0.0305168	0.00821551	0.0156124	0.00501977	0.00999448	0.0108011	0.0101803	0.00594023	0.0180311	0.0126205	0.0117961	0.0100804	0.0925268	0.0812936	0.00409922	0.00359245	0.00290958	0.0022476	0.00198936	0.00236063	0.00459684	0.00150883	0.00283521	0.00552448	0.00441415
	g__Staphylococcus	0.00209492	0.00374256	0.0120141	0.00228952	0.000708579	0.000805189	0.000983491	0.00104657	0.000874097	0.00134604	0.000954891	0.00160678	0.00089315	0.000138589	0.000120664	0.00246548	0.00171384	0.000343199	0.000218411	0.000292643	0.000360365	0.000511096	0.000271396	0.000387381	0.000469938	0.000398217
	g__Lactobacillus	0.000126115	0.000219668	0.0461567	0.00101752	0.000786439	0.000546742	0.000739817	0.000683186	0.000632004	0.000779968	0.000560947	0.000882277	0.00635329	6.13112e-05	6.33423e-05	0.000250468	0.000193105	0.000192574	0.000135887	0.000138096	0.000193701	0.000299569	0.000191157	0.000214225	0.000268776	0.000261629

## Sheet: Figure 5b
	Fig 5b	Relative abundance of four short-chain fatty acid (SCFA)-producing bacteria.
		w/o LDP													LDP
	Species	2wk-2	2wk-3	4wk-1	4wk-2	6wk-1	6wk-2	8wk-1	8wk-2	8wk-3	10wk-1	10wk-2	12wk-1	12wk-2	2wk-2	2wk-3	4wk-1	4wk-2	6wk-1	6wk-2	8wk-1	8wk-2	8wk-3	10wk-1	10wk-2	12wk-1	12wk-2
	s__Bifidobacterium catenulatum	0	0	5.87493e-05	7.18385e-05	6.99769e-05	4.1175e-05	6.1727e-05	7.88226e-05	7.43444e-05	0.000106159	8.03265e-05	8.46962e-05	6.53678e-05	0	0	2.62856e-05	1.85311e-05	5.04126e-05	3.86399e-05	1.77687e-05	2.8923e-05	3.07481e-05	2.43337e-05	2.99836e-05	3.49121e-05	3.14522e-05
	s__Blautia wexlerae	7.84764e-05	0	0.00118493	0.00244597	0.00057887	0.000949903	0.00136779	0.00132209	0.000825515	0.00271363	0.00188431	0.00169482	0.00147736	0	0	0.000258056	0.000120539	0.000391302	0.000268465	0.000150592	0.000237452	0.000514493	9.6702e-05	0.000252047	0.000703109	0.00053294
	s__Roseburia intestinalis	9.4207e-05	8.93954e-06	0.00410643	0.00864068	0.00155639	0.00269336	0.00389591	0.00337695	0.00241515	0.00953874	0.0057095	0.00558029	0.00461715	1.56369e-06	3.70925e-06	0.000381369	0.000179596	0.000374281	0.00020169	0.000276259	0.000345053	0.000624832	0.000159857	0.000511568	0.0016623	0.00141502
	s__Anaerobutyricum hallii	9.88025e-05	1.03093e-05	0.0011539	0.00172941	0.000544528	0.000803056	0.000953585	0.00109684	0.000748874	0.00251106	0.00155478	0.00151555	0.00110338	9.5954e-06	1.19005e-05	0.00022537	0.000109109	0.000251784	0.000153408	0.000109105	0.000171212	0.000373912	8.78406e-05	0.000173518	0.000479597	0.000379611

## Sheet: Figure 5c
	Fig 5c	Relative abundance of epigenetic metabolite–producing bacteria.
		w/o LDP													LDP
	Species	2wk-2	2wk-3	4wk-1	4wk-2	6wk-1	6wk-2	8wk-1	8wk-2	8wk-3	10wk-1	10wk-2	12wk-1	12wk-2	2wk-2	2wk-3	4wk-1	4wk-2	6wk-1	6wk-2	8wk-1	8wk-2	8wk-3	10wk-1	10wk-2	12wk-1	12wk-2
	s__Lacticaseibacillus rhamnosus	5.39083e-06	7.13721e-06	5.8448e-05	0.000152611	0.000422338	0.0003461	0.000458176	0.000810667	0.00106776	0.000141374	0.000346377	0.000854151	0.000265634	4.12247e-06	3.19408e-06	1.22285e-05	8.74601e-06	9.02218e-06	6.47597e-06	2.203e-05	1.31468e-05	1.74619e-05	6.75156e-06	9.4906e-06	2.03108e-05	1.49616e-05
	s__Clostridium sporogenes	5.39083e-06	4.46977e-06	5.8448e-05	0.000131096	6.23333e-05	8.03344e-05	0.000120392	9.68127e-05	5.83687e-05	0.000141545	0.000107603	0.000109409	0.000100246	1.91908e-06	9.7883e-07	2.1257e-05	1.98301e-05	4.89244e-05	1.62619e-05	1.92159e-05	2.16417e-05	3.88464e-05	1.39954e-05	2.19208e-05	4.74542e-05	4.46665e-05

## Sheet: Figure 5e
	Fig 5e	GO analysis shows post-weaning increases in epigenetic activities that are disrupted by LDP treatment
		w/o LDP													LDP
	GO_ID	2wk-2	2wk-3	4wk-1	4wk-2	6wk-1	6wk-2	8wk-1	8wk-2	8wk-3	10wk-1	10wk-2	12wk-1	12wk-2	2wk-2	2wk-3	4wk-1	4wk-2	6wk-1	6wk-2	8wk-1	8wk-2	8wk-3	10wk-1	10wk-2	12wk-1	12wk-2	Description
	GO:0004450	0.0001418	0.0001326	0.0001925	0.000193	0.0001675	0.0001456	0.0001891	0.0001888	0.0001918	0.0002054	0.000201	0.0001947	0.0001876	0.0001381	0.0001326	0.0001026	8.85868e-05	0.0001319	0.000123	9.39973e-05	8.00527e-05	0.0001092	9.01612e-05	9.90322e-05	0.000122	0.0001147	[MF] isocitrate dehydrogenase (NADP+) activity
	GO:0015093	0.0002118	0.0001814	0.0003969	0.0006488	0.0003484	0.0004104	0.0004663	0.0004583	0.0004116	0.0005908	0.0005	0.0004975	0.0004677	0.0002096	0.0002137	0.0001941	0.0001707	0.0002237	0.0001813	0.0001728	0.0001858	0.0002388	0.0001821	0.0002112	0.0002779	0.000249	[MF] ferrous iron transmembrane transporter activity
	GO:0018826	6.57731e-08	3.80205e-08	3.43988e-05	4.54912e-05	2.15169e-05	3.53174e-05	3.44788e-05	3.65465e-05	2.25548e-05	4.44911e-05	3.68591e-05	3.35883e-05	3.38579e-05	0	9.79016e-09	9.50191e-06	5.45958e-06	1.76676e-05	1.19239e-05	1.38668e-05	1.04814e-05	1.44065e-05	1.12543e-05	1.39149e-05	2.20414e-05	1.88098e-05	[MF] methionine gamma-lyase activity
