# Supplementary material for: Weaning drives microbiome-mediated epigenetic regulation to shape immune memory in mice
Source: Nat Microbiol. 2026 Mar 19;11(4):1064–79. doi: 10.1038/s41564-026-02295-6 (PMC13056565; doi:10.1038/s41564-026-02295-6)
Supplement: Supplementary file 10 — Statistical source data. [file 41564_2026_2295_MOESM10_ESM.xls]

## Sheet: Figure 6a
	Fig 6a	Time-course analysis of Cd74 methylation and expression in GF colonic organoids treated with a low dose of IFN-g (0.1 ng/ml).
	Hours	Cd74 methylation (%)		Cd74 expression
	0	84.4	88.2	1.62e-05	4.95e-05
	24	80.2	76.65	0.078909	0.077789
	48	63.65	63.15	0.211581	0.244321
	72	54.95	54.3	0.298477	0.389917
	96	40.35	41.65	0.40024	0.64423

## Sheet: Figure 6b
	Fig 6b	ChIP-qPCR of GF colonic organoids treated with 0.1 ng/ml IFN-γ to induce demethylation of the Cd74 enhancer.
			Ctr (% of input)				IFN-γ (% of input)
	STAT3	Chip-1	0.001958	0.01321	0.01284	0.013364	0.004856	0.004269	0.015236	0.017109
		Chip-2	0.011046	0.004532	0.010051	0.00721	0.049064	0.019731	0.03817	0.042056
		Chip-3	0.00504	0.00155	0.012396	0.009382	0.120087	0.048035	0.111364	0.127109
	TET3	Chip-1	0.163648	0.078256	0.373773	0.334301	0.153346	0.134765	0.179089	0.297586
		Chip-2	0.257087	0.243886	0.211068	0.31722	0.505806	0.672329	0.411542	0.726608
		Chip-3	0.230674	0.216059	0.317837	0.317569	0.629644	0.628545	0.486369	0.547327

## Sheet: Figure 6c
	Fig 6c	Cd74 methylation and expression in organoids after individual or combined treatment.
		Treatment
		Ctr	IFN-γ	TNF-α	NaB	LPS	DAC	DAC+IFN-γ
	Cd74 DNA methylation (%)	80.95	66.15	85	84.4	80.35	52.05	46
		90.9	69.85	84.6	82	88.95	62.55	52.25
		79.1	67.45	84.9	84.9	84.5	52.85	46.25
		86.55	67.3	87.2	87.2	87	60.3	49.1
			73.7
			75.6
	Cd74 gene expression	4.54e-05	0.112769	0.000617	0.0309951	0.000104	0.000277	0.228268
		6.5e-05	0.170593	0.000804	0.0225906	8.34e-05	0.000234	0.227224
		3.96e-05	0.110387	0.000689	0.0281658	0.000106	0.000212	0.146281
		5.37e-05	0.174814	0.000827754	0.0305132	8.61e-05	0.000653	0.225778
			0.113195
			0.118953

## Sheet: Figure 6e
	Fig6e	Loss of Cd74 methylation (%) in IFN-γ–primed organoids after 3 passages.
	Naïve	79.3	82.2	81.5
	Primed	7	8.1	10.6

## Sheet: Figure 6f
	Fig 6f	Secondary IFN-g stimulation of primed organoids accelerated and enhanced Cd74 expression.
	Hours	Naïve			Primed
	0	0.000117801	0.000120529	0.000117989	0.00503263	0.00494632	0.00512664
	3	0.000128315	0.000102464	0.000103758	0.00491896	0.00699977	0.00451722
	6	0.000275585	0.000245692	0.000282801	0.0124382	0.011873	0.00987321
	12	0.00276968	0.00229967	0.00376801	0.0362381	0.0348871	0.0316364
	24	0.0158226	0.0163089	0.00864017	0.0944876	0.105719	0.135739
	36	0.0196465	0.0190452	0.0169395	0.31836	0.315552	0.410861
	48	0.0156835	0.0152855	0.0131678	0.371626	0.315032	0.312251
	Fig 6f	Secondary TNF-α stimulation of primed organoids accelerated and enhanced Cd74 expression.
	Hours	Naïve			Primed
	0	5.01875e-05	0.000195079	0.000105621	0.00503263	0.00494632	0.00512664
	3	0.000165943	0.000148801	0.000113236	0.00841423	0.00872163	0.00798925
	6	0.00018356	0.000345402	0.000180303	0.00940373	0.00978	0.0094621
	12	0.000341406	0.000192754	0.000255452	0.014571	0.0123993	0.0115391
	24	0.000338978	0.000237767	0.000290499	0.0161433	0.0153482	0.0153274
	36	0.000207025	0.000282077	0.000205221	0.0244799	0.0191858	0.0216441
	48	0.000213613	0.000248571	0.000226226	0.0233071	0.0204069	0.0266009

## Sheet: Figure 6h
	Fig 6h	Methylation (%) of MHC-II genes in organoids derived from adult GF, SPF, and GF®SPF (converted at weaning) mice.
	Genes	GF			SPF			GF®SPF
	Cd74	86.4	92.4	89.5	39	49.9	47.3	45.7	41.4	44.3
	H2-Eb1	72.2	69.5	67	17.2	14.7	13.8	10.7	12.5	15.1
	H2-Aa	62.4	66.4	65.6	46.8	46.6	45.9	49	49.3	47.2
	Ciita	80.7	81.1	82.5	63.54	63.14	62.7	65.94	64.42	61.7

## Sheet: Figure 6i
	Fig 6i	IFN-g stimulation induced methylation-dependent, memory-like transcriptional activation of MHC-II genes.
	Genes	Hours	GF			SPF			GF®SPF
	Cd74	0	0.000131	0.000138	0.000146	0.001424	0.001056	0.001114	0.001034	0.00101	0.001426
		3	0.000146	0.000165	0.000153	0.001279	0.00106	0.001036	0.001	0.001438	0.001727
		6	0.000426	0.000239	0.000355	0.003391	0.002783	0.002264	0.002131	0.002157	0.001759
		12	0.002955	0.003002	0.002731	0.006282	0.009572	0.006079	0.008126	0.00999	0.006469
		24	0.013014	0.011535	0.009286	0.028994	0.028624	0.022877	0.025261	0.021246	0.023709
		36	0.017998	0.016106	0.014989	0.042652	0.047552	0.043959	0.036982	0.032641	0.026274
		48	0.019752	0.017436	0.011905	0.056214	0.062735	0.048759	0.049084	0.047157	0.048093
	H2-Eb1	0	4.17805e-06	2.3527e-06	2.75703e-06	3.54816e-05	3.06054e-05	3.05155e-05	4.34587e-05	5.59667e-05	3.9866e-05
		3	1.9707e-06	4.10282e-06	0	2.94963e-05	2.82531e-05	1.59537e-05	1.12086e-05	7.38385e-05	3.12488e-05
		6	0	6.29949e-06	2.33554e-06	3.48752e-05	1.97184e-05	3.09367e-05	2.63257e-05	2.15566e-05	3.03928e-05
		12	1.6567e-05	2.36173e-05	1.77827e-05	0.000139006	0.000138837	0.000135854	0.000115855	0.000118006	0.000107276
		24	6.41357e-05	8.1633e-05	7.63837e-05	0.000359301	0.000401495	0.000322381	0.00026845	0.000267555	0.000348245
		36	9.23064e-05	9.38487e-05	8.36226e-05	0.000584627	0.000624727	0.000550436	0.000437188	0.000544088	0.000444989
		48	0.000117298	0.000121359	9.75023e-05	0.000775885	0.000663278	0.000749361	0.000512864	0.000663205	0.000536702
	H2-Aa	0	2.72e-06	0	0	0	0	0	0	0	0
		3	0	0	0	0	0	2.34e-06	0	0	0
		6	6.75e-06	3.61e-06	5.27e-06	0	0	0	5.01e-06	1.27e-05	5.67e-06
		12	3.6e-05	3.33e-05	2.36e-05	2.45e-05	3.46e-05	1.86e-05	7.06e-05	7.35e-05	6.36e-05
		24	0.000143	0.000107	6.34e-05	0.000271	0.000271	0.000218	0.000225	0.000212	0.000218
		36	0.00015	9.82e-05	0.000109	0.000581	0.000866	0.000624	0.000232	0.000287	0.0002
		48	0.00018	0.000178	0.000116	0.001021	0.001224	0.001051	0.000296	0.000413	0.000323
	Ciita	0	5.62041e-06	3.41052e-06	5.13005e-06	8.92048e-06	1.11761e-05	3.11114e-06	8.70811e-06	5.92619e-06	3.85257e-06
		3	0.000138086	0.000117734	0.000131684	0.000163876	0.000201766	0.000283094	0.000325342	0.000300916	0.000198401
		6	0.000724859	0.00054078	0.000483352	0.000972	0.001166	0.001185	0.000735165	0.000699346	0.000669443
		12	0.000667498	0.000616039	0.000498034	0.000698	0.000964	0.000724	0.000539	0.000501	0.000425
		24	0.000559727	0.00063036	0.000583966	0.00123687	0.00124911	0.000933251	0.00078275	0.000850951	0.000787817
		36	0.000775879	0.000802051	0.000460572	0.00148601	0.00101852	0.000969645	0.00112205	0.000932291	0.000715754
		48	0.000774545	0.000739379	0.000593434	0.0014149	0.00134333	0.000962325	0.00103196	0.00126121	0.00108309
