# Supplementary material for: Weaning drives microbiome-mediated epigenetic regulation to shape immune memory in mice
Source: Nat Microbiol. 2026 Mar 19;11(4):1064–79. doi: 10.1038/s41564-026-02295-6 (PMC13056565; doi:10.1038/s41564-026-02295-6)
Supplement: Supplementary file 11 — Statistical source data. [file 41564_2026_2295_MOESM11_ESM.xls]

## Sheet: Extended Data Figure 1b
	Extended Data Fig 1b		Quantification of Ki-67+ cells and AB+ goblet cells across intestinal segments in SPF and GF mice.
			Duodenum		Jejunum		Ileum		Colon
		Analysis	SPF	GF	SPF	GF	SPF	GF	SPF	GF
		Ki67+ cells/crypt	24	13	15	10	14	9	19	7
			18	14	14	9	14	10	19	10
			18	15	20	12	12	13	24	10
			16	13	14	11	15	11	21	13
			18	20	18	10	16	11	23	8
			13	12	18	12	8	9	32	8
			14	14	13	19	13	12	25	5
			15	17	14	15	16	11	22	14
			15	16	16	21	19	14	31	9
			12	13	20	15	19	13	28	9
			15	15	19	12	14	11	21	9
			15	17	13	13	14	11	24	9
			15	10	13	12	12	9	23	8
			15	18	11	12	15	12	20	6
			14	12	13	17	16	11	30	4
			16	16	10	16	8	14	23	5
			16	10	13	14	13	13	23	3
			14	14	12	14	16	13	26	6
			13	13	12	14	19	13	24	5
			14	14		16	19	14	14	4
			11	14		14	11	12	15	7
			14			15	10	11	35	10
			16				15	13	18	3
							13	13	23	5
							12	10	22	8
								12	20	7
									23	4
										3
										5
										9
										9
										8
										12
										9
										9
										12
		AB+ cells/crypt-villus	12	11	8	13	9	16	13	8
			14	20	9	16	7	11	12	7
			16	28	9	14	9	17	13	8
			16	14	13	9	14	14	15	8
			25	10	10	9	15	12	12	9
			15	18	9	10	10	11	10	7
			20	15	10	9	11	8	13	7
			18	19	8	10	12	16	13	5
			13	21	15	11	8	10	16	4
			12	16	12	13	9	9	15	8
			18	18	10	9	12	8	11	6
			19	18	10	14	10	10	12	6
			18	18	12	14	15	6	10	7
					15	12	13	14	14	5
					12	13	15		11	3
						12			12	4
									16	4
									14	5
									8	5
									21	6
									13	8
									10	10
									14	7
										12
										7
										13
