# Supplementary material for: Weaning drives microbiome-mediated epigenetic regulation to shape immune memory in mice
Source: Nat Microbiol. 2026 Mar 19;11(4):1064–79. doi: 10.1038/s41564-026-02295-6 (PMC13056565; doi:10.1038/s41564-026-02295-6)
Supplement: Supplementary file 12 — Statistical source data. [file 41564_2026_2295_MOESM12_ESM.xls]

## Sheet: Extended Data Figure 2a
	Extended Data Fig 2a	qRT-PCR analysis of DNA methylation regulators (Dnmt and Tet family genes) in colonic Lgr5+ ISCs of SPF and GF mice.
		Dnmt1		Dnmt3a		Dnmt3b		Dnmt3l		Tet1		Tet2		Tet3
		SPF	GF	SPF	GF	SPF	GF	SPF	GF	SPF	GF	SPF	GF	SPF	GF
		0.051604	0.062875	0.003607	0.011029	0.000344	0.000152	0	7.14e-05	0.000121	0.000284	0.002229	0.001285	0.005054	0.00788
		0.05476	0.044422	0.003447	0.013389	0.000157	0.000123	0	5.08e-05	0.000251	0.000144	0.000973	0.00046	0.006017	0.00662
		0.049039	0.052383	0.004245	0.003345	6.48e-05	0.000264	1.5e-05	1.21e-05	4.25e-05	0.000414	0.000225	0.001836	0.003344	0.00899
			0.063156		0.002001		0.000169		0		0.000268		0.000477		0.003749
