# Supplementary material for: Weaning drives microbiome-mediated epigenetic regulation to shape immune memory in mice
Source: Nat Microbiol. 2026 Mar 19;11(4):1064–79. doi: 10.1038/s41564-026-02295-6 (PMC13056565; doi:10.1038/s41564-026-02295-6)
Supplement: Supplementary file 13 — Statistical source data. [file 41564_2026_2295_MOESM13_ESM.xls]

## Sheet: Extended Data Figure 3a
	Extended Data Fig 3a	DNA methylation (%) analysis across all intestinal segments and other tissues. (SI, small intestine)
		Genes	Tissue types	SPF						GF
		Cd74	Brain	84.5	79.7	80.1				79.6	78.5	79.55
			Kidney	73.15	77.725	69.725				76.15	75.85	77.575
			Liver	70.7	82.15	76.7				77.475	70.575	72
			Spleen	30.35	30.45	32.025				28.85	22.425	23.525
			Proximal SI	3.9	5.6	5.1	7.5	4.4	5.1	83.7	87.9	74.6
			Middle SI	6.9	3.6	4.5	6.3	5.9	5.5	80	78.8	65.5
			Distal SI	4.8	3.7	5.6	4.8	5.9	5.4	64.7	71.9
			Colon	12	11.3	4.9	11.3	10.2	14.9	73.7	77.8	84.2
		H2-Aa	Brain	83.95	85.05	81.95				82.1	81.35	83.1
			Kidney	84.1	81.9	83.2				80.65	78.4	78.9
			Liver	74.75	76.05	77.1				70.9	65.25	68.95
			Spleen	30.9	35.05	39.35				24.85	23.35	24.05
			Proximal SI	24.7	19.6	18.7	20.8	24.7	28	87.7	89.7	73.3	90.7	71	75.7
			Middle SI	34.3	11.5	21	14.3	26	29.1	90.5	89.6	89.2	62.4	82.1
			Distal SI	11.2	5.5	9.6	10.2	13.9	9.2	91.8	88.6	86.1
			Colon	25.5	29.3	10.2	28.6	29.3	32.4	77.8	75.7
		H2-Eb1	Brain	73.0889	74.1889	74.5222				74.2444	73	72.9
			Kidney	61.1444	62.9778	59.9222				68.3333	62.9333	68.8429
			Liver	41.1667	56.2667	42.5333				49.1556	46.1222	47.3444
			Spleen	55.1778	55.6333	50.4				55.5444	55.5556	55.6333
			Proximal SI	5	5.9	5.8	3	5.3	4	67.7	61.6	41.6	55.5	41.3
			Middle SI	10.4	5.2	6	7.5	7.2	7.3	67.7	68.2	41.6	47.7
			Distal SI	6.1	4.2	9.2	6.6	9	7.8	65.3	65.4	38.2
			Colon	12.2	8.6	4.9	9.6	9.4	12.8	61.6	61.2	69.8
		Ciita	Brain	90.28	92.12	91.86				92.16	92.5	91.48
			Kidney	88.7	88.36	88.62				90.6	89.18	89.6
			Liver	90.18	89.82	91.4				90.92	91.36	89.12
			Spleen	90.34	91.42	90.84				92.84	92.56	92.96
			Proximal SI	18.04	22.66	11.58				90.14	91.24	89.22
			Middle SI	43.88	13.66	15.1				89.62	89.78	81.9
			Distal SI	11.32	10.56	18				90.16	91.06	82.9
			Colon	33.48	33.6	11.96				85.6	87.62	88.42
		Duoxa2	Brain	65.65	53.9	52.95				48.55	53.3	59.7
			Kidney	35.75	39.35	33.85				35.35	34.65	36.3
			Liver	38.2	48.25	34.5				37.15	34.75	37.4
			Spleen	31	31.5					33.05	31.05	32.45
			Proximal SI	88.4	91.7	86.4				90.2	89.1
			Middle SI	71.1	76.7	57.7				90.3	90.4
			Distal SI	25.4	29.9	17.1				90.4	88.9
			Colon	27.1	28	31.7				68.5	77.2	67.8
		Plet1	Brain	63.9667	69.3	72.1				72.6667	75.7667	68.9667
			Kidney	51.0667	54.8333	55.6667				51.3667	56.2	52.2
			Liver	62.1667	68.6333	67.1333				69.8	72.1	72.4667
			Spleen	77	83	78.4333				84.5333	83.8	85.0667
			Proximal SI	89.9	87.1	90.1	89.1	88.6	89.3	80.1	84.1	80.9	81.4	82.1	83
			Middle SI	86.2	88	88.1	85.6	87.4	87.6	81.3	84	81	83.5	82.9	84.6
			Distal SI	90.4	90.6	94.1	86.6	73.7	80.6	85.9	83	84.5	86.3	85.2	87.4
			Colon	29	37.5	27.6	30.9	27.1	35	84.5	82	83.2

## Sheet: Extended Data Figure 3b
	Extended Data Fig 3b	Methylation levels (%) at DMRs were similar in IECs from wild-type and Lgr5-GFP mice.
		WT	Lgr5-GFP
		88.7	89.3
		79.9	80.9
		61.1	68.4
		58.8	67.8
		76.4	75.9
		71.5	74.9
		98	90.3
		94.1	93.2
		93.1	92.7
		76.8	82.4
		67.6	71.9
		69.5	76.8
		69.5	75.7
		55	55.9
		65.2	69.1
		67.2	67.3
		41.2	20
		27.3	10.8
		46.7	38.5
		44.6	34.7
		55	41.2
		54.9	42.5
		88.8	79.5
		90.9	81.4
		88.4	77.6
		66	53.6
		59.1	51.2
		71.7	76.2
		70	72.3
		69.9	73.6
		80.6	83.9
		71.9	76.6

## Sheet: Extended Data Figure 3c
	Extended Data Fig 3c	EpCAM+ IECs and a subpopulation of EpCAM+CD24+ IECs had nearly identical microbiome-induced methylation changes (%).
		EpCAM+ IECs	EpCAM+CD24+ IECs
		7.3	8.6
		6.1	8.2
		18.3	20.6
		17.6	17.4
		6.8	9.5
		7.3	8.2
		33.7	33.6
		33.6	32.6
		34.9	35.6
		21.7	24.4
		20.9	20
		24.4	23.3
		23.6	22
		13.6	14.5
		14.4	14.1
		12.3	12.4
