# Supplementary material for: Weaning drives microbiome-mediated epigenetic regulation to shape immune memory in mice
Source: Nat Microbiol. 2026 Mar 19;11(4):1064–79. doi: 10.1038/s41564-026-02295-6 (PMC13056565; doi:10.1038/s41564-026-02295-6)
Supplement: Supplementary file 14 — Statistical source data. [file 41564_2026_2295_MOESM14_ESM.xls]

## Sheet: Extended Data Figure 4c
	Extended Data Fig 4c	Lucia reporter assay demonstrated that the enhancer activity of the identified candidate genes depended on methylation status.
			Unmethylated			Methylated
		Promoter	1.07	1.03	0.901	1.41	1.07	1.08
		Cd74	3.61	3.19	3.33	0.32	0.335	0.306
		H2-Eb1	1.83	1.91	2.12	0.35	0.374	0.378
		H2-Aa	4.76	4.74	4.08	0.329	0.279	0.263
		Ciita	3.43	3.03	3.39	0.466	0.506	0.622
		Plet1	4.64	4.71	4.39	0.323	0.267	0.269
		Duoxa2	0.654	0.653	0.671	0.0864	0.101	0.0891

## Sheet: Extended Data Figure 4e
	Extended Data Fig 4e	GO analysis showed significant enrichment of immune response pathways among the upregulated genes in SPF mice.
		Go	-Log10(P-value)
		defense response to bacterium	13.719
		response to virus	11.0241
		regulation of inflammatory response	10.7197
		humoral immune response	10.04
		disruption of anatomical structure in another organism	9.70977
		cell killing	9.4038
		response to type II interferon	9.03149
		defense response to symbiont	8.84197
		response to interferon-beta	8.4694
		regulation of innate immune response	8.12965
		peptide catabolic process	-4.25012
		hindbrain development	-4.2294
		regulation of membrane lipid distribution	-2.61172

## Sheet: Extended Data Figure 4f
	Extended Data Fig 4f	Quantitative DNA methylation and gene expression analyses.
			Cd74				H2-Aa				Duoxa2
			SPF		GF		SPF		GF		SPF		GF
		Analysis	ISC	IEC	ISC	IEC	ISC	IEC	ISC	IEC	ISC	IEC	ISC	IEC
		DNA methylation (%)	4.15	3.3	81.9	70.325	9	8.05	78.75	67.95	15.85	15.8	41.9	68.15
			6.15	6.025	81.25	67.375	11.35	18.15	78.25	71.1	25.95	24.1	63.05	74.05
			4.8	13.525	71.65		8.35	29.5			17.45	31	79.8
		Gene expression	0.943624	0.822318	0.0388636	0.0178236	0.0171552	0.111262	0.00109382	0.000554859	0.0112565	0.0278123	0.00164457	0.000286572
			0.942411	0.639669	0.0195951	0.00943112	0.0186207	0.0947908	0.00235217	0.000500483	0.0104605	0.0203356	0.000728213	0.000463252
			0.612736	0.5188	0.0453474		0.120434	0.074968	0.00476413		0.0170707	0.0184127	0.000703558
