# Supplementary material for: Weaning drives microbiome-mediated epigenetic regulation to shape immune memory in mice
Source: Nat Microbiol. 2026 Mar 19;11(4):1064–79. doi: 10.1038/s41564-026-02295-6 (PMC13056565; doi:10.1038/s41564-026-02295-6)
Supplement: Supplementary file 15 — Statistical source data. [file 41564_2026_2295_MOESM15_ESM.xls]

## Sheet: Extended Data Figure 5a
	Extended Data Fig 5a	Alpha diversity (ACE, Shannon, Simpson) and beta diversity (PCoA and NMDS) at the phylum level.
		Sample	ACE	Shannon	Simpson	PCoA analysis		NMDS analysis
						PC1	PC2	NMDS1	NMDS2
		GMT-1_1	70	1.80031	0.774157	-0.0304768	-0.12958	0.00149078	0.310362
		GMT-1_2	67	1.66394	0.735922	-0.11236	-0.170802	-0.0925893	0.488541
		GMT-1_3	66	1.46432	0.592132	-0.262888	-0.220676	-0.574822	0.441151
		GMT-1_4	66	1.62448	0.669734	-0.177953	-0.202748	-0.390431	0.399216
		GMT-2_1	67	1.63207	0.715413	-0.103721	-0.158864	-0.218462	0.279658
		GMT-2_2	65	1.71064	0.747673	-0.0877909	-0.151947	-0.133712	0.313292
		GMT-2_3	66	1.80879	0.781073	-0.0679532	-0.157205	-0.0907546	0.35913
		GMT-2_4	68	1.66527	0.697574	-0.144079	-0.17917	-0.324266	0.3269
		GMT-3_1	66	1.59155	0.710173	0.0841036	-0.0264318	0.130382	-0.0281607
		GMT-3_2	67	1.57682	0.70445	0.0146877	-0.0773097	0.00189984	0.0648353
		GMT-3_3	64	1.64191	0.702238	-0.139565	-0.174319	-0.32225	0.29718
		GMT-3_4	62	1.74674	0.7705	-0.0549082	-0.135946	-0.050203	0.320129
		GMT-4_1	63	1.57137	0.699624	0.0647186	-0.0415008	0.0936087	0.000635019
		GMT-4_2	64	1.74955	0.730033	-0.148099	-0.17682	-0.327619	0.309109
		GMT-4_3	64	1.68977	0.718738	-0.108392	-0.15426	-0.236841	0.264782

## Sheet: Extended Data Figure 5b
	Extended Data Fig 5b	Alpha diversity (ACE, Shannon, Simpson) and beta diversity (PCoA and NMDS) at the genus level.
		Sample	ACE	Shannon	Simpson	PCoA analysis		NMDS analysis
						PC1	PC2	NMDS1	NMDS2
		GMT-1_1	2294	4.47	0.948628	0.154571	0.112781	0.528751	0.206205
		GMT-1_2	2270	4.39875	0.934486	0.141967	0.175788	0.546284	0.339749
		GMT-1_3	2271	4.85565	0.97315	0.0722093	0.376573	0.435334	0.768624
		GMT-1_4	2275	4.8336	0.976961	0.116627	0.276551	0.403035	0.554665
		GMT-2_1	2265	4.83561	0.974535	0.135593	0.175447	0.393851	0.347295
		GMT-2_2	2267	4.66283	0.965935	0.151686	0.153696	0.468279	0.28383
		GMT-2_3	2261	4.47802	0.957786	0.136958	0.141043	0.430666	0.281246
		GMT-2_4	2272	4.89502	0.978116	0.11104	0.234375	0.364775	0.472057
		GMT-3_1	2235	4.4357	0.953703	0.109559	-0.0339882	0.257576	-0.00999781
		GMT-3_2	2269	4.57806	0.954832	0.130732	0.0796601	0.363569	0.155357
		GMT-3_3	2222	4.90186	0.978234	0.113972	0.223974	0.334388	0.46173
		GMT-3_4	2185	4.5905	0.966177	0.130184	0.101699	0.371348	0.225692
		GMT-4_1	2218	4.44803	0.954416	0.127168	0.0218131	0.341365	0.0728824
		GMT-4_2	2201	4.84646	0.974032	0.125961	0.252727	0.411912	0.475622
		GMT-4_3	2221	4.92045	0.97737	0.140923	0.19688	0.415027	0.373999

## Sheet: Extended Data Figure 5c
	Extended Data Fig 5c	Relative abundance of bacterial genera.
		genus	GMT-1_1	GMT-1_2	GMT-1_3	GMT-1_4	GMT-2_1	GMT-2_2	GMT-2_3	GMT-2_4	GMT-3_1	GMT-3_2	GMT-3_3	GMT-3_4	GMT-4_1	GMT-4_2	GMT-4_3
		g__Escherichia	0.00157193	0.00186883	0.00193417	0.00161209	0.00219331	0.00135382	0.00364054	0.00257031	0.00131387	0.00187347	0.00315176	0.0015003	0.00200523	0.00200008	0.00198566	k__Bacteria;p__Pseudomonadota;c__Gammaproteobacteria;o__Enterobacterales;f__Enterobacteriaceae;g__Escherichia
		g__Muribaculum	0.154747	0.0727408	0.0101377	0.0399704	0.0815599	0.0922526	0.0671892	0.0608836	0.0937483	0.173428	0.057831	0.0627455	0.160745	0.0625075	0.0875494	k__Bacteria;p__Bacteroidota;c__Bacteroidia;o__Bacteroidales;f__Muribaculaceae;g__Muribaculum
		g__Bacteroides	0.0131341	0.00915703	0.011976	0.0207585	0.0260625	0.0159687	0.0386633	0.0285615	0.143076	0.0530604	0.0373352	0.059631	0.0675386	0.0173252	0.0167378	k__Bacteria;p__Bacteroidota;c__Bacteroidia;o__Bacteroidales;f__Bacteroidaceae;g__Bacteroides
		g__Ligilactobacillus	0.00231813	0.00386489	0.0570428	0.00754625	0.00503107	0.00538377	0.00398135	0.00740958	0.0131246	0.00693986	0.0163709	0.00375823	0.00782194	0.00712171	0.00367349	k__Bacteria;p__Bacillota;c__Bacilli;o__Lactobacillales;f__Lactobacillaceae;g__Ligilactobacillus
		g__Bifidobacterium	0.137344	0.228994	0.00259972	0.0397568	0.0717124	0.119347	0.126632	0.0302519	0.0154794	0.00218715	0.0192826	0.119931	0.00769337	0.00535545	0.0420241	k__Bacteria;p__Actinomycetota;c__Actinomycetes;o__Bifidobacteriales;f__Bifidobacteriaceae;g__Bifidobacterium
		g__Parabacteroides	0.00386453	0.00295229	0.00196789	0.00238579	0.00423567	0.00307627	0.0047129	0.00603173	0.0231552	0.0101121	0.00631675	0.0053685	0.0116958	0.00583513	0.00542841	k__Bacteria;p__Bacteroidota;c__Bacteroidia;o__Bacteroidales;f__Tannerellaceae;g__Parabacteroides
		g__Rodentibacter	3.3348e-05	2.38858e-05	2.47701e-05	2.22173e-05	1.66701e-05	1.47811e-05	1.33958e-05	1.989e-05	1.09349e-05	1.5504e-05	1.38025e-05	1.70253e-05	1.05593e-05	1.35589e-05	1.9733e-05	k__Bacteria;p__Pseudomonadota;c__Gammaproteobacteria;o__Pasteurellales;f__Pasteurellaceae;g__Rodentibacter
		g__Duncaniella	0.0170293	0.0107281	0.00286076	0.00569635	0.0129201	0.0152301	0.0125054	0.00997689	0.0344824	0.0294249	0.0142999	0.0155407	0.0339013	0.0169522	0.0164549	k__Bacteria;p__Bacteroidota;c__Bacteroidia;o__Bacteroidales;f__Muribaculaceae;g__Duncaniella
		g__Enterococcus	0.0154774	0.0208234	0.019694	0.0163381	0.0221251	0.017021	0.0194718	0.0337011	0.00985418	0.0205766	0.0188122	0.0149179	0.018491	0.02533	0.0200932	k__Bacteria;p__Bacillota;c__Bacilli;o__Lactobacillales;f__Enterococcaceae;g__Enterococcus
		g__Paramuribaculum	0.0220317	0.0198936	0.00361835	0.0105182	0.0276163	0.0347365	0.0379156	0.0182234	0.0851298	0.0556606	0.0132056	0.0377102	0.0739789	0.0347227	0.0299768	k__Bacteria;p__Bacteroidota;c__Bacteroidia;o__Bacteroidales;f__Muribaculaceae;g__Paramuribaculum
		Others	0.632449	0.628953	0.888144	0.855395	0.746527	0.695616	0.685275	0.80237	0.580625	0.646722	0.81338	0.67888	0.616118	0.822836	0.776057	k__All
