# Supplementary material for: Weaning drives microbiome-mediated epigenetic regulation to shape immune memory in mice
Source: Nat Microbiol. 2026 Mar 19;11(4):1064–79. doi: 10.1038/s41564-026-02295-6 (PMC13056565; doi:10.1038/s41564-026-02295-6)
Supplement: Supplementary file 16 — Statistical source data. [file 41564_2026_2295_MOESM16_ESM.xls]

## Sheet: Extended Data Figure 6
	Extended Data Fig 6	qPCR quantification of Gram-positive and Gram-negative bacteria in fecal samples from mice with or without LDP treatment.
		Lactobacillus		Clostridium		SFB		Bacteroides-Prevotella
		w/o LDP	w LDP	w/o LDP	w LDP	w/o LDP	w LDP	w/o LDP	w LDP
		4.34099e-05	5.29573e-08	0.000165106	1.14781e-07	0	0	5.52358e-08	0.00189415
		4.81867e-05	0.000146954	0.00170041	2.01761e-07	0	0	4.09441e-06	0.060418
		0.000358607	5.7499e-05	0.000308896	7.53892e-08	0.00156177	8.23699e-08	0.000274328	0.0563878
		0.00164288	0	1.41131e-05	8.79788e-07	0	0	0.000235589	0.0090725
		0.000250273	0	6.93754e-06	1.39622e-06	1.29947e-06	0	7.21485e-05	0.00510733
		0.000120508	0	3.25005e-05	1.60432e-07	0.00540706	0	6.63335e-05	0.0132106
		1.9935e-08	0.00015635	0.00075466	6.50379e-07	2.45482e-09	0	7.02362e-05	0.118144
		0	1.34804e-08	2.60671e-05	0	0.00139508	0	0.000459252	0.0522132
		4.62406e-05	0	6.5579e-07	2.27485e-07	0	0	1.44178e-07	0.0215738
		0.000519303	9.47339e-09	3.69002e-06	1.78661e-06	0	0	4.41299e-05	0.0954107
		0.000134486	0	2.33787e-06	1.45067e-05	0	0	5.74565e-07	0.140181
		0.000263074	0	1.23751e-06	5.27774e-06	0	0	3.94508e-05	0.168789
		6.36681e-05	0	1.40911e-06	1.66156e-06	9.68514e-09	0	8.20581e-06	0.122132
		9.78739e-06	0	3.69536e-06	6.78994e-06	0	0	9.73987e-08	0.190879
		0.00112826		3.09811e-05		1.02796e-05		0.014272
		0.000822704		5.87309e-05		0.00182311		0.0102644
		0.000175		0.00027205		0		0.0115748
		0.000476456		4.55446e-05		0.00376326		0.00675348
		1.54054e-06		4.71154e-05		0		0.0202844
		8.46174e-06		0.000502491		0		0.00268295
		0.000238895		0.00270458		0		0.000590741
		0.00236747		0.000114309		0		0.000864788
