# Supplementary material for: Weaning drives microbiome-mediated epigenetic regulation to shape immune memory in mice
Source: Nat Microbiol. 2026 Mar 19;11(4):1064–79. doi: 10.1038/s41564-026-02295-6 (PMC13056565; doi:10.1038/s41564-026-02295-6)
Supplement: Supplementary file 17 — Statistical source data. [file 41564_2026_2295_MOESM17_ESM.xls]

## Sheet: Extended Data Figure 7a
	Extended Data Fig 7a	Body weight (g) during DSS treatment.
		Days	Ctr			LDP
		0	19.7	22	23	22.5	21.8	22.1	21.6
		1	19.6	21.5	22.9	22.8	22.2	22.7	21.8
		2	20	21.7	23.4	22.9	22.1	22.3	20.8
		3	19.7	21.6	22.9	22.8	21.5	22	21.2
		4	19.9	21.6	22.9	22.4	21	22.3	21.6
		5	20	21.5	22.5	21.6	20	21.7	20.8
		6	19.9	20.4	21.9	20.9	18.3	20.5	19.7
		7	20.3	19.9	21.7	19.9	16.3	18.9	18
		Disease activity index (DAI) during DSS treatment.
		Days	Ctr			LDP
		0	0	0	0	0	0	0	0
		1	0	1.5	1	1	1	1.5	1
		2	0.5	1.5	1	1	1.5	1	2.5
		3	1.5	2.5	2	2	4	2	2
		4	3	3	3	4.5	6	4	4
		5	3	4	5	7	8.5	5.5	7
		6	3.5	7	6	8	9	9	9
		7	3.5	6	7	10	11	10	10

## Sheet: Extended Data Figure 7b
	Extended Data Fig 7b	Colon length (cm) of control and LDP-pretreated mice after 7 days of DSS treatment.
		Ctr-0 day	Ctr-DSS-7 days	LDP-0 day	LDP-DSS-7 days
		5.8	5.5	8.1	5
		6.1	5.7	9.2	4.45
		7.45	5.15	6.9	5.3
		6.35		5.6	5.75
				7.4
				6.2
				6.9
				8.2
				5.6
