# Supplementary material for: Weaning drives microbiome-mediated epigenetic regulation to shape immune memory in mice
Source: Nat Microbiol. 2026 Mar 19;11(4):1064–79. doi: 10.1038/s41564-026-02295-6 (PMC13056565; doi:10.1038/s41564-026-02295-6)
Supplement: Supplementary file 18 — Statistical source data. [file 41564_2026_2295_MOESM18_ESM.xls]

## Sheet: Extended Data Figure 8b
	Extended Data Fig 8b	Tumor size (mm) of control and LDP-pretreated mice after AOM-DSS treatment.
		Ctr	LDP
		2.16	4.52
		1.37	2.8
		2.02	2.72
		0.93	2.44
		1.31	1.44
		1.96	0.85
		1.43	5.91
		2.07	1.27
		3.53	2.86
		1.41	2.66
		1.45	2.23
			3.69
			1.93
			3.44
			1.49
			1.87
			1.69
			2.22
			0.97
			1.87
			3.64
			3.73
			2.43
			1.61
			3.38
			2.55
			2.32
			2.17
			1.64
			2.13
			1.6
			1.42
