# Supplementary material for: Weaning drives microbiome-mediated epigenetic regulation to shape immune memory in mice
Source: Nat Microbiol. 2026 Mar 19;11(4):1064–79. doi: 10.1038/s41564-026-02295-6 (PMC13056565; doi:10.1038/s41564-026-02295-6)
Supplement: Supplementary file 19 — Statistical source data. [file 41564_2026_2295_MOESM19_ESM.xls]

## Sheet: Extended Data Figure 9b
	Extended Data Fig 9b	ChIP-qPCR of GF colonic organoids treated with 0.1 ng/ml IFN-γ to induce demethylation of the Cd74 enhancer.
				Ctr (% of input)				IFN-γ (% of input)
		STAT1	Chip-1	0.000309	0.000287	0.010667	0.039574	0.007963	0.004076	0.014232	0.004364
			Chip-2	0.007436	0.006211	0.011335	0.007792	0.016728	0.034619	0.016851	0.009869
			Chip-3	0.007357	0.011027	0.037433	0.028687	0.02865	0.045822	0.027518	0.01587
		TET1	Chip-1	0.069224	0.05203	0.205172	0.240612	0.00763	0.02016	0.036451	0.045441
			Chip-2	0.14041	0.140724	0.12283	0.070138	0.028192	0.027307	0.079422	0.045999
			Chip-3	0.219883	0.187358	0.075688	0.116906	0.029254	0.026489	0.075337	0.063057
		TET2	Chip-1	0.112388	0.189704	0.094671	0.037947	0.097187	0.05314	0.146628	0.103591
			Chip-2	0.498287	0.312416	0.343883	0.220574	0.177408	0.142136	0.238718	0.427517
			Chip-3	0.362298	0.329563	0.128271	0.18221	0.174317	0.315302	0.283552	0.323588
