# Supplementary material for: Weaning drives microbiome-mediated epigenetic regulation to shape immune memory in mice
Source: Nat Microbiol. 2026 Mar 19;11(4):1064–79. doi: 10.1038/s41564-026-02295-6 (PMC13056565; doi:10.1038/s41564-026-02295-6)
Supplement: Supplementary file 20 — Statistical source data. [file 41564_2026_2295_MOESM20_ESM.xls]

## Sheet: Extended Data Figure 10b
	Extended Data Fig 10b	Expression of MHC-II genes after 6h IFN-γ treatment.
		Cd74			H2-Eb1			H2-Aa			Ciita
		GF	SPF	GF®SPF	GF	SPF	GF®SPF	GF	SPF	GF®SPF	GF	SPF	GF®SPF
		0.000426	0.003391	0.002131	0	3.48752e-05	2.63257e-05	0	6.75e-06	5.01e-06	0.000724859	0.000972	0.000735165
		0.000239	0.002783	0.002157	6.29949e-06	1.97184e-05	2.15566e-05	0	3.61e-06	1.27e-05	0.00054078	0.001166	0.000699346
		0.000355	0.002264	0.001759	2.33554e-06	3.09367e-05	3.03928e-05	0	5.27e-06	5.67e-06	0.000483352	0.001185	0.000669443
